# Supplementary material for: Systematic morphological profiling of human gene and allele function via Cell Painting
Source: eLife. 2017 Mar 18;6:e24060. doi: 10.7554/eLife.24060 (PMC5386591; doi:10.7554/eLife.24060)
Supplement: Supplementary file 2. — The details of the contents have been described in Figure 5. DOI: http://dx.doi.org/10.7554/eLife.24060.017 [file elife-24060-supp2.zip]

Archive with 109 entries (102 files):
- Supplementary file 2/
- Supplementary file 2/.DS_Store
- __MACOSX/
- __MACOSX/Supplementary file 2/
- __MACOSX/Supplementary file 2/._.DS_Store
- Supplementary file 2/type A/
- Supplementary file 2/type A/10A.pdf
- __MACOSX/Supplementary file 2/type A/
- __MACOSX/Supplementary file 2/type A/._10A.pdf
- Supplementary file 2/type A/11A.pdf
- __MACOSX/Supplementary file 2/type A/._11A.pdf
- Supplementary file 2/type A/12A.pdf
- __MACOSX/Supplementary file 2/type A/._12A.pdf
- Supplementary file 2/type A/13A.pdf
- __MACOSX/Supplementary file 2/type A/._13A.pdf
- Supplementary file 2/type A/14A.pdf
- __MACOSX/Supplementary file 2/type A/._14A.pdf
- Supplementary file 2/type A/15A.pdf
- __MACOSX/Supplementary file 2/type A/._15A.pdf
- Supplementary file 2/type A/16A.pdf
- __MACOSX/Supplementary file 2/type A/._16A.pdf
- Supplementary file 2/type A/17A.pdf
- __MACOSX/Supplementary file 2/type A/._17A.pdf
- Supplementary file 2/type A/18A.pdf
- __MACOSX/Supplementary file 2/type A/._18A.pdf
- Supplementary file 2/type A/19A.pdf
- __MACOSX/Supplementary file 2/type A/._19A.pdf
- Supplementary file 2/type A/1A.pdf
- __MACOSX/Supplementary file 2/type A/._1A.pdf
- Supplementary file 2/type A/20A.pdf
- __MACOSX/Supplementary file 2/type A/._20A.pdf
- Supplementary file 2/type A/21A.pdf
- __MACOSX/Supplementary file 2/type A/._21A.pdf
- Supplementary file 2/type A/22A.pdf
- __MACOSX/Supplementary file 2/type A/._22A.pdf
- Supplementary file 2/type A/23A.pdf
- __MACOSX/Supplementary file 2/type A/._23A.pdf
- Supplementary file 2/type A/24A.pdf
- __MACOSX/Supplementary file 2/type A/._24A.pdf
- Supplementary file 2/type A/25A.pdf
- __MACOSX/Supplementary file 2/type A/._25A.pdf
- Supplementary file 2/type A/2A.pdf
- __MACOSX/Supplementary file 2/type A/._2A.pdf
- Supplementary file 2/type A/3A.pdf
- __MACOSX/Supplementary file 2/type A/._3A.pdf
- Supplementary file 2/type A/4A.pdf
- __MACOSX/Supplementary file 2/type A/._4A.pdf
- Supplementary file 2/type A/5A.pdf
- __MACOSX/Supplementary file 2/type A/._5A.pdf
- Supplementary file 2/type A/6A.pdf
- __MACOSX/Supplementary file 2/type A/._6A.pdf
- Supplementary file 2/type A/7A.pdf
- __MACOSX/Supplementary file 2/type A/._7A.pdf
- Supplementary file 2/type A/8A.pdf
- __MACOSX/Supplementary file 2/type A/._8A.pdf
- Supplementary file 2/type A/9A.pdf
- __MACOSX/Supplementary file 2/type A/._9A.pdf
- Supplementary file 2/type B/
- Supplementary file 2/type B/10B.pdf
- __MACOSX/Supplementary file 2/type B/
- __MACOSX/Supplementary file 2/type B/._10B.pdf
- Supplementary file 2/type B/11B.pdf
- __MACOSX/Supplementary file 2/type B/._11B.pdf
- Supplementary file 2/type B/12B.pdf
- __MACOSX/Supplementary file 2/type B/._12B.pdf
- Supplementary file 2/type B/13B.pdf
- __MACOSX/Supplementary file 2/type B/._13B.pdf
- Supplementary file 2/type B/14B.pdf
- __MACOSX/Supplementary file 2/type B/._14B.pdf
- Supplementary file 2/type B/15B.pdf
- __MACOSX/Supplementary file 2/type B/._15B.pdf
- Supplementary file 2/type B/16B.pdf
- __MACOSX/Supplementary file 2/type B/._16B.pdf
- Supplementary file 2/type B/17B.pdf
- __MACOSX/Supplementary file 2/type B/._17B.pdf
- Supplementary file 2/type B/18B.pdf
- __MACOSX/Supplementary file 2/type B/._18B.pdf
- Supplementary file 2/type B/19B.pdf
- __MACOSX/Supplementary file 2/type B/._19B.pdf
- Supplementary file 2/type B/1B.pdf
- __MACOSX/Supplementary file 2/type B/._1B.pdf
- Supplementary file 2/type B/20B.pdf
- __MACOSX/Supplementary file 2/type B/._20B.pdf
- Supplementary file 2/type B/21B.pdf
- __MACOSX/Supplementary file 2/type B/._21B.pdf
- Supplementary file 2/type B/22B.pdf
- __MACOSX/Supplementary file 2/type B/._22B.pdf
- Supplementary file 2/type B/23B.pdf
- __MACOSX/Supplementary file 2/type B/._23B.pdf
- Supplementary file 2/type B/24B.pdf
- __MACOSX/Supplementary file 2/type B/._24B.pdf
- Supplementary file 2/type B/25B.pdf
- __MACOSX/Supplementary file 2/type B/._25B.pdf
- Supplementary file 2/type B/2B.pdf
- __MACOSX/Supplementary file 2/type B/._2B.pdf
- Supplementary file 2/type B/3B.pdf
- __MACOSX/Supplementary file 2/type B/._3B.pdf
- Supplementary file 2/type B/4B.pdf
- __MACOSX/Supplementary file 2/type B/._4B.pdf
- Supplementary file 2/type B/5B.pdf
- __MACOSX/Supplementary file 2/type B/._5B.pdf
- Supplementary file 2/type B/6B.pdf
- __MACOSX/Supplementary file 2/type B/._6B.pdf
- Supplementary file 2/type B/7B.pdf
- __MACOSX/Supplementary file 2/type B/._7B.pdf
- Supplementary file 2/type B/8B.pdf
- __MACOSX/Supplementary file 2/type B/._8B.pdf
- Supplementary file 2/type B/9B.pdf
- __MACOSX/Supplementary file 2/type B/._9B.pdf
