# Supplementary material for: Systematic morphological profiling of human gene and allele function via Cell Painting
Source: eLife. 2017 Mar 18;6:e24060. doi: 10.7554/eLife.24060 (PMC5386591; doi:10.7554/eLife.24060)
Supplement: Supplementary file 3. — DOI: http://dx.doi.org/10.7554/eLife.24060.018 [file elife-24060-supp3.cppipe]

CellProfiler Pipeline: http://www.cellprofiler.org
Version:3
DateRevision:20130830204909
ModuleCount:24
HasImagePlaneDetails:True

Images:[module_num:1|svn_version:\'Unknown\'|variable_revision_number:1|show_window:False|notes:\x5B\'To begin creating your project, use the Images module to compile a list of files and/or folders that you want to analyze. You can also specify a set of rules to include only the desired files in your selected folders.\'\x5D|batch_state:array(\x5B\x5D, dtype=uint8)|enabled:True]
    :
    Filter images based on matching rules?:Yes
    Select the rule criteria:or (and (extension does isimage) (file doesnot contain "thumb")) (file does endwith ".mat")

Metadata:[module_num:2|svn_version:\'Unknown\'|variable_revision_number:3|show_window:False|notes:\x5B\'The Metadata module optionally allows you to extract information describing your images (i.e, metadata) which will be stored along with your measurements. This information can be contained in the file name and/or location, or in an external file.\'\x5D|batch_state:array(\x5B\x5D, dtype=uint8)|enabled:True]
    Extract metadata?:Yes
    Extraction method count:4
    Metadata extraction method:Extract from file/folder names
    Metadata source:File name
    Regular expression:^(?P<Plate>\x5B0-9\x5D{5})_Illum.*
    Regular expression:(?P<Date>\x5B0-9\x5D{4}_\x5B0-9\x5D{2}_\x5B0-9\x5D{2})$
    Extract metadata from:Images matching a rule
    Select the filtering criteria:and (file does endwith ".mat")
    Metadata file location:
    Match file and image metadata:\x5B\x5D
    Use case insensitive matching?:No
    Metadata extraction method:Extract from file/folder names
    Metadata source:File name
    Regular expression:^.*_(?P<Well>\x5Ba-p\x5D\x5B0-9\x5D{2})_s(?P<Site>\x5B0-9\x5D)_w(?P<Wavelength>\x5B0-9\x5D)
    Regular expression:(?P<Date>\x5B0-9\x5D{4}_\x5B0-9\x5D{2}_\x5B0-9\x5D{2})$
    Extract metadata from:Images matching a rule
    Select the filtering criteria:and (extension does istif)
    Metadata file location:
    Match file and image metadata:\x5B\x5D
    Use case insensitive matching?:No
    Metadata extraction method:Extract from file/folder names
    Metadata source:Folder name
    Regular expression:^(?P<Plate>.*)_(?P<Well>\x5BA-P\x5D\x5B0-9\x5D{2})_s(?P<Site>\x5B0-9\x5D)_w(?P<ChannelNumber>\x5B0-9\x5D)
    Regular expression:(?P<Plate>\x5B0-9\x5D{5})$
    Extract metadata from:Images matching a rule
    Select the filtering criteria:and (extension does istif)
    Metadata file location:
    Match file and image metadata:\x5B\x5D
    Use case insensitive matching?:No
    Metadata extraction method:Import from file
    Metadata source:File name
    Regular expression:^(?P<Plate>.*)_(?P<Well>\x5BA-P\x5D\x5B0-9\x5D{2})_s(?P<Site>\x5B0-9\x5D)_w(?P<ChannelNumber>\x5B0-9\x5D)
    Regular expression:(?P<Date>\x5B0-9\x5D{4}_\x5B0-9\x5D{2}_\x5B0-9\x5D{2})$
    Extract metadata from:All images
    Select the filtering criteria:and (file does contain "")
    Metadata file location:\\\\\\\\iodine\\\\imaging_analysis\\\\2011_07_13_TargetAccelerator_CancerProgram_MPG\\\\2013_10_11_SIGMA2_Pilot\\\\Metadata\\\\TAOE005_U2OS_72H.csv
    Match file and image metadata:\x5B{\'Image Metadata\'\x3A u\'Well\', \'CSV Metadata\'\x3A u\'Well\'}\x5D
    Use case insensitive matching?:Yes

NamesAndTypes:[module_num:3|svn_version:\'Unknown\'|variable_revision_number:3|show_window:False|notes:\x5B\'The NamesAndTypes module allows you to assign a meaningful name to each image by which other modules will refer to it.\'\x5D|batch_state:array(\x5B\x5D, dtype=uint8)|enabled:True]
    Assign a name to:Images matching rules
    Select the image type:Grayscale image
    Name to assign these images:DNA
    :\x5B{u\'OrigPhGolgi\'\x3A u\'Plate\', u\'IllumPhGolgi\'\x3A u\'Plate\', u\'OrigERSyto\'\x3A u\'Plate\', u\'OrigERSytoBleed\'\x3A u\'Plate\', u\'IllumHoechst\'\x3A u\'Plate\', u\'OrigHoechst\'\x3A u\'Plate\', u\'IllumERSytoBleed\'\x3A u\'Plate\', u\'IllumERSyto\'\x3A u\'Plate\', u\'IllumMito\'\x3A u\'Plate\', u\'OrigMito\'\x3A u\'Plate\'}, {u\'OrigPhGolgi\'\x3A u\'Well\', u\'IllumPhGolgi\'\x3A None, u\'OrigERSytoBleed\'\x3A u\'Well\', u\'IllumHoechst\'\x3A None, u\'IllumERSyto\'\x3A None, u\'OrigERSyto\'\x3A u\'Well\', u\'IllumERSytoBleed\'\x3A None, u\'OrigHoechst\'\x3A u\'Well\', u\'OrigMito\'\x3A u\'Well\', u\'IllumMito\'\x3A None}, {u\'OrigPhGolgi\'\x3A u\'Site\', u\'IllumPhGolgi\'\x3A None, u\'OrigERSytoBleed\'\x3A u\'Site\', u\'IllumHoechst\'\x3A None, u\'IllumERSyto\'\x3A None, u\'OrigERSyto\'\x3A u\'Site\', u\'IllumERSytoBleed\'\x3A None, u\'OrigHoechst\'\x3A u\'Site\', u\'OrigMito\'\x3A u\'Site\', u\'IllumMito\'\x3A None}\x5D
    Image set matching method:Metadata
    Set intensity range from:Image metadata
    Assignments count:10
    Select the rule criteria:and (metadata does Wavelength "1")
    Name to assign these images:OrigHoechst
    Name to assign these objects:Cell
    Select the image type:Grayscale image
    Set intensity range from:Image metadata
    Select the rule criteria:and (metadata does Wavelength "2")
    Name to assign these images:OrigERSyto
    Name to assign these objects:Nucleus
    Select the image type:Grayscale image
    Set intensity range from:Image metadata
    Select the rule criteria:and (metadata does Wavelength "3")
    Name to assign these images:OrigERSytoBleed
    Name to assign these objects:Cytoplasm
    Select the image type:Grayscale image
    Set intensity range from:Image metadata
    Select the rule criteria:and (metadata does Wavelength "4")
    Name to assign these images:OrigPhGolgi
    Name to assign these objects:Speckle
    Select the image type:Grayscale image
    Set intensity range from:Image metadata
    Select the rule criteria:and (metadata does Wavelength "5")
    Name to assign these images:OrigMito
    Name to assign these objects:Object1
    Select the image type:Grayscale image
    Set intensity range from:Image metadata
    Select the rule criteria:and (file does endwith "IllumHoechst.mat")
    Name to assign these images:IllumHoechst
    Name to assign these objects:Object2
    Select the image type:Illumination function
    Set intensity range from:Image metadata
    Select the rule criteria:and (file does endwith "IllumERSyto.mat")
    Name to assign these images:IllumERSyto
    Name to assign these objects:Object3
    Select the image type:Illumination function
    Set intensity range from:Image metadata
    Select the rule criteria:and (file does endwith "IllumERSytoBleed.mat")
    Name to assign these images:IllumERSytoBleed
    Name to assign these objects:Object4
    Select the image type:Illumination function
    Set intensity range from:Image metadata
    Select the rule criteria:and (file does endwith "IllumPhGolgi.mat")
    Name to assign these images:IllumPhGolgi
    Name to assign these objects:Object5
    Select the image type:Illumination function
    Set intensity range from:Image metadata
    Select the rule criteria:and (file does endwith "IllumMito.mat")
    Name to assign these images:IllumMito
    Name to assign these objects:Object6
    Select the image type:Illumination function
    Set intensity range from:Image metadata

Groups:[module_num:4|svn_version:\'Unknown\'|variable_revision_number:2|show_window:False|notes:\x5B\'The Groups module optionally allows you to split your list of images into image subsets (groups) which will be processed independently of each other. Examples of groupings include screening batches, microtiter plates, time-lapse movies, etc.\'\x5D|batch_state:array(\x5B\x5D, dtype=uint8)|enabled:True]
    Do you want to group your images?:No
    grouping metadata count:1
    Metadata category:None

CorrectIlluminationApply:[module_num:5|svn_version:\'Unknown\'|variable_revision_number:3|show_window:False|notes:\x5B\x5D|batch_state:array(\'\', \n      dtype=\'\x7CS1\')|enabled:True]
    Select the input image:OrigHoechst
    Name the output image:Hoechst
    Select the illumination function:IllumHoechst
    Select how the illumination function is applied:Divide
    Select the input image:OrigERSyto
    Name the output image:ERSyto
    Select the illumination function:IllumERSyto
    Select how the illumination function is applied:Divide
    Select the input image:OrigPhGolgi
    Name the output image:PhGolgi
    Select the illumination function:IllumPhGolgi
    Select how the illumination function is applied:Divide
    Select the input image:OrigMito
    Name the output image:Mito
    Select the illumination function:IllumMito
    Select how the illumination function is applied:Divide
    Select the input image:OrigERSytoBleed
    Name the output image:ERSytoBleed
    Select the illumination function:IllumERSytoBleed
    Select how the illumination function is applied:Divide

MeasureImageQuality:[module_num:6|svn_version:\'Unknown\'|variable_revision_number:5|show_window:False|notes:\x5B\x5D|batch_state:array(\x5B\x5D, dtype=uint8)|enabled:True]
    Calculate metrics for which images?:All loaded images
    Image count:1
    Scale count:4
    Threshold count:1
    Select the images to measure:
    Include the image rescaling value?:Yes
    Calculate blur metrics?:Yes
    Spatial scale for blur measurements:2
    Spatial scale for blur measurements:5
    Spatial scale for blur measurements:10
    Spatial scale for blur measurements:20
    Calculate saturation metrics?:Yes
    Calculate intensity metrics?:Yes
    Calculate thresholds?:No
    Use all thresholding methods?:Yes
    Select a thresholding method:Otsu
    Typical fraction of the image covered by objects:0.1
    Two-class or three-class thresholding?:Two classes
    Minimize the weighted variance or the entropy?:Weighted variance
    Assign pixels in the middle intensity class to the foreground or the background?:Foreground

MeasureImageQuality:[module_num:7|svn_version:\'Unknown\'|variable_revision_number:5|show_window:False|notes:\x5B\x5D|batch_state:array(\x5B\x5D, dtype=uint8)|enabled:True]
    Calculate metrics for which images?:Select...
    Image count:2
    Scale count:1
    Threshold count:1
    Scale count:1
    Threshold count:1
    Select the images to measure:OrigHoechst
    Include the image rescaling value?:No
    Calculate blur metrics?:No
    Spatial scale for blur measurements:20
    Calculate saturation metrics?:No
    Calculate intensity metrics?:No
    Calculate thresholds?:Yes
    Use all thresholding methods?:No
    Select a thresholding method:Otsu
    Typical fraction of the image covered by objects:0.1
    Two-class or three-class thresholding?:Two classes
    Minimize the weighted variance or the entropy?:Weighted variance
    Assign pixels in the middle intensity class to the foreground or the background?:Background
    Select the images to measure:OrigERSytoBleed
    Include the image rescaling value?:No
    Calculate blur metrics?:No
    Spatial scale for blur measurements:20
    Calculate saturation metrics?:No
    Calculate intensity metrics?:No
    Calculate thresholds?:Yes
    Use all thresholding methods?:No
    Select a thresholding method:Otsu
    Typical fraction of the image covered by objects:0.1
    Two-class or three-class thresholding?:Three classes
    Minimize the weighted variance or the entropy?:Weighted variance
    Assign pixels in the middle intensity class to the foreground or the background?:Foreground

FlagImage:[module_num:8|svn_version:\'Unknown\'|variable_revision_number:4|show_window:True|notes:\x5B\x5D|batch_state:array(\x5B\x5D, dtype=uint8)|enabled:True]
    Hidden:2
    Hidden:1
    Name the flag\'s category:Metadata
    Name the flag:QCFlag_isSaturated
    Flag if any, or all, measurement(s) fails to meet the criteria?:Flag if any fail
    Skip image set if flagged?:No
    Flag is based on:Rules
    Select the object to be used for flagging:None
    Which measurement?:ImageQuality_PercentMaximal_OrigHoechst
    Flag images based on low values?:No
    Minimum value:0
    Flag images based on high values?:Yes
    Maximum value:0.25
    Rules file location:Default Output Folder sub-folder\x7C../QC
    Rules file name:isSaturatedRules.txt
    Class number:2
    Hidden:1
    Name the flag\'s category:Metadata
    Name the flag:QCFlag_isBlurry
    Flag if any, or all, measurement(s) fails to meet the criteria?:Flag if any fail
    Skip image set if flagged?:No
    Flag is based on:Rules
    Select the object to be used for flagging:None
    Which measurement?:None
    Flag images based on low values?:Yes
    Minimum value:0
    Flag images based on high values?:Yes
    Maximum value:1
    Rules file location:Default Output Folder sub-folder\x7C../QC
    Rules file name:isBlurryRules.txt
    Class number:2

IdentifyPrimaryObjects:[module_num:9|svn_version:\'Unknown\'|variable_revision_number:10|show_window:True|notes:\x5B\x5D|batch_state:array(\'\', \n      dtype=\'\x7CS1\')|enabled:True]
    Select the input image:Hoechst
    Name the primary objects to be identified:Nuclei
    Typical diameter of objects, in pixel units (Min,Max):10,120
    Discard objects outside the diameter range?:Yes
    Try to merge too small objects with nearby larger objects?:No
    Discard objects touching the border of the image?:Yes
    Method to distinguish clumped objects:Shape
    Method to draw dividing lines between clumped objects:Shape
    Size of smoothing filter:8
    Suppress local maxima that are closer than this minimum allowed distance:8
    Speed up by using lower-resolution image to find local maxima?:Yes
    Name the outline image:NucleiOutlines
    Fill holes in identified objects?:No
    Automatically calculate size of smoothing filter for declumping?:No
    Automatically calculate minimum allowed distance between local maxima?:No
    Retain outlines of the identified objects?:Yes
    Automatically calculate the threshold using the Otsu method?:Yes
    Enter Laplacian of Gaussian threshold:0.5
    Automatically calculate the size of objects for the Laplacian of Gaussian filter?:Yes
    Enter LoG filter diameter:5
    Handling of objects if excessive number of objects identified:Continue
    Maximum number of objects:500
    Threshold setting version:1
    Threshold strategy:Global
    Thresholding method:Otsu
    Select the smoothing method for thresholding:Automatic
    Threshold smoothing scale:1
    Threshold correction factor:1
    Lower and upper bounds on threshold:0.0125,1.0
    Approximate fraction of image covered by objects?:0.01
    Manual threshold:0.0
    Select the measurement to threshold with:None
    Select binary image:None
    Masking objects:From image
    Two-class or three-class thresholding?:Two classes
    Minimize the weighted variance or the entropy?:Weighted variance
    Assign pixels in the middle intensity class to the foreground or the background?:Foreground
    Method to calculate adaptive window size:Image size
    Size of adaptive window:10

IdentifySecondaryObjects:[module_num:10|svn_version:\'Unknown\'|variable_revision_number:9|show_window:True|notes:\x5B\x5D|batch_state:array(\'\', \n      dtype=\'\x7CS1\')|enabled:True]
    Select the input objects:Nuclei
    Name the objects to be identified:Cells
    Select the method to identify the secondary objects:Watershed - Image
    Select the input image:ERSytoBleed
    Number of pixels by which to expand the primary objects:10
    Regularization factor:0.05
    Name the outline image:CellOutlines
    Retain outlines of the identified secondary objects?:Yes
    Discard secondary objects touching the border of the image?:No
    Discard the associated primary objects?:No
    Name the new primary objects:FilteredNuclei
    Retain outlines of the new primary objects?:No
    Name the new primary object outlines:FilteredNucleiOutlines
    Fill holes in identified objects?:Yes
    Threshold setting version:1
    Threshold strategy:Global
    Thresholding method:Otsu
    Select the smoothing method for thresholding:No smoothing
    Threshold smoothing scale:1
    Threshold correction factor:0.8
    Lower and upper bounds on threshold:0.02,1.0
    Approximate fraction of image covered by objects?:0.01
    Manual threshold:0.0
    Select the measurement to threshold with:None
    Select binary image:None
    Masking objects:From image
    Two-class or three-class thresholding?:Three classes
    Minimize the weighted variance or the entropy?:Weighted variance
    Assign pixels in the middle intensity class to the foreground or the background?:Foreground
    Method to calculate adaptive window size:Image size
    Size of adaptive window:10

IdentifyTertiaryObjects:[module_num:11|svn_version:\'Unknown\'|variable_revision_number:2|show_window:False|notes:\x5B\x5D|batch_state:array(\'\', \n      dtype=\'\x7CS1\')|enabled:True]
    Select the larger identified objects:Cells
    Select the smaller identified objects:Nuclei
    Name the tertiary objects to be identified:Cytoplasm
    Name the outline image:CytoplasmOutlines
    Retain outlines of the tertiary objects?:No
    Shrink smaller object prior to subtraction?:Yes

MeasureCorrelation:[module_num:12|svn_version:\'Unknown\'|variable_revision_number:2|show_window:False|notes:\x5B\x5D|batch_state:array(\'\', \n      dtype=\'\x7CS1\')|enabled:True]
    Hidden:5
    Hidden:3
    Select an image to measure:Hoechst
    Select an image to measure:Mito
    Select an image to measure:ERSyto
    Select an image to measure:ERSytoBleed
    Select an image to measure:PhGolgi
    Select where to measure correlation:Within objects
    Select an object to measure:Nuclei
    Select an object to measure:Cells
    Select an object to measure:Cytoplasm

MeasureGranularity:[module_num:13|svn_version:\'Unknown\'|variable_revision_number:3|show_window:False|notes:\x5B\x5D|batch_state:array(\'\', \n      dtype=\'\x7CS1\')|enabled:True]
    Image count:5
    Object count:1
    Select an image to measure:Hoechst
    Subsampling factor for granularity measurements:0.25
    Subsampling factor for background reduction:0.25
    Radius of structuring element:10
    Range of the granular spectrum:16
    Select objects to measure:Nuclei
    Object count:3
    Select an image to measure:Mito
    Subsampling factor for granularity measurements:0.25
    Subsampling factor for background reduction:0.25
    Radius of structuring element:10
    Range of the granular spectrum:16
    Select objects to measure:Cells
    Select objects to measure:Nuclei
    Select objects to measure:Cytoplasm
    Object count:3
    Select an image to measure:ERSyto
    Subsampling factor for granularity measurements:0.25
    Subsampling factor for background reduction:0.25
    Radius of structuring element:10
    Range of the granular spectrum:16
    Select objects to measure:Cells
    Select objects to measure:Nuclei
    Select objects to measure:Cytoplasm
    Object count:3
    Select an image to measure:PhGolgi
    Subsampling factor for granularity measurements:0.25
    Subsampling factor for background reduction:0.25
    Radius of structuring element:10
    Range of the granular spectrum:16
    Select objects to measure:Cells
    Select objects to measure:Cytoplasm
    Select objects to measure:Nuclei
    Object count:3
    Select an image to measure:ERSytoBleed
    Subsampling factor for granularity measurements:0.25
    Subsampling factor for background reduction:0.25
    Radius of structuring element:10
    Range of the granular spectrum:16
    Select objects to measure:Cells
    Select objects to measure:Cytoplasm
    Select objects to measure:Nuclei

MeasureObjectIntensity:[module_num:14|svn_version:\'Unknown\'|variable_revision_number:3|show_window:False|notes:\x5B\x5D|batch_state:array(\'\', \n      dtype=\'\x7CS1\')|enabled:True]
    Hidden:5
    Select an image to measure:Hoechst
    Select an image to measure:ERSyto
    Select an image to measure:ERSytoBleed
    Select an image to measure:PhGolgi
    Select an image to measure:Mito
    Select objects to measure:Nuclei
    Select objects to measure:Cytoplasm
    Select objects to measure:Cells

MeasureObjectNeighbors:[module_num:15|svn_version:\'Unknown\'|variable_revision_number:2|show_window:False|notes:\x5B\x5D|batch_state:array(\'\', \n      dtype=\'\x7CS1\')|enabled:True]
    Select objects to measure:Cells
    Select neighboring objects to measure:Cells
    Method to determine neighbors:Within a specified distance
    Neighbor distance:5
    Retain the image of objects colored by numbers of neighbors?:No
    Name the output image:ObjectNeighborCount
    Select colormap:Default
    Retain the image of objects colored by percent of touching pixels?:No
    Name the output image:PercentTouching
    Select a colormap:Default

MeasureObjectNeighbors:[module_num:16|svn_version:\'Unknown\'|variable_revision_number:2|show_window:False|notes:\x5B\x5D|batch_state:array(\'\', \n      dtype=\'\x7CS1\')|enabled:True]
    Select objects to measure:Nuclei
    Select neighboring objects to measure:Nuclei
    Method to determine neighbors:Within a specified distance
    Neighbor distance:1
    Retain the image of objects colored by numbers of neighbors?:No
    Name the output image:ObjectNeighborCount
    Select colormap:Default
    Retain the image of objects colored by percent of touching pixels?:No
    Name the output image:PercentTouching
    Select a colormap:Default

MeasureObjectNeighbors:[module_num:17|svn_version:\'Unknown\'|variable_revision_number:2|show_window:False|notes:\x5B\x5D|batch_state:array(\'\', \n      dtype=\'\x7CS1\')|enabled:True]
    Select objects to measure:Cells
    Select neighboring objects to measure:Cells
    Method to determine neighbors:Adjacent
    Neighbor distance:5
    Retain the image of objects colored by numbers of neighbors?:No
    Name the output image:ObjectNeighborCount
    Select colormap:Default
    Retain the image of objects colored by percent of touching pixels?:No
    Name the output image:PercentTouching
    Select a colormap:Default

MeasureObjectRadialDistribution:[module_num:18|svn_version:\'Unknown\'|variable_revision_number:3|show_window:False|notes:\x5B\x5D|batch_state:array(\'\', \n      dtype=\'\x7CS1\')|enabled:True]
    Hidden:4
    Hidden:3
    Hidden:1
    Select an image to measure:ERSyto
    Select an image to measure:ERSytoBleed
    Select an image to measure:PhGolgi
    Select an image to measure:Mito
    Select objects to measure:Cells
    Object to use as center?:These objects
    Select objects to use as centers:None
    Select objects to measure:Nuclei
    Object to use as center?:These objects
    Select objects to use as centers:None
    Select objects to measure:Cytoplasm
    Object to use as center?:These objects
    Select objects to use as centers:None
    Scale the bins?:Yes
    Number of bins:4
    Maximum radius:100

MeasureObjectSizeShape:[module_num:19|svn_version:\'Unknown\'|variable_revision_number:1|show_window:False|notes:\x5B\x5D|batch_state:array(\'\', \n      dtype=\'\x7CS1\')|enabled:True]
    Select objects to measure:Cells
    Select objects to measure:Nuclei
    Select objects to measure:Cytoplasm
    Calculate the Zernike features?:Yes

MeasureTexture:[module_num:20|svn_version:\'Unknown\'|variable_revision_number:3|show_window:False|notes:\x5B\x5D|batch_state:array(\'\', \n      dtype=\'\x7CS1\')|enabled:True]
    Hidden:5
    Hidden:3
    Hidden:3
    Select an image to measure:Hoechst
    Select an image to measure:ERSyto
    Select an image to measure:ERSytoBleed
    Select an image to measure:PhGolgi
    Select an image to measure:Mito
    Select objects to measure:Cells
    Select objects to measure:Cytoplasm
    Select objects to measure:Nuclei
    Texture scale to measure:3
    Angles to measure:Horizontal
    Texture scale to measure:5
    Angles to measure:Horizontal
    Texture scale to measure:10
    Angles to measure:Horizontal
    Measure Gabor features?:Yes
    Number of angles to compute for Gabor:4

SaveImages:[module_num:21|svn_version:\'Unknown\'|variable_revision_number:10|show_window:False|notes:\x5B\x5D|batch_state:array(\x5B\x5D, dtype=uint8)|enabled:True]
    Select the type of image to save:Image
    Select the image to save:NucleiOutlines
    Select the objects to save:None
    Select the module display window to save:None
    Select method for constructing file names:Single name
    Select image name for file prefix:OrigHoechst
    Enter single file name:\\\\g<Well>_s\\\\g<Site>_NucleiOutlines
    Number of digits:4
    Append a suffix to the image file name?:Yes
    Text to append to the image name:_nuclei
    Saved file format:png
    Output file location:Default Output Folder sub-folder\x7COutlines/\\\\g<Plate>
    Image bit depth:8
    Overwrite existing files without warning?:Yes
    When to save:Every cycle
    Rescale the images? :No
    Save as grayscale or color image?:Grayscale
    Select colormap:gray
    Record the file and path information to the saved image?:Yes
    Create subfolders in the output folder?:No
    Base image folder:Default Input Folder

SaveImages:[module_num:22|svn_version:\'Unknown\'|variable_revision_number:10|show_window:False|notes:\x5B\x5D|batch_state:array(\x5B\x5D, dtype=uint8)|enabled:True]
    Select the type of image to save:Image
    Select the image to save:CellOutlines
    Select the objects to save:None
    Select the module display window to save:None
    Select method for constructing file names:Single name
    Select image name for file prefix:OrigHoechst
    Enter single file name:\\\\g<Well>_s\\\\g<Site>_CellOutlines
    Number of digits:4
    Append a suffix to the image file name?:Yes
    Text to append to the image name:_nuclei
    Saved file format:png
    Output file location:Default Output Folder sub-folder\x7COutlines/\\\\g<Plate>
    Image bit depth:8
    Overwrite existing files without warning?:Yes
    When to save:Every cycle
    Rescale the images? :No
    Save as grayscale or color image?:Grayscale
    Select colormap:gray
    Record the file and path information to the saved image?:Yes
    Create subfolders in the output folder?:No
    Base image folder:Default Input Folder

ExportToDatabase:[module_num:23|svn_version:\'Unknown\'|variable_revision_number:25|show_window:False|notes:\x5B\x5D|batch_state:array(\x5B\x5D, dtype=uint8)|enabled:True]
    Database type:MySQL
    Database name:2011_07_13_TargetAccelerator
    Add a prefix to table names?:Yes
    Table prefix:SIGMA2_Pilot_2013_10_11_Analysis_
    SQL file prefix:SQL_
    Output file location:Default Output Folder\x7CAnalysis
    Create a CellProfiler Analyst properties file?:Yes
    Database host:imgdb02
    Username:cpadmin
    Password:cPus3r
    Name the SQLite database file:DefaultDB.db
    Calculate the per-image mean values of object measurements?:No
    Calculate the per-image median values of object measurements?:No
    Calculate the per-image standard deviation values of object measurements?:No
    Calculate the per-well mean values of object measurements?:No
    Calculate the per-well median values of object measurements?:No
    Calculate the per-well standard deviation values of object measurements?:No
    Export measurements for all objects to the database?:All
    Select the objects:
    Maximum # of characters in a column name:64
    Create one table per object, a single object table or a single object view?:One table per object type
    Enter an image url prepend if you plan to access your files via http:http\x3A//imageweb/images/CPALinks
    Write image thumbnails directly to the database?:Yes
    Select the images for which you want to save thumbnails:CellOutlines,NucleiOutlines,OrigERSyto,OrigERSytoBleed,OrigHoechst,OrigMito,OrigPhGolgi
    Auto-scale thumbnail pixel intensities?:Yes
    Select the plate type:384
    Select the plate metadata:Plate
    Select the well metadata:Well
    Include information for all images, using default values?:No
    Properties image group count:7
    Properties group field count:1
    Properties filter field count:0
    Workspace measurement count:1
    Experiment name:SIGMA2_Pilot_2013_10_11_Analysis
    Which objects should be used for locations?:Nuclei
    Enter a phenotype class table name if using the classifier tool:
    Export object relationships?:No
    Overwrite without warning?:Data only
    Select an image to include:OrigHoechst
    Use the image name for the display?:No
    Image name:Hoechst
    Channel color:red
    Select an image to include:OrigERSyto
    Use the image name for the display?:No
    Image name:ER_Syto
    Channel color:green
    Select an image to include:OrigERSytoBleed
    Use the image name for the display?:No
    Image name:ER_Syto_Bleedthrough
    Channel color:blue
    Select an image to include:OrigPhGolgi
    Use the image name for the display?:No
    Image name:Phaloidin_Golgi
    Channel color:yellow
    Select an image to include:OrigMito
    Use the image name for the display?:No
    Image name:Mito
    Channel color:magenta
    Select an image to include:NucleiOutlines
    Use the image name for the display?:No
    Image name:Nuclei
    Channel color:none
    Select an image to include:CellOutlines
    Use the image name for the display?:No
    Image name:Cells
    Channel color:none
    Do you want to add group fields?:Yes
    Enter the name of the group:Well
    Enter the per-image columns which define the group, separated by commas:ImageNumber, Image_Metadata_Plate, Image_Metadata_Well
    Do you want to add filter fields?:No
    Automatically create a filter for each plate?:Yes
    Create a CellProfiler Analyst workspace file?:No
    Select the measurement display tool:ScatterPlot
    Type of measurement to plot on the X-axis:Index
    Enter the object name:Image
    Select the X-axis measurement:
    Select the X-axis index:ImageNumber
    Type of measurement to plot on the Y-axis:Image
    Enter the object name:Image
    Select the Y-axis measurement:ImageQuality_PowerLogLogSlope_OrigHoechst
    Select the Y-axis index:ImageNumber

CreateBatchFiles:[module_num:24|svn_version:\'Unknown\'|variable_revision_number:6|show_window:True|notes:\x5B\x5D|batch_state:array(\x5B\x5D, dtype=uint8)|enabled:True]
    Store batch files in default output folder?:Yes
    Output folder path:/imaging/analysis/2008_12_04_Imaging_CDRP_for_MLPCN/HDAC_inhibitors/20100803
    Are the cluster computers running Windows?:No
    Hidden\x3A in batch mode:No
    Hidden\x3A in distributed mode:No
    Hidden\x3A default input folder at time of save:/cbnt/cbimage/HCS
    Hidden\x3A revision number:10346
    Hidden\x3A from old matlab:No
    Local root path:\\\\\\\\iodine\\\\cbnt_cbimageX
    Cluster root path:/cbnt/cbimageX
    Local root path:\\\\\\\\iodine\\\\imaging_analysis
    Cluster root path:/imaging/analysis

"Version":"1","PlaneCount":"207390"
"URL","Series","Index","Channel","ASSAY_WELL_ROLE","AlleleDesc","ExpressionVector","FlaggedForToxicity","GeneID","GeneSymbol","IE_Blast_noBlast","IntendedOrfMismatch","IsLandmark","OpenOrClosed","Plate","RNAiVirusPlateName","Site","TimePoint_Hours","Type","Virus Vol_ul","Wavelength","Well","nCol","nRow"
"file:////iodine/cbnt_cbimageX/HCS/xiaoyunwu/taoe005-u2os-72h-cp-a-au00044858/2013-08-08/41749/taoe005-u2os-72h-cp-a-au00044858_a01_s1_w1_thumb55cb864f-a166-4b13-b09c-80b0941018bb.tif",,,,,,,,,,,,,,,,,,,,,,,
"file:////iodine/cbnt_cbimageX/HCS/xiaoyunwu/taoe005-u2os-72h-cp-a-au00044858/2013-08-08/41749/taoe005-u2os-72h-cp-a-au00044858_a01_s1_w1bcc87f09-c5e8-4737-b359-b18650bf56d7.tif",,,,"Untreated","","","","","EMPTY","0.03","","","","41749","ORA11.12.13.18A","1","72H","ORF OE","1","1","a01","1","1"
"file:////iodine/cbnt_cbimageX/HCS/xiaoyunwu/taoe005-u2os-72h-cp-a-au00044858/2013-08-08/41749/taoe005-u2os-72h-cp-a-au00044858_a01_s1_w24a3befc0-beca-408e-8bb2-7ace19be4f2c.tif",,,,"Untreated","","","","","EMPTY","0.03","","","","41749","ORA11.12.13.18A","1","72H","ORF OE","1","2","a01","1","1"
"file:////iodine/cbnt_cbimageX/HCS/xiaoyunwu/taoe005-u2os-72h-cp-a-au00044858/2013-08-08/41749/taoe005-u2os-72h-cp-a-au00044858_a01_s1_w2_thumb09db9603-9aff-4063-afcb-ce3f303671f9.tif",,,,,,,,,,,,,,,,,,,,,,,
"file:////iodine/cbnt_cbimageX/HCS/xiaoyunwu/taoe005-u2os-72h-cp-a-au00044858/2013-08-08/41749/taoe005-u2os-72h-cp-a-au00044858_a01_s1_w3_thumb638e2f03-0fe0-4ffe-b678-577f6aeb1756.tif",,,,,,,,,,,,,,,,,,,,,,,
"file:////iodine/cbnt_cbimageX/HCS/xiaoyunwu/taoe005-u2os-72h-cp-a-au00044858/2013-08-08/41749/taoe005-u2os-72h-cp-a-au00044858_a01_s1_w3a5e985be-e157-4689-a979-d043b225fa6b.tif",,,,"Untreated","","","","","EMPTY","0.03","","","","41749","ORA11.12.13.18A","1","72H","ORF OE","1","3","a01","1","1"
"file:////iodine/cbnt_cbimageX/HCS/xiaoyunwu/taoe005-u2os-72h-cp-a-au00044858/2013-08-08/41749/taoe005-u2os-72h-cp-a-au00044858_a01_s1_w42d8ee008-757d-4d7c-9b9f-6ec37a7e3501.tif",,,,"Untreated","","","","","EMPTY","0.03","","","","41749","ORA11.12.13.18A","1","72H","ORF OE","1","4","a01","1","1"
"file:////iodine/cbnt_cbimageX/HCS/xiaoyunwu/taoe005-u2os-72h-cp-a-au00044858/2013-08-08/41749/taoe005-u2os-72h-cp-a-au00044858_a01_s1_w4_thumbc7808436-de08-49cb-9e20-adbe6fe30223.tif",,,,,,,,,,,,,,,,,,,,,,,
"file:////iodine/cbnt_cbimageX/HCS/xiaoyunwu/taoe005-u2os-72h-cp-a-au00044858/2013-08-08/41749/taoe005-u2os-72h-cp-a-au00044858_a01_s1_w51a7dc0e4-94c9-488a-b53f-6796b51ad225.tif",,,,"Untreated","","","","","EMPTY","0.03","","","","41749","ORA11.12.13.18A","1","72H","ORF OE","1","5","a01","1","1"
"file:////iodine/cbnt_cbimageX/HCS/xiaoyunwu/taoe005-u2os-72h-cp-a-au00044858/2013-08-08/41749/taoe005-u2os-72h-cp-a-au00044858_a01_s1_w5_thumb05cc5d15-beb8-4a60-81c0-832ed467f030.tif",,,,,,,,,,,,,,,,,,,,,,,
"file:////iodine/cbnt_cbimageX/HCS/xiaoyunwu/taoe005-u2os-72h-cp-a-au00044858/2013-08-08/41749/taoe005-u2os-72h-cp-a-au00044858_a01_s2_w12322a76b-da44-49eb-b3b2-b31e7e2115b0.tif",,,,"Untreated","","","","","EMPTY","0.03","","","","41749","ORA11.12.13.18A","2","72H","ORF OE","1","1","a01","1","1"
"file:////iodine/cbnt_cbimageX/HCS/xiaoyunwu/taoe005-u2os-72h-cp-a-au00044858/2013-08-08/41749/taoe005-u2os-72h-cp-a-au00044858_a01_s2_w1_thumbdeb36b4b-4e46-49db-86f8-b42369a2e135.tif",,,,,,,,,,,,,,,,,,,,,,,
"file:////iodine/cbnt_cbimageX/HCS/xiaoyunwu/taoe005-u2os-72h-cp-a-au00044858/2013-08-08/41749/taoe005-u2os-72h-cp-a-au00044858_a01_s2_w21df84cb7-cc9a-44c2-8400-7d0d3052a440.tif",,,,"Untreated","","","","","EMPTY","0.03","","","","41749","ORA11.12.13.18A","2","72H","ORF OE","1","2","a01","1","1"
"file:////iodine/cbnt_cbimageX/HCS/xiaoyunwu/taoe005-u2os-72h-cp-a-au00044858/2013-08-08/41749/taoe005-u2os-72h-cp-a-au00044858_a01_s2_w2_thumb212cc36f-9857-4230-b4eb-8f0cbef3097d.tif",,,,,,,,,,,,,,,,,,,,,,,
"file:////iodine/cbnt_cbimageX/HCS/xiaoyunwu/taoe005-u2os-72h-cp-a-au00044858/2013-08-08/41749/taoe005-u2os-72h-cp-a-au00044858_a01_s2_w3_thumbd07bcfe5-4dba-4aad-bc7b-eff05ff7cdaa.tif",,,,,,,,,,,,,,,,,,,,,,,
"file:////iodine/cbnt_cbimageX/HCS/xiaoyunwu/taoe005-u2os-72h-cp-a-au00044858/2013-08-08/41749/taoe005-u2os-72h-cp-a-au00044858_a01_s2_w3b63e3f1d-0234-4e58-bbbb-b7a30bd1887a.tif",,,,"Untreated","","","","","EMPTY","0.03","","","","41749","ORA11.12.13.18A","2","72H","ORF OE","1","3","a01","1","1"
"file:////iodine/cbnt_cbimageX/HCS/xiaoyunwu/taoe005-u2os-72h-cp-a-au00044858/2013-08-08/41749/taoe005-u2os-72h-cp-a-au00044858_a01_s2_w4851336f5-46a0-4c4c-a7ed-e3eea1dc4b27.tif",,,,"Untreated","","","","","EMPTY","0.03","","","","41749","ORA11.12.13.18A","2","72H","ORF OE","1","4","a01","1","1"
"file:////iodine/cbnt_cbimageX/HCS/xiaoyunwu/taoe005-u2os-72h-cp-a-au00044858/2013-08-08/41749/taoe005-u2os-72h-cp-a-au00044858_a01_s2_w4_thumb4c811a64-324b-4177-acd4-face521ce3e9.tif",,,,,,,,,,,,,,,,,,,,,,,
"file:////iodine/cbnt_cbimageX/HCS/xiaoyunwu/taoe005-u2os-72h-cp-a-au00044858/2013-08-08/41749/taoe005-u2os-72h-cp-a-au00044858_a01_s2_w5_thumb559518a2-a71d-4056-91d9-1f91b0593b1b.tif",,,,,,,,,,,,,,,,,,,,,,,
"file:////iodine/cbnt_cbimageX/HCS/xiaoyunwu/taoe005-u2os-72h-cp-a-au00044858/2013-08-08/41749/taoe005-u2os-72h-cp-a-au00044858_a01_s2_w5cfee4eee-acc2-433a-8a41-d10d9cf796f7.tif",,,,"Untreated","","","","","EMPTY","0.03","","","","41749","ORA11.12.13.18A","2","72H","ORF OE","1","5","a01","1","1"
"file:////iodine/cbnt_cbimageX/HCS/xiaoyunwu/taoe005-u2os-72h-cp-a-au00044858/2013-08-08/41749/taoe005-u2os-72h-cp-a-au00044858_a01_s3_w193eabdf2-4d04-435d-b47c-22997f6f8f59.tif",,,,"Untreated","","","","","EMPTY","0.03","","","","41749","ORA11.12.13.18A","3","72H","ORF OE","1","1","a01","1","1"
"file:////iodine/cbnt_cbimageX/HCS/xiaoyunwu/taoe005-u2os-72h-cp-a-au00044858/2013-08-08/41749/taoe005-u2os-72h-cp-a-au00044858_a01_s3_w1_thumba991be97-a9f7-44bb-b3b2-19bfd296e0e3.tif",,,,,,,,,,,,,,,,,,,,,,,
"file:////iodine/cbnt_cbimageX/HCS/xiaoyunwu/taoe005-u2os-72h-cp-a-au00044858/2013-08-08/41749/taoe005-u2os-72h-cp-a-au00044858_a01_s3_w28dee9cc7-7be6-4c2c-8bf1-4e147598b177.tif",,,,"Untreated","","","","","EMPTY","0.03","","","","41749","ORA11.12.13.18A","3","72H","ORF OE","1","2","a01","1","1"
"file:////iodine/cbnt_cbimageX/HCS/xiaoyunwu/taoe005-u2os-72h-cp-a-au00044858/2013-08-08/41749/taoe005-u2os-72h-cp-a-au00044858_a01_s3_w2_thumb060a8231-8eee-4e1b-969c-40a1982ed06e.tif",,,,,,,,,,,,,,,,,,,,,,,
"file:////iodine/cbnt_cbimageX/HCS/xiaoyunwu/taoe005-u2os-72h-cp-a-au00044858/2013-08-08/41749/taoe005-u2os-72h-cp-a-au00044858_a01_s3_w30c2f7ff5-6862-412c-8fc9-c030e6ae5802.tif",,,,"Untreated","","","","","EMPTY","0.03","","","","41749","ORA11.12.13.18A","3","72H","ORF OE","1","3","a01","1","1"
"file:////iodine/cbnt_cbimageX/HCS/xiaoyunwu/taoe005-u2os-72h-cp-a-au00044858/2013-08-08/41749/taoe005-u2os-72h-cp-a-au00044858_a01_s3_w3_thumb4df03e57-597e-465e-884c-dceae9fa8c9f.tif",,,,,,,,,,,,,,,,,,,,,,,
"file:////iodine/cbnt_cbimageX/HCS/xiaoyunwu/taoe005-u2os-72h-cp-a-au00044858/2013-08-08/41749/taoe005-u2os-72h-cp-a-au00044858_a01_s3_w40f586570-5ca7-45eb-bbd4-6381a8cc5485.tif",,,,"Untreated","","","","","EMPTY","0.03","","","","41749","ORA11.12.13.18A","3","72H","ORF OE","1","4","a01","1","1"
"file:////iodine/cbnt_cbimageX/HCS/xiaoyunwu/taoe005-u2os-72h-cp-a-au00044858/2013-08-08/41749/taoe005-u2os-72h-cp-a-au00044858_a01_s3_w4_thumba1e968b0-6e75-4a86-9c45-0401fb052ca5.tif",,,,,,,,,,,,,,,,,,,,,,,
"file:////iodine/cbnt_cbimageX/HCS/xiaoyunwu/taoe005-u2os-72h-cp-a-au00044858/2013-08-08/41749/taoe005-u2os-72h-cp-a-au00044858_a01_s3_w52462c4ff-0ca5-43c1-9fcc-df740c22031c.tif",,,,"Untreated","","","","","EMPTY","0.03","","","","41749","ORA11.12.13.18A","3","72H","ORF OE","1","5","a01","1","1"
"file:////iodine/cbnt_cbimageX/HCS/xiaoyunwu/taoe005-u2os-72h-cp-a-au00044858/2013-08-08/41749/taoe005-u2os-72h-cp-a-au00044858_a01_s3_w5_thumb0c901f53-872f-4095-9ef6-8d5edd8e1b92.tif",,,,,,,,,,,,,,,,,,,,,,,
"file:////iodine/cbnt_cbimageX/HCS/xiaoyunwu/taoe005-u2os-72h-cp-a-au00044858/2013-08-08/41749/taoe005-u2os-72h-cp-a-au00044858_a01_s4_w13ff2e315-cecd-44bc-87bd-31e2053f233e.tif",,,,"Untreated","","","","","EMPTY","0.03","","","","41749","ORA11.12.13.18A","4","72H","ORF OE","1","1","a01","1","1"
"file:////iodine/cbnt_cbimageX/HCS/xiaoyunwu/taoe005-u2os-72h-cp-a-au00044858/2013-08-08/41749/taoe005-u2os-72h-cp-a-au00044858_a01_s4_w1_thumbb9d71683-cf3f-4f75-ac42-51d06e9a0c10.tif",,,,,,,,,,,,,,,,,,,,,,,
"file:////iodine/cbnt_cbimageX/HCS/xiaoyunwu/taoe005-u2os-72h-cp-a-au00044858/2013-08-08/41749/taoe005-u2os-72h-cp-a-au00044858_a01_s4_w2479bf3c7-12c4-4fba-a05b-7bfc4b4a6ee7.tif",,,,"Untreated","","","","","EMPTY","0.03","","","","41749","ORA11.12.13.18A","4","72H","ORF OE","1","2","a01","1","1"
"file:////iodine/cbnt_cbimageX/HCS/xiaoyunwu/taoe005-u2os-72h-cp-a-au00044858/2013-08-08/41749/taoe005-u2os-72h-cp-a-au00044858_a01_s4_w2_thumbe308805f-ff61-4023-9356-9f959752538e.tif",,,,,,,,,,,,,,,,,,,,,,,
"file:////iodine/cbnt_cbimageX/HCS/xiaoyunwu/taoe005-u2os-72h-cp-a-au00044858/2013-08-08/41749/taoe005-u2os-72h-cp-a-au00044858_a01_s4_w323c53f38-4bbd-4130-b403-ebd394dd04d4.tif",,,,"Untreated","","","","","EMPTY","0.03","","","","41749","ORA11.12.13.18A","4","72H","ORF OE","1","3","a01","1","1"
"file:////iodine/cbnt_cbimageX/HCS/xiaoyunwu/taoe005-u2os-72h-cp-a-au00044858/2013-08-08/41749/taoe005-u2os-72h-cp-a-au00044858_a01_s4_w3_thumb5b5244bc-d953-45d1-926e-5f41fd3c59ed.tif",,,,,,,,,,,,,,,,,,,,,,,
"file:////iodine/cbnt_cbimageX/HCS/xiaoyunwu/taoe005-u2os-72h-cp-a-au00044858/2013-08-08/41749/taoe005-u2os-72h-cp-a-au00044858_a01_s4_w4_thumbf81734d9-23c4-45cd-a376-7d6e464def97.tif",,,,,,,,,,,,,,,,,,,,,,,
"file:////iodine/cbnt_cbimageX/HCS/xiaoyunwu/taoe005-u2os-72h-cp-a-au00044858/2013-08-08/41749/taoe005-u2os-72h-cp-a-au00044858_a01_s4_w4b3938b5d-891a-4240-948d-b128e492bad2.tif",,,,"Untreated","","","","","EMPTY","0.03","","","","41749","ORA11.12.13.18A","4","72H","ORF OE","1","4","a01","1","1"
"file:////iodine/cbnt_cbimageX/HCS/xiaoyunwu/taoe005-u2os-72h-cp-a-au00044858/2013-08-08/41749/taoe005-u2os-72h-cp-a-au00044858_a01_s4_w56fc7b69f-3f65-48af-8475-aecc44804b5e.tif",,,,"Untreated","","","","","EMPTY","0.03","","","","41749","ORA11.12.13.18A","4","72H","ORF OE","1","5","a01","1","1"
"file:////iodine/cbnt_cbimageX/HCS/xiaoyunwu/taoe005-u2os-72h-cp-a-au00044858/2013-08-08/41749/taoe005-u2os-72h-cp-a-au00044858_a01_s4_w5_thumb0c5814e2-d726-4ae5-abb0-fb3dda0c6a72.tif",,,,,,,,,,,,,,,,,,,,,,,
"file:////iodine/cbnt_cbimageX/HCS/xiaoyunwu/taoe005-u2os-72h-cp-a-au00044858/2013-08-08/41749/taoe005-u2os-72h-cp-a-au00044858_a01_s5_w14b5d6956-3856-4efe-a0f2-398781e27c15.tif",,,,"Untreated","","","","","EMPTY","0.03","","","","41749","ORA11.12.13.18A","5","72H","ORF OE","1","1","a01","1","1"
"file:////iodine/cbnt_cbimageX/HCS/xiaoyunwu/taoe005-u2os-72h-cp-a-au00044858/2013-08-08/41749/taoe005-u2os-72h-cp-a-au00044858_a01_s5_w1_thumbfdaf6e8a-69d7-4768-b6e3-cb7452e83369.tif",,,,,,,,,,,,,,,,,,,,,,,
"file:////iodine/cbnt_cbimageX/HCS/xiaoyunwu/taoe005-u2os-72h-cp-a-au00044858/2013-08-08/41749/taoe005-u2os-72h-cp-a-au00044858_a01_s5_w2_thumbcf725180-4620-454c-9ef3-0503353668c0.tif",,,,,,,,,,,,,,,,,,,,,,,
"file:////iodine/cbnt_cbimageX/HCS/xiaoyunwu/taoe005-u2os-72h-cp-a-au00044858/2013-08-08/41749/taoe005-u2os-72h-cp-a-au00044858_a01_s5_w2e88e4a8b-406b-4dc0-86cb-63641e9a7ce4.tif",,,,"Untreated","","","","","EMPTY","0.03","","","","41749","ORA11.12.13.18A","5","72H","ORF OE","1","2","a01","1","1"
"file:////iodine/cbnt_cbimageX/HCS/xiaoyunwu/taoe005-u2os-72h-cp-a-au00044858/2013-08-08/41749/taoe005-u2os-72h-cp-a-au00044858_a01_s5_w390999d0b-b309-4ed4-a396-8edba5c9b613.tif",,,,"Untreated","","","","","EMPTY","0.03","","","","41749","ORA11.12.13.18A","5","72H","ORF OE","1","3","a01","1","1"
"file:////iodine/cbnt_cbimageX/HCS/xiaoyunwu/taoe005-u2os-72h-cp-a-au00044858/2013-08-08/41749/taoe005-u2os-72h-cp-a-au00044858_a01_s5_w3_thumb15bc26ea-4b0c-49f5-825e-6ba25c98778c.tif",,,,,,,,,,,,,,,,,,,,,,,
"file:////iodine/cbnt_cbimageX/HCS/xiaoyunwu/taoe005-u2os-72h-cp-a-au00044858/2013-08-08/41749/taoe005-u2os-72h-cp-a-au00044858_a01_s5_w4_thumbcd867239-10b1-4e98-bb7e-e36a434907c8.tif",,,,,,,,,,,,,,,,,,,,,,,
"file:////iodine/cbnt_cbimageX/HCS/xiaoyunwu/taoe005-u2os-72h-cp-a-au00044858/2013-08-08/41749/taoe005-u2os-72h-cp-a-au00044858_a01_s5_w4a4703d7b-c0bd-4762-a026-c4cb59b07b4b.tif",,,,"Untreated","","","","","EMPTY","0.03","","","","41749","ORA11.12.13.18A","5","72H","ORF OE","1","4","a01","1","1"
"file:////iodine/cbnt_cbimageX/HCS/xiaoyunwu/taoe005-u2os-72h-cp-a-au00044858/2013-08-08/41749/taoe005-u2os-72h-cp-a-au00044858_a01_s5_w5_thumb5f3cc894-5d5f-493a-a027-323866e33ab5.tif",,,,,,,,,,,,,,,,,,,,,,,
"file:////iodine/cbnt_cbimageX/HCS/xiaoyunwu/taoe005-u2os-72h-cp-a-au00044858/2013-08-08/41749/taoe005-u2os-72h-cp-a-au00044858_a01_s5_w5ec7bdde3-f7d7-4f5e-928f-ad5e7b2b1d5a.tif",,,,"Untreated","","","","","EMPTY","0.03","","","","41749","ORA11.12.13.18A","5","72H","ORF OE","1","5","a01","1","1"
"file:////iodine/cbnt_cbimageX/HCS/xiaoyunwu/taoe005-u2os-72h-cp-a-au00044858/2013-08-08/41749/taoe005-u2os-72h-cp-a-au00044858_a01_s6_w1_thumbb4ca1ca2-2f3c-40f6-ac06-c1a35de4db42.tif",,,,,,,,,,,,,,,,,,,,,,,
"file:////iodine/cbnt_cbimageX/HCS/xiaoyunwu/taoe005-u2os-72h-cp-a-au00044858/2013-08-08/41749/taoe005-u2os-72h-cp-a-au00044858_a01_s6_w1f9662bef-54bd-4d7d-b2fc-05d47e239cdc.tif",,,,"Untreated","","","","","EMPTY","0.03","","","","41749","ORA11.12.13.18A","6","72H","ORF OE","1","1","a01","1","1"
"file:////iodine/cbnt_cbimageX/HCS/xiaoyunwu/taoe005-u2os-72h-cp-a-au00044858/2013-08-08/41749/taoe005-u2os-72h-cp-a-au00044858_a01_s6_w2_thumbc801d618-7c97-46b1-a621-a1845ac31de5.tif",,,,,,,,,,,,,,,,,,,,,,,
"file:////iodine/cbnt_cbimageX/HCS/xiaoyunwu/taoe005-u2os-72h-cp-a-au00044858/2013-08-08/41749/taoe005-u2os-72h-cp-a-au00044858_a01_s6_w2db14f9e4-5ef8-4c8e-92b0-cb99bdbfcb70.tif",,,,"Untreated","","","","","EMPTY","0.03","","","","41749","ORA11.12.13.18A","6","72H","ORF OE","1","2","a01","1","1"
"file:////iodine/cbnt_cbimageX/HCS/xiaoyunwu/taoe005-u2os-72h-cp-a-au00044858/2013-08-08/41749/taoe005-u2os-72h-cp-a-au00044858_a01_s6_w3_thumbe2e4305c-e1eb-4575-a6af-061c6a1457b1.tif",,,,,,,,,,,,,,,,,,,,,,,
"file:////iodine/cbnt_cbimageX/HCS/xiaoyunwu/taoe005-u2os-72h-cp-a-au00044858/2013-08-08/41749/taoe005-u2os-72h-cp-a-au00044858_a01_s6_w3af5ee953-a555-4aee-b4b3-b7c3d70f6f90.tif",,,,"Untreated","","","","","EMPTY","0.03","","","","41749","ORA11.12.13.18A","6","72H","ORF OE","1","3","a01","1","1"
"file:////iodine/cbnt_cbimageX/HCS/xiaoyunwu/taoe005-u2os-72h-cp-a-au00044858/2013-08-08/41749/taoe005-u2os-72h-cp-a-au00044858_a01_s6_w474e549b8-d286-42f4-89d0-c55eba8b5ae8.tif",,,,"Untreated","","","","","EMPTY","0.03","","","","41749","ORA11.12.13.18A","6","72H","ORF OE","1","4","a01","1","1"
"file:////iodine/cbnt_cbimageX/HCS/xiaoyunwu/taoe005-u2os-72h-cp-a-au00044858/2013-08-08/41749/taoe005-u2os-72h-cp-a-au00044858_a01_s6_w4_thumbd1c03dee-cf0b-4c8b-adc0-9c80d47d0e5d.tif",,,,,,,,,,,,,,,,,,,,,,,
"file:////iodine/cbnt_cbimageX/HCS/xiaoyunwu/taoe005-u2os-72h-cp-a-au00044858/2013-08-08/41749/taoe005-u2os-72h-cp-a-au00044858_a01_s6_w5_thumba645b8d4-495f-49eb-a517-956de8d610da.tif",,,,,,,,,,,,,,,,,,,,,,,
"file:////iodine/cbnt_cbimageX/HCS/xiaoyunwu/taoe005-u2os-72h-cp-a-au00044858/2013-08-08/41749/taoe005-u2os-72h-cp-a-au00044858_a01_s6_w5ad40cc62-4012-4a9a-843a-f2a91987a084.tif",,,,"Untreated","","","","","EMPTY","0.03","","","","41749","ORA11.12.13.18A","6","72H","ORF OE","1","5","a01","1","1"
"file:////iodine/cbnt_cbimageX/HCS/xiaoyunwu/taoe005-u2os-72h-cp-a-au00044858/2013-08-08/41749/taoe005-u2os-72h-cp-a-au00044858_a01_s7_w149f58dcf-6c5d-4560-a73a-53420846b773.tif",,,,"Untreated","","","","","EMPTY","0.03","","","","41749","ORA11.12.13.18A","7","72H","ORF OE","1","1","a01","1","1"
"file:////iodine/cbnt_cbimageX/HCS/xiaoyunwu/taoe005-u2os-72h-cp-a-au00044858/2013-08-08/41749/taoe005-u2os-72h-cp-a-au00044858_a01_s7_w1_thumb6301aea1-acc3-4f9f-8369-e86604550f7c.tif",,,,,,,,,,,,,,,,,,,,,,,
"file:////iodine/cbnt_cbimageX/HCS/xiaoyunwu/taoe005-u2os-72h-cp-a-au00044858/2013-08-08/41749/taoe005-u2os-72h-cp-a-au00044858_a01_s7_w2_thumb0fbcc279-498c-4a3d-aae6-1289b5634d8d.tif",,,,,,,,,,,,,,,,,,,,,,,
"file:////iodine/cbnt_cbimageX/HCS/xiaoyunwu/taoe005-u2os-72h-cp-a-au00044858/2013-08-08/41749/taoe005-u2os-72h-cp-a-au00044858_a01_s7_w2a6313142-6225-4ed2-983a-1ec6a184ccbf.tif",,,,"Untreated","","","","","EMPTY","0.03","","","","41749","ORA11.12.13.18A","7","72H","ORF OE","1","2","a01","1","1"
"file:////iodine/cbnt_cbimageX/HCS/xiaoyunwu/taoe005-u2os-72h-cp-a-au00044858/2013-08-08/41749/taoe005-u2os-72h-cp-a-au00044858_a01_s7_w3_thumbb095eed2-413a-498f-bdfc-f020a627a05a.tif",,,,,,,,,,,,,,,,,,,,,,,
"file:////iodine/cbnt_cbimageX/HCS/xiaoyunwu/taoe005-u2os-72h-cp-a-au00044858/2013-08-08/41749/taoe005-u2os-72h-cp-a-au00044858_a01_s7_w3cb93b2e1-6d58-4c39-be05-897f83e74396.tif",,,,"Untreated","","","","","EMPTY","0.03","","","","41749","ORA11.12.13.18A","7","72H","ORF OE","1","3","a01","1","1"
"file:////iodine/cbnt_cbimageX/HCS/xiaoyunwu/taoe005-u2os-72h-cp-a-au00044858/2013-08-08/41749/taoe005-u2os-72h-cp-a-au00044858_a01_s7_w49751d1c9-c3d1-49e9-a838-e753d4419b2a.tif",,,,"Untreated","","","","","EMPTY","0.03","","","","41749","ORA11.12.13.18A","7","72H","ORF OE","1","4","a01","1","1"
"file:////iodine/cbnt_cbimageX/HCS/xiaoyunwu/taoe005-u2os-72h-cp-a-au00044858/2013-08-08/41749/taoe005-u2os-72h-cp-a-au00044858_a01_s7_w4_thumbc41cb5cd-e1d6-4c32-a2fc-8c64e2b9e4d4.tif",,,,,,,,,,,,,,,,,,,,,,,
"file:////iodine/cbnt_cbimageX/HCS/xiaoyunwu/taoe005-u2os-72h-cp-a-au00044858/2013-08-08/41749/taoe005-u2os-72h-cp-a-au00044858_a01_s7_w5554588ec-4278-47ee-8360-99497185fc31.tif",,,,"Untreated","","","","","EMPTY","0.03","","","","41749","ORA11.12.13.18A","7","72H","ORF OE","1","5","a01","1","1"
"file:////iodine/cbnt_cbimageX/HCS/xiaoyunwu/taoe005-u2os-72h-cp-a-au00044858/2013-08-08/41749/taoe005-u2os-72h-cp-a-au00044858_a01_s7_w5_thumb38c4bc50-c097-48e9-97df-0ca25206a8c8.tif",,,,,,,,,,,,,,,,,,,,,,,
"file:////iodine/cbnt_cbimageX/HCS/xiaoyunwu/taoe005-u2os-72h-cp-a-au00044858/2013-08-08/41749/taoe005-u2os-72h-cp-a-au00044858_a01_s8_w13053ff26-db89-416b-9177-295481572363.tif",,,,"Untreated","","","","","EMPTY","0.03","","","","41749","ORA11.12.13.18A","8","72H","ORF OE","1","1","a01","1","1"
"file:////iodine/cbnt_cbimageX/HCS/xiaoyunwu/taoe005-u2os-72h-cp-a-au00044858/2013-08-08/41749/taoe005-u2os-72h-cp-a-au00044858_a01_s8_w1_thumbe50a27e0-6d98-40e1-b86d-0930de1cb8db.tif",,,,,,,,,,,,,,,,,,,,,,,
"file:////iodine/cbnt_cbimageX/HCS/xiaoyunwu/taoe005-u2os-72h-cp-a-au00044858/2013-08-08/41749/taoe005-u2os-72h-cp-a-au00044858_a01_s8_w2_thumbfe5e3227-20fc-47e3-8f49-87d81305e8e2.tif",,,,,,,,,,,,,,,,,,,,,,,
"file:////iodine/cbnt_cbimageX/HCS/xiaoyunwu/taoe005-u2os-72h-cp-a-au00044858/2013-08-08/41749/taoe005-u2os-72h-cp-a-au00044858_a01_s8_w2dc591f9d-636c-432a-9dbd-9b6835149ea6.tif",,,,"Untreated","","","","","EMPTY","0.03","","","","41749","ORA11.12.13.18A","8","72H","ORF OE","1","2","a01","1","1"
"file:////iodine/cbnt_cbimageX/HCS/xiaoyunwu/taoe005-u2os-72h-cp-a-au00044858/2013-08-08/41749/taoe005-u2os-72h-cp-a-au00044858_a01_s8_w33aa6b172-cd6f-4783-ba19-30e25dd75022.tif",,,,"Untreated","","","","","EMPTY","0.03","","","","41749","ORA11.12.13.18A","8","72H","ORF OE","1","3","a01","1","1"
"file:////iodine/cbnt_cbimageX/HCS/xiaoyunwu/taoe005-u2os-72h-cp-a-au00044858/2013-08-08/41749/taoe005-u2os-72h-cp-a-au00044858_a01_s8_w3_thumb1ab9c4a3-060a-4162-a30d-455d19ab00c0.tif",,,,,,,,,,,,,,,,,,,,,,,
"file:////iodine/cbnt_cbimageX/HCS/xiaoyunwu/taoe005-u2os-72h-cp-a-au00044858/2013-08-08/41749/taoe005-u2os-72h-cp-a-au00044858_a01_s8_w442ac8d23-fe93-4e80-828e-9d3c41924a8b.tif",,,,"Untreated","","","","","EMPTY","0.03","","","","41749","ORA11.12.13.18A","8","72H","ORF OE","1","4","a01","1","1"
"file:////iodine/cbnt_cbimageX/HCS/xiaoyunwu/taoe005-u2os-72h-cp-a-au00044858/2013-08-08/41749/taoe005-u2os-72h-cp-a-au00044858_a01_s8_w4_thumb8276d747-6aec-46d4-a993-78ece9248c2e.tif",,,,,,,,,,,,,,,,,,,,,,,
"file:////iodine/cbnt_cbimageX/HCS/xiaoyunwu/taoe005-u2os-72h-cp-a-au00044858/2013-08-08/41749/taoe005-u2os-72h-cp-a-au00044858_a01_s8_w512aba657-be9e-4dcf-9447-78da747b372e.tif",,,,"Untreated","","","","","EMPTY","0.03","","","","41749","ORA11.12.13.18A","8","72H","ORF OE","1","5","a01","1","1"
"file:////iodine/cbnt_cbimageX/HCS/xiaoyunwu/taoe005-u2os-72h-cp-a-au00044858/2013-08-08/41749/taoe005-u2os-72h-cp-a-au00044858_a01_s8_w5_thumb59ce3583-8867-4358-9b70-14dee5b6e0eb.tif",,,,,,,,,,,,,,,,,,,,,,,
"file:////iodine/cbnt_cbimageX/HCS/xiaoyunwu/taoe005-u2os-72h-cp-a-au00044858/2013-08-08/41749/taoe005-u2os-72h-cp-a-au00044858_a01_s9_w1_thumb9336dbb4-8ccf-4346-8d71-52d7ca89558c.tif",,,,,,,,,,,,,,,,,,,,,,,
"file:////iodine/cbnt_cbimageX/HCS/xiaoyunwu/taoe005-u2os-72h-cp-a-au00044858/2013-08-08/41749/taoe005-u2os-72h-cp-a-au00044858_a01_s9_w1c5d565d2-05f1-401f-a77d-0100c6a2152f.tif",,,,"Untreated","","","","","EMPTY","0.03","","","","41749","ORA11.12.13.18A","9","72H","ORF OE","1","1","a01","1","1"
"file:////iodine/cbnt_cbimageX/HCS/xiaoyunwu/taoe005-u2os-72h-cp-a-au00044858/2013-08-08/41749/taoe005-u2os-72h-cp-a-au00044858_a01_s9_w28e5e61df-3eee-480e-bfcb-81464433b2ae.tif",,,,"Untreated","","","","","EMPTY","0.03","","","","41749","ORA11.12.13.18A","9","72H","ORF OE","1","2","a01","1","1"
"file:////iodine/cbnt_cbimageX/HCS/xiaoyunwu/taoe005-u2os-72h-cp-a-au00044858/2013-08-08/41749/taoe005-u2os-72h-cp-a-au00044858_a01_s9_w2_thumbbda0ecb4-b97f-424f-8188-c9ff6ec587fa.tif",,,,,,,,,,,,,,,,,,,,,,,
"file:////iodine/cbnt_cbimageX/HCS/xiaoyunwu/taoe005-u2os-72h-cp-a-au00044858/2013-08-08/41749/taoe005-u2os-72h-cp-a-au00044858_a01_s9_w33d0d8a69-bfe7-49e5-9f88-1935e1e6b7e0.tif",,,,"Untreated","","","","","EMPTY","0.03","","","","41749","ORA11.12.13.18A","9","72H","ORF OE","1","3","a01","1","1"
"file:////iodine/cbnt_cbimageX/HCS/xiaoyunwu/taoe005-u2os-72h-cp-a-au00044858/2013-08-08/41749/taoe005-u2os-72h-cp-a-au00044858_a01_s9_w3_thumb55f9ac58-e546-4d76-b2d6-fddb63b48425.tif",,,,,,,,,,,,,,,,,,,,,,,
"file:////iodine/cbnt_cbimageX/HCS/xiaoyunwu/taoe005-u2os-72h-cp-a-au00044858/2013-08-08/41749/taoe005-u2os-72h-cp-a-au00044858_a01_s9_w45718750a-9e2d-4257-9cfd-7d0031f05450.tif",,,,"Untreated","","","","","EMPTY","0.03","","","","41749","ORA11.12.13.18A","9","72H","ORF OE","1","4","a01","1","1"
"file:////iodine/cbnt_cbimageX/HCS/xiaoyunwu/taoe005-u2os-72h-cp-a-au00044858/2013-08-08/41749/taoe005-u2os-72h-cp-a-au00044858_a01_s9_w4_thumb4ebe71ce-7feb-463b-a297-7576d8323acd.tif",,,,,,,,,,,,,,,,,,,,,,,
"file:////iodine/cbnt_cbimageX/HCS/xiaoyunwu/taoe005-u2os-72h-cp-a-au00044858/2013-08-08/41749/taoe005-u2os-72h-cp-a-au00044858_a01_s9_w5_thumb3f3cb90c-fe15-47f6-919c-1c21ace1142c.tif",,,,,,,,,,,,,,,,,,,,,,,
"file:////iodine/cbnt_cbimageX/HCS/xiaoyunwu/taoe005-u2os-72h-cp-a-au00044858/2013-08-08/41749/taoe005-u2os-72h-cp-a-au00044858_a01_s9_w5d0977142-faf1-4b1a-9bcf-99abc5895093.tif",,,,"Untreated","","","","","EMPTY","0.03","","","","41749","ORA11.12.13.18A","9","72H","ORF OE","1","5","a01","1","1"
"file:////iodine/cbnt_cbimageX/HCS/xiaoyunwu/taoe005-u2os-72h-cp-a-au00044858/2013-08-08/41749/taoe005-u2os-72h-cp-a-au00044858_a02_s1_w18a128750-2b40-47bb-8c3e-c9693d859e21.tif",,,,"Untreated","","","","","EMPTY","0.05","","","","41749","ORA11.12.13.18A","1","72H","ORF OE","1","1","a02","2","1"
"file:////iodine/cbnt_cbimageX/HCS/xiaoyunwu/taoe005-u2os-72h-cp-a-au00044858/2013-08-08/41749/taoe005-u2os-72h-cp-a-au00044858_a02_s1_w1_thumb5674a3a3-b9f7-47fd-b363-975a95a9b675.tif",,,,,,,,,,,,,,,,,,,,,,,
"file:////iodine/cbnt_cbimageX/HCS/xiaoyunwu/taoe005-u2os-72h-cp-a-au00044858/2013-08-08/41749/taoe005-u2os-72h-cp-a-au00044858_a02_s1_w2_thumbef35149f-c499-4790-905f-85c086bb9b1a.tif",,,,,,,,,,,,,,,,,,,,,,,
"file:////iodine/cbnt_cbimageX/HCS/xiaoyunwu/taoe005-u2os-72h-cp-a-au00044858/2013-08-08/41749/taoe005-u2os-72h-cp-a-au00044858_a02_s1_w2fd48178f-7a36-432c-8e83-e97a198bf6f2.tif",,,,"Untreated","","","","","EMPTY","0.05","","","","41749","ORA11.12.13.18A","1","72H","ORF OE","1","2","a02","2","1"
"file:////iodine/cbnt_cbimageX/HCS/xiaoyunwu/taoe005-u2os-72h-cp-a-au00044858/2013-08-08/41749/taoe005-u2os-72h-cp-a-au00044858_a02_s1_w32ef0c256-b6da-4c9d-8251-16930cb2db22.tif",,,,"Untreated","","","","","EMPTY","0.05","","","","41749","ORA11.12.13.18A","1","72H","ORF OE","1","3","a02","2","1"
"file:////iodine/cbnt_cbimageX/HCS/xiaoyunwu/taoe005-u2os-72h-cp-a-au00044858/2013-08-08/41749/taoe005-u2os-72h-cp-a-au00044858_a02_s1_w3_thumbb43f588b-f2b3-48eb-9ea2-5a0218bc3fbf.tif",,,,,,,,,,,,,,,,,,,,,,,
"file:////iodine/cbnt_cbimageX/HCS/xiaoyunwu/taoe005-u2os-72h-cp-a-au00044858/2013-08-08/41749/taoe005-u2os-72h-cp-a-au00044858_a02_s1_w4_thumb3b168eba-a8c1-4182-bffa-f60b5c96119b.tif",,,,,,,,,,,,,,,,,,,,,,,
"file:////iodine/cbnt_cbimageX/HCS/xiaoyunwu/taoe005-u2os-72h-cp-a-au00044858/2013-08-08/41749/taoe005-u2os-72h-cp-a-au00044858_a02_s1_w4fa304ab9-cb17-4718-a913-729185fad66d.tif",,,,"Untreated","","","","","EMPTY","0.05","","","","41749","ORA11.12.13.18A","1","72H","ORF OE","1","4","a02","2","1"
"file:////iodine/cbnt_cbimageX/HCS/xiaoyunwu/taoe005-u2os-72h-cp-a-au00044858/2013-08-08/41749/taoe005-u2os-72h-cp-a-au00044858_a02_s1_w5016f0d39-63c2-4cfe-b1dd-38f14a4a1ed2.tif",,,,"Untreated","","","","","EMPTY","0.05","","","","41749","ORA11.12.13.18A","1","72H","ORF OE","1","5","a02","2","1"
"file:////iodine/cbnt_cbimageX/HCS/xiaoyunwu/taoe005-u2os-72h-cp-a-au00044858/2013-08-08/41749/taoe005-u2os-72h-cp-a-au00044858_a02_s1_w5_thumb9f812d56-c86e-4b0b-ba6a-e91718854d05.tif",,,,,,,,,,,,,,,,,,,,,,,
"file:////iodine/cbnt_cbimageX/HCS/xiaoyunwu/taoe005-u2os-72h-cp-a-au00044858/2013-08-08/41749/taoe005-u2os-72h-cp-a-au00044858_a02_s2_w1_thumb6324b80a-5671-4cf7-b078-c439d97ccb0f.tif",,,,,,,,,,,,,,,,,,,,,,,
"file:////iodine/cbnt_cbimageX/HCS/xiaoyunwu/taoe005-u2os-72h-cp-a-au00044858/2013-08-08/41749/taoe005-u2os-72h-cp-a-au00044858_a02_s2_w1ccd67a9a-4e36-4ef6-af4e-290677a5478a.tif",,,,"Untreated","","","","","EMPTY","0.05","","","","41749","ORA11.12.13.18A","2","72H","ORF OE","1","1","a02","2","1"
"file:////iodine/cbnt_cbimageX/HCS/xiaoyunwu/taoe005-u2os-72h-cp-a-au00044858/2013-08-08/41749/taoe005-u2os-72h-cp-a-au00044858_a02_s2_w25fc4102e-05cd-449b-8075-afca580f2cc3.tif",,,,"Untreated","","","","","EMPTY","0.05","","","","41749","ORA11.12.13.18A","2","72H","ORF OE","1","2","a02","2","1"
"file:////iodine/cbnt_cbimageX/HCS/xiaoyunwu/taoe005-u2os-72h-cp-a-au00044858/2013-08-08/41749/taoe005-u2os-72h-cp-a-au00044858_a02_s2_w2_thumb04d19474-98cf-4ae7-91bc-3151437f7577.tif",,,,,,,,,,,,,,,,,,,,,,,
"file:////iodine/cbnt_cbimageX/HCS/xiaoyunwu/taoe005-u2os-72h-cp-a-au00044858/2013-08-08/41749/taoe005-u2os-72h-cp-a-au00044858_a02_s2_w39073d882-fd15-4420-bcee-7625b56e362a.tif",,,,"Untreated","","","","","EMPTY","0.05","","","","41749","ORA11.12.13.18A","2","72H","ORF OE","1","3","a02","2","1"
"file:////iodine/cbnt_cbimageX/HCS/xiaoyunwu/taoe005-u2os-72h-cp-a-au00044858/2013-08-08/41749/taoe005-u2os-72h-cp-a-au00044858_a02_s2_w3_thumb41b2de01-7300-4a29-8018-7469b28f115d.tif",,,,,,,,,,,,,,,,,,,,,,,
"file:////iodine/cbnt_cbimageX/HCS/xiaoyunwu/taoe005-u2os-72h-cp-a-au00044858/2013-08-08/41749/taoe005-u2os-72h-cp-a-au00044858_a02_s2_w46393f7f7-3aa4-49f5-b7ed-c5f8c2dfe1c9.tif",,,,"Untreated","","","","","EMPTY","0.05","","","","41749","ORA11.12.13.18A","2","72H","ORF OE","1","4","a02","2","1"
"file:////iodine/cbnt_cbimageX/HCS/xiaoyunwu/taoe005-u2os-72h-cp-a-au00044858/2013-08-08/41749/taoe005-u2os-72h-cp-a-au00044858_a02_s2_w4_thumb66a0d7d9-96ba-470a-84c9-c1a2f7f3ed69.tif",,,,,,,,,,,,,,,,,,,,,,,
"file:////iodine/cbnt_cbimageX/HCS/xiaoyunwu/taoe005-u2os-72h-cp-a-au00044858/2013-08-08/41749/taoe005-u2os-72h-cp-a-au00044858_a02_s2_w5_thumbe9ed4d1d-79bb-4420-b4a4-7bebffb214d7.tif",,,,,,,,,,,,,,,,,,,,,,,
"file:////iodine/cbnt_cbimageX/HCS/xiaoyunwu/taoe005-u2os-72h-cp-a-au00044858/2013-08-08/41749/taoe005-u2os-72h-cp-a-au00044858_a02_s2_w5e630abc4-732d-49cc-b6d9-179499ecaea9.tif",,,,"Untreated","","","","","EMPTY","0.05","","","","41749","ORA11.12.13.18A","2","72H","ORF OE","1","5","a02","2","1"
"file:////iodine/cbnt_cbimageX/HCS/xiaoyunwu/taoe005-u2os-72h-cp-a-au00044858/2013-08-08/41749/taoe005-u2os-72h-cp-a-au00044858_a02_s3_w1_thumb1bd143c1-d228-4392-81cc-df4eac50a22a.tif",,,,,,,,,,,,,,,,,,,,,,,
"file:////iodine/cbnt_cbimageX/HCS/xiaoyunwu/taoe005-u2os-72h-cp-a-au00044858/2013-08-08/41749/taoe005-u2os-72h-cp-a-au00044858_a02_s3_w1ce0bd453-9661-49ff-bfc9-cd6995a4868b.tif",,,,"Untreated","","","","","EMPTY","0.05","","","","41749","ORA11.12.13.18A","3","72H","ORF OE","1","1","a02","2","1"
"file:////iodine/cbnt_cbimageX/HCS/xiaoyunwu/taoe005-u2os-72h-cp-a-au00044858/2013-08-08/41749/taoe005-u2os-72h-cp-a-au00044858_a02_s3_w2526385b3-4fc6-466f-a196-c4a6d69e864b.tif",,,,"Untreated","","","","","EMPTY","0.05","","","","41749","ORA11.12.13.18A","3","72H","ORF OE","1","2","a02","2","1"
"file:////iodine/cbnt_cbimageX/HCS/xiaoyunwu/taoe005-u2os-72h-cp-a-au00044858/2013-08-08/41749/taoe005-u2os-72h-cp-a-au00044858_a02_s3_w2_thumbfaabbd5d-f1b9-4674-8ad5-ab365c3c5290.tif",,,,,,,,,,,,,,,,,,,,,,,
"file:////iodine/cbnt_cbimageX/HCS/xiaoyunwu/taoe005-u2os-72h-cp-a-au00044858/2013-08-08/41749/taoe005-u2os-72h-cp-a-au00044858_a02_s3_w3_thumb657093f9-ca57-4f26-8598-01d9b0b39333.tif",,,,,,,,,,,,,,,,,,,,,,,
"file:////iodine/cbnt_cbimageX/HCS/xiaoyunwu/taoe005-u2os-72h-cp-a-au00044858/2013-08-08/41749/taoe005-u2os-72h-cp-a-au00044858_a02_s3_w3c3adac99-4b75-439a-93a6-264df12e4336.tif",,,,"Untreated","","","","","EMPTY","0.05","","","","41749","ORA11.12.13.18A","3","72H","ORF OE","1","3","a02","2","1"
"file:////iodine/cbnt_cbimageX/HCS/xiaoyunwu/taoe005-u2os-72h-cp-a-au00044858/2013-08-08/41749/taoe005-u2os-72h-cp-a-au00044858_a02_s3_w40c0716d5-5f93-4de5-a1db-b4024f85e7da.tif",,,,"Untreated","","","","","EMPTY","0.05","","","","41749","ORA11.12.13.18A","3","72H","ORF OE","1","4","a02","2","1"
"file:////iodine/cbnt_cbimageX/HCS/xiaoyunwu/taoe005-u2os-72h-cp-a-au00044858/2013-08-08/41749/taoe005-u2os-72h-cp-a-au00044858_a02_s3_w4_thumb98c9815f-500b-4701-9e52-16e52859d01e.tif",,,,,,,,,,,,,,,,,,,,,,,
"file:////iodine/cbnt_cbimageX/HCS/xiaoyunwu/taoe005-u2os-72h-cp-a-au00044858/2013-08-08/41749/taoe005-u2os-72h-cp-a-au00044858_a02_s3_w5920138ff-312e-4444-977c-2f2c1db4fa7b.tif",,,,"Untreated","","","","","EMPTY","0.05","","","","41749","ORA11.12.13.18A","3","72H","ORF OE","1","5","a02","2","1"
"file:////iodine/cbnt_cbimageX/HCS/xiaoyunwu/taoe005-u2os-72h-cp-a-au00044858/2013-08-08/41749/taoe005-u2os-72h-cp-a-au00044858_a02_s3_w5_thumbaab9bb20-6b6d-426a-bda5-b8397feccd8c.tif",,,,,,,,,,,,,,,,,,,,,,,
"file:////iodine/cbnt_cbimageX/HCS/xiaoyunwu/taoe005-u2os-72h-cp-a-au00044858/2013-08-08/41749/taoe005-u2os-72h-cp-a-au00044858_a02_s4_w14ba9eb36-edc4-44d4-a524-a35eb0881f3e.tif",,,,"Untreated","","","","","EMPTY","0.05","","","","41749","ORA11.12.13.18A","4","72H","ORF OE","1","1","a02","2","1"
"file:////iodine/cbnt_cbimageX/HCS/xiaoyunwu/taoe005-u2os-72h-cp-a-au00044858/2013-08-08/41749/taoe005-u2os-72h-cp-a-au00044858_a02_s4_w1_thumb62d74289-9f9a-4a07-9dbf-17020c093f3a.tif",,,,,,,,,,,,,,,,,,,,,,,
"file:////iodine/cbnt_cbimageX/HCS/xiaoyunwu/taoe005-u2os-72h-cp-a-au00044858/2013-08-08/41749/taoe005-u2os-72h-cp-a-au00044858_a02_s4_w2040dc236-7720-40f6-a9cd-02ac0a2fa96a.tif",,,,"Untreated","","","","","EMPTY","0.05","","","","41749","ORA11.12.13.18A","4","72H","ORF OE","1","2","a02","2","1"
"file:////iodine/cbnt_cbimageX/HCS/xiaoyunwu/taoe005-u2os-72h-cp-a-au00044858/2013-08-08/41749/taoe005-u2os-72h-cp-a-au00044858_a02_s4_w2_thumbc5c34565-8228-4782-8749-ad326f177fb2.tif",,,,,,,,,,,,,,,,,,,,,,,
"file:////iodine/cbnt_cbimageX/HCS/xiaoyunwu/taoe005-u2os-72h-cp-a-au00044858/2013-08-08/41749/taoe005-u2os-72h-cp-a-au00044858_a02_s4_w31b348cca-c6c4-4bc0-beed-11f0a3035345.tif",,,,"Untreated","","","","","EMPTY","0.05","","","","41749","ORA11.12.13.18A","4","72H","ORF OE","1","3","a02","2","1"
"file:////iodine/cbnt_cbimageX/HCS/xiaoyunwu/taoe005-u2os-72h-cp-a-au00044858/2013-08-08/41749/taoe005-u2os-72h-cp-a-au00044858_a02_s4_w3_thumb33a8575b-ad93-454f-89f1-2b99ceab2dbd.tif",,,,,,,,,,,,,,,,,,,,,,,
"file:////iodine/cbnt_cbimageX/HCS/xiaoyunwu/taoe005-u2os-72h-cp-a-au00044858/2013-08-08/41749/taoe005-u2os-72h-cp-a-au00044858_a02_s4_w4772514b6-f3f2-4dfc-a0da-959643b9ed03.tif",,,,"Untreated","","","","","EMPTY","0.05","","","","41749","ORA11.12.13.18A","4","72H","ORF OE","1","4","a02","2","1"
"file:////iodine/cbnt_cbimageX/HCS/xiaoyunwu/taoe005-u2os-72h-cp-a-au00044858/2013-08-08/41749/taoe005-u2os-72h-cp-a-au00044858_a02_s4_w4_thumb66ef662f-84ae-423c-8500-0403a948d292.tif",,,,,,,,,,,,,,,,,,,,,,,
"file:////iodine/cbnt_cbimageX/HCS/xiaoyunwu/taoe005-u2os-72h-cp-a-au00044858/2013-08-08/41749/taoe005-u2os-72h-cp-a-au00044858_a02_s4_w5_thumbd9f1a260-c8b6-4030-9e10-38bc78beafde.tif",,,,,,,,,,,,,,,,,,,,,,,
"file:////iodine/cbnt_cbimageX/HCS/xiaoyunwu/taoe005-u2os-72h-cp-a-au00044858/2013-08-08/41749/taoe005-u2os-72h-cp-a-au00044858_a02_s4_w5d2bb8f48-deed-42ff-8727-eb9ff559d532.tif",,,,"Untreated","","","","","EMPTY","0.05","","","","41749","ORA11.12.13.18A","4","72H","ORF OE","1","5","a02","2","1"
"file:////iodine/cbnt_cbimageX/HCS/xiaoyunwu/taoe005-u2os-72h-cp-a-au00044858/2013-08-08/41749/taoe005-u2os-72h-cp-a-au00044858_a02_s5_w1_thumb0df560f3-de4b-45dc-ae6e-9614a2d25f5a.tif",,,,,,,,,,,,,,,,,,,,,,,
"file:////iodine/cbnt_cbimageX/HCS/xiaoyunwu/taoe005-u2os-72h-cp-a-au00044858/2013-08-08/41749/taoe005-u2os-72h-cp-a-au00044858_a02_s5_w1ddd24821-a1b2-4ab6-b578-056b231e77fe.tif",,,,"Untreated","","","","","EMPTY","0.05","","","","41749","ORA11.12.13.18A","5","72H","ORF OE","1","1","a02","2","1"
"file:////iodine/cbnt_cbimageX/HCS/xiaoyunwu/taoe005-u2os-72h-cp-a-au00044858/2013-08-08/41749/taoe005-u2os-72h-cp-a-au00044858_a02_s5_w27f11c635-df69-4473-a56d-5662400e97c1.tif",,,,"Untreated","","","","","EMPTY","0.05","","","","41749","ORA11.12.13.18A","5","72H","ORF OE","1","2","a02","2","1"
"file:////iodine/cbnt_cbimageX/HCS/xiaoyunwu/taoe005-u2os-72h-cp-a-au00044858/2013-08-08/41749/taoe005-u2os-72h-cp-a-au00044858_a02_s5_w2_thumb70e21373-5a19-448b-8164-6b4e82dcf71a.tif",,,,,,,,,,,,,,,,,,,,,,,
"file:////iodine/cbnt_cbimageX/HCS/xiaoyunwu/taoe005-u2os-72h-cp-a-au00044858/2013-08-08/41749/taoe005-u2os-72h-cp-a-au00044858_a02_s5_w3_thumbb1afb4dd-c371-4782-b965-6614f032530c.tif",,,,,,,,,,,,,,,,,,,,,,,
"file:////iodine/cbnt_cbimageX/HCS/xiaoyunwu/taoe005-u2os-72h-cp-a-au00044858/2013-08-08/41749/taoe005-u2os-72h-cp-a-au00044858_a02_s5_w3afe18b83-f422-40fa-a8f4-f6c814069674.tif",,,,"Untreated","","","","","EMPTY","0.05","","","","41749","ORA11.12.13.18A","5","72H","ORF OE","1","3","a02","2","1"
"file:////iodine/cbnt_cbimageX/HCS/xiaoyunwu/taoe005-u2os-72h-cp-a-au00044858/2013-08-08/41749/taoe005-u2os-72h-cp-a-au00044858_a02_s5_w42d557a20-5e09-45ae-bb9f-c85cf12af15a.tif",,,,"Untreated","","","","","EMPTY","0.05","","","","41749","ORA11.12.13.18A","5","72H","ORF OE","1","4","a02","2","1"
"file:////iodine/cbnt_cbimageX/HCS/xiaoyunwu/taoe005-u2os-72h-cp-a-au00044858/2013-08-08/41749/taoe005-u2os-72h-cp-a-au00044858_a02_s5_w4_thumbe9c85c71-2348-489c-a07a-22e3801fc624.tif",,,,,,,,,,,,,,,,,,,,,,,
"file:////iodine/cbnt_cbimageX/HCS/xiaoyunwu/taoe005-u2os-72h-cp-a-au00044858/2013-08-08/41749/taoe005-u2os-72h-cp-a-au00044858_a02_s5_w5_thumb2bea50af-e28e-4b2a-9c4b-44cab1100e13.tif",,,,,,,,,,,,,,,,,,,,,,,
"file:////iodine/cbnt_cbimageX/HCS/xiaoyunwu/taoe005-u2os-72h-cp-a-au00044858/2013-08-08/41749/taoe005-u2os-72h-cp-a-au00044858_a02_s5_w5e3641db9-fd43-4879-a07a-ae81c58f7168.tif",,,,"Untreated","","","","","EMPTY","0.05","","","","41749","ORA11.12.13.18A","5","72H","ORF OE","1","5","a02","2","1"
"file:////iodine/cbnt_cbimageX/HCS/xiaoyunwu/taoe005-u2os-72h-cp-a-au00044858/2013-08-08/41749/taoe005-u2os-72h-cp-a-au00044858_a02_s6_w1_thumb525ed13e-fa56-4ccd-b768-b95f09267bdb.tif",,,,,,,,,,,,,,,,,,,,,,,
"file:////iodine/cbnt_cbimageX/HCS/xiaoyunwu/taoe005-u2os-72h-cp-a-au00044858/2013-08-08/41749/taoe005-u2os-72h-cp-a-au00044858_a02_s6_w1cba21365-cc69-478f-a7f1-a842d14223a1.tif",,,,"Untreated","","","","","EMPTY","0.05","","","","41749","ORA11.12.13.18A","6","72H","ORF OE","1","1","a02","2","1"
"file:////iodine/cbnt_cbimageX/HCS/xiaoyunwu/taoe005-u2os-72h-cp-a-au00044858/2013-08-08/41749/taoe005-u2os-72h-cp-a-au00044858_a02_s6_w296180694-d757-4f0b-9d05-8597a61e9128.tif",,,,"Untreated","","","","","EMPTY","0.05","","","","41749","ORA11.12.13.18A","6","72H","ORF OE","1","2","a02","2","1"
"file:////iodine/cbnt_cbimageX/HCS/xiaoyunwu/taoe005-u2os-72h-cp-a-au00044858/2013-08-08/41749/taoe005-u2os-72h-cp-a-au00044858_a02_s6_w2_thumbc1c50ba2-5a91-4005-8a82-3b60f0c6a85e.tif",,,,,,,,,,,,,,,,,,,,,,,
"file:////iodine/cbnt_cbimageX/HCS/xiaoyunwu/taoe005-u2os-72h-cp-a-au00044858/2013-08-08/41749/taoe005-u2os-72h-cp-a-au00044858_a02_s6_w33d520017-554c-406d-b3b0-bc84f464f862.tif",,,,"Untreated","","","","","EMPTY","0.05","","","","41749","ORA11.12.13.18A","6","72H","ORF OE","1","3","a02","2","1"
"file:////iodine/cbnt_cbimageX/HCS/xiaoyunwu/taoe005-u2os-72h-cp-a-au00044858/2013-08-08/41749/taoe005-u2os-72h-cp-a-au00044858_a02_s6_w3_thumb5b2e8a1f-9162-4499-9c1e-43caff7eda94.tif",,,,,,,,,,,,,,,,,,,,,,,
"file:////iodine/cbnt_cbimageX/HCS/xiaoyunwu/taoe005-u2os-72h-cp-a-au00044858/2013-08-08/41749/taoe005-u2os-72h-cp-a-au00044858_a02_s6_w4_thumb0f0378b1-5f95-4003-9128-b82231ea1aff.tif",,,,,,,,,,,,,,,,,,,,,,,
"file:////iodine/cbnt_cbimageX/HCS/xiaoyunwu/taoe005-u2os-72h-cp-a-au00044858/2013-08-08/41749/taoe005-u2os-72h-cp-a-au00044858_a02_s6_w4d515ad9a-ddb8-4f14-ba8d-0cbcc31e47cf.tif",,,,"Untreated","","","","","EMPTY","0.05","","","","41749","ORA11.12.13.18A","6","72H","ORF OE","1","4","a02","2","1"
"file:////iodine/cbnt_cbimageX/HCS/xiaoyunwu/taoe005-u2os-72h-cp-a-au00044858/2013-08-08/41749/taoe005-u2os-72h-cp-a-au00044858_a02_s6_w5_thumbd3f8360c-27b1-4f17-b722-853603f98428.tif",,,,,,,,,,,,,,,,,,,,,,,
"file:////iodine/cbnt_cbimageX/HCS/xiaoyunwu/taoe005-u2os-72h-cp-a-au00044858/2013-08-08/41749/taoe005-u2os-72h-cp-a-au00044858_a02_s6_w5c5c61269-e5b2-48dd-8a3e-040e35386a27.tif",,,,"Untreated","","","","","EMPTY","0.05","","","","41749","ORA11.12.13.18A","6","72H","ORF OE","1","5","a02","2","1"
"file:////iodine/cbnt_cbimageX/HCS/xiaoyunwu/taoe005-u2os-72h-cp-a-au00044858/2013-08-08/41749/taoe005-u2os-72h-cp-a-au00044858_a02_s7_w1_thumb9eb4d56c-d67e-4a8b-944d-c35b458abe58.tif",,,,,,,,,,,,,,,,,,,,,,,
"file:////iodine/cbnt_cbimageX/HCS/xiaoyunwu/taoe005-u2os-72h-cp-a-au00044858/2013-08-08/41749/taoe005-u2os-72h-cp-a-au00044858_a02_s7_w1c63953c2-378e-4d53-8c2f-1f299dceada4.tif",,,,"Untreated","","","","","EMPTY","0.05","","","","41749","ORA11.12.13.18A","7","72H","ORF OE","1","1","a02","2","1"
"file:////iodine/cbnt_cbimageX/HCS/xiaoyunwu/taoe005-u2os-72h-cp-a-au00044858/2013-08-08/41749/taoe005-u2os-72h-cp-a-au00044858_a02_s7_w2_thumbc64e84e7-39bf-48a2-8526-c1ba7fccbd2a.tif",,,,,,,,,,,,,,,,,,,,,,,
"file:////iodine/cbnt_cbimageX/HCS/xiaoyunwu/taoe005-u2os-72h-cp-a-au00044858/2013-08-08/41749/taoe005-u2os-72h-cp-a-au00044858_a02_s7_w2d2aec13b-b3d1-4467-9911-dc43683ddcd6.tif",,,,"Untreated","","","","","EMPTY","0.05","","","","41749","ORA11.12.13.18A","7","72H","ORF OE","1","2","a02","2","1"
"file:////iodine/cbnt_cbimageX/HCS/xiaoyunwu/taoe005-u2os-72h-cp-a-au00044858/2013-08-08/41749/taoe005-u2os-72h-cp-a-au00044858_a02_s7_w33984e165-9100-4f30-be28-be2157972cf6.tif",,,,"Untreated","","","","","EMPTY","0.05","","","","41749","ORA11.12.13.18A","7","72H","ORF OE","1","3","a02","2","1"
"file:////iodine/cbnt_cbimageX/HCS/xiaoyunwu/taoe005-u2os-72h-cp-a-au00044858/2013-08-08/41749/taoe005-u2os-72h-cp-a-au00044858_a02_s7_w3_thumbca35fd04-68a4-4b12-b720-51bb159be3b2.tif",,,,,,,,,,,,,,,,,,,,,,,
"file:////iodine/cbnt_cbimageX/HCS/xiaoyunwu/taoe005-u2os-72h-cp-a-au00044858/2013-08-08/41749/taoe005-u2os-72h-cp-a-au00044858_a02_s7_w47df6804f-bcd1-433d-8dba-46b82d7734d7.tif",,,,"Untreated","","","","","EMPTY","0.05","","","","41749","ORA11.12.13.18A","7","72H","ORF OE","1","4","a02","2","1"
"file:////iodine/cbnt_cbimageX/HCS/xiaoyunwu/taoe005-u2os-72h-cp-a-au00044858/2013-08-08/41749/taoe005-u2os-72h-cp-a-au00044858_a02_s7_w4_thumbccb33f11-985a-482a-9924-1711d04264c3.tif",,,,,,,,,,,,,,,,,,,,,,,
"file:////iodine/cbnt_cbimageX/HCS/xiaoyunwu/taoe005-u2os-72h-cp-a-au00044858/2013-08-08/41749/taoe005-u2os-72h-cp-a-au00044858_a02_s7_w511137907-2d98-4de5-922a-9a6c87575841.tif",,,,"Untreated","","","","","EMPTY","0.05","","","","41749","ORA11.12.13.18A","7","72H","ORF OE","1","5","a02","2","1"
"file:////iodine/cbnt_cbimageX/HCS/xiaoyunwu/taoe005-u2os-72h-cp-a-au00044858/2013-08-08/41749/taoe005-u2os-72h-cp-a-au00044858_a02_s7_w5_thumbd9b58346-4ba4-4e4a-a977-db5ce1d331e2.tif",,,,,,,,,,,,,,,,,,,,,,,
"file:////iodine/cbnt_cbimageX/HCS/xiaoyunwu/taoe005-u2os-72h-cp-a-au00044858/2013-08-08/41749/taoe005-u2os-72h-cp-a-au00044858_a02_s8_w10477e0d1-fe68-4eaf-a2c8-6341d3036d2e.tif",,,,"Untreated","","","","","EMPTY","0.05","","","","41749","ORA11.12.13.18A","8","72H","ORF OE","1","1","a02","2","1"
"file:////iodine/cbnt_cbimageX/HCS/xiaoyunwu/taoe005-u2os-72h-cp-a-au00044858/2013-08-08/41749/taoe005-u2os-72h-cp-a-au00044858_a02_s8_w1_thumb0d78d201-fcc6-40dd-b286-73f0b947a4cf.tif",,,,,,,,,,,,,,,,,,,,,,,
"file:////iodine/cbnt_cbimageX/HCS/xiaoyunwu/taoe005-u2os-72h-cp-a-au00044858/2013-08-08/41749/taoe005-u2os-72h-cp-a-au00044858_a02_s8_w2_thumbafba52a9-7dc8-4330-a5e1-0ffcb60ba11e.tif",,,,,,,,,,,,,,,,,,,,,,,
"file:////iodine/cbnt_cbimageX/HCS/xiaoyunwu/taoe005-u2os-72h-cp-a-au00044858/2013-08-08/41749/taoe005-u2os-72h-cp-a-au00044858_a02_s8_w2a111dca5-f063-4983-9e57-e5820629e11e.tif",,,,"Untreated","","","","","EMPTY","0.05","","","","41749","ORA11.12.13.18A","8","72H","ORF OE","1","2","a02","2","1"
"file:////iodine/cbnt_cbimageX/HCS/xiaoyunwu/taoe005-u2os-72h-cp-a-au00044858/2013-08-08/41749/taoe005-u2os-72h-cp-a-au00044858_a02_s8_w358278ee3-c4ff-4754-be8a-be633aee7512.tif",,,,"Untreated","","","","","EMPTY","0.05","","","","41749","ORA11.12.13.18A","8","72H","ORF OE","1","3","a02","2","1"
"file:////iodine/cbnt_cbimageX/HCS/xiaoyunwu/taoe005-u2os-72h-cp-a-au00044858/2013-08-08/41749/taoe005-u2os-72h-cp-a-au00044858_a02_s8_w3_thumb0315bf1d-46a1-4a98-930c-ca52ea37a8cf.tif",,,,,,,,,,,,,,,,,,,,,,,
"file:////iodine/cbnt_cbimageX/HCS/xiaoyunwu/taoe005-u2os-72h-cp-a-au00044858/2013-08-08/41749/taoe005-u2os-72h-cp-a-au00044858_a02_s8_w45069bd47-7312-4943-8ba4-665664cbd434.tif",,,,"Untreated","","","","","EMPTY","0.05","","","","41749","ORA11.12.13.18A","8","72H","ORF OE","1","4","a02","2","1"
"file:////iodine/cbnt_cbimageX/HCS/xiaoyunwu/taoe005-u2os-72h-cp-a-au00044858/2013-08-08/41749/taoe005-u2os-72h-cp-a-au00044858_a02_s8_w4_thumb9369e562-4d8e-42da-a057-4956734b6d8b.tif",,,,,,,,,,,,,,,,,,,,,,,
"file:////iodine/cbnt_cbimageX/HCS/xiaoyunwu/taoe005-u2os-72h-cp-a-au00044858/2013-08-08/41749/taoe005-u2os-72h-cp-a-au00044858_a02_s8_w518e9da0a-8f3e-4084-b1c8-9ba71148da4d.tif",,,,"Untreated","","","","","EMPTY","0.05","","","","41749","ORA11.12.13.18A","8","72H","ORF OE","1","5","a02","2","1"
"file:////iodine/cbnt_cbimageX/HCS/xiaoyunwu/taoe005-u2os-72h-cp-a-au00044858/2013-08-08/41749/taoe005-u2os-72h-cp-a-au00044858_a02_s8_w5_thumb07d6ce5f-eaef-46ee-88b0-ee63828dcaaf.tif",,,,,,,,,,,,,,,,,,,,,,,
"file:////iodine/cbnt_cbimageX/HCS/xiaoyunwu/taoe005-u2os-72h-cp-a-au00044858/2013-08-08/41749/taoe005-u2os-72h-cp-a-au00044858_a02_s9_w107e0fde0-eb2b-44a4-a91b-e35973e97ab1.tif",,,,"Untreated","","","","","EMPTY","0.05","","","","41749","ORA11.12.13.18A","9","72H","ORF OE","1","1","a02","2","1"
"file:////iodine/cbnt_cbimageX/HCS/xiaoyunwu/taoe005-u2os-72h-cp-a-au00044858/2013-08-08/41749/taoe005-u2os-72h-cp-a-au00044858_a02_s9_w1_thumbe03769c3-5fe0-47a6-aee4-79e7aefb55cf.tif",,,,,,,,,,,,,,,,,,,,,,,
"file:////iodine/cbnt_cbimageX/HCS/xiaoyunwu/taoe005-u2os-72h-cp-a-au00044858/2013-08-08/41749/taoe005-u2os-72h-cp-a-au00044858_a02_s9_w25274ac4d-7c94-43c8-9609-4af8f692e9b9.tif",,,,"Untreated","","","","","EMPTY","0.05","","","","41749","ORA11.12.13.18A","9","72H","ORF OE","1","2","a02","2","1"
"file:////iodine/cbnt_cbimageX/HCS/xiaoyunwu/taoe005-u2os-72h-cp-a-au00044858/2013-08-08/41749/taoe005-u2os-72h-cp-a-au00044858_a02_s9_w2_thumb14153c98-00f3-4286-9981-27080c871d5a.tif",,,,,,,,,,,,,,,,,,,,,,,
"file:////iodine/cbnt_cbimageX/HCS/xiaoyunwu/taoe005-u2os-72h-cp-a-au00044858/2013-08-08/41749/taoe005-u2os-72h-cp-a-au00044858_a02_s9_w3_thumb71780be8-5a03-4e12-aa8a-0dc0d493b07a.tif",,,,,,,,,,,,,,,,,,,,,,,
"file:////iodine/cbnt_cbimageX/HCS/xiaoyunwu/taoe005-u2os-72h-cp-a-au00044858/2013-08-08/41749/taoe005-u2os-72h-cp-a-au00044858_a02_s9_w3df9bdf97-584a-46e7-8234-c6cfa431d5f7.tif",,,,"Untreated","","","","","EMPTY","0.05","","","","41749","ORA11.12.13.18A","9","72H","ORF OE","1","3","a02","2","1"
"file:////iodine/cbnt_cbimageX/HCS/xiaoyunwu/taoe005-u2os-72h-cp-a-au00044858/2013-08-08/41749/taoe005-u2os-72h-cp-a-au00044858_a02_s9_w43e5d04bd-40ff-4954-aaa4-774f5959cb1c.tif",,,,"Untreated","","","","","EMPTY","0.05","","","","41749","ORA11.12.13.18A","9","72H","ORF OE","1","4","a02","2","1"
"file:////iodine/cbnt_cbimageX/HCS/xiaoyunwu/taoe005-u2os-72h-cp-a-au00044858/2013-08-08/41749/taoe005-u2os-72h-cp-a-au00044858_a02_s9_w4_thumb86f74f29-00ea-4a04-8d0a-9f2d8ff77643.tif",,,,,,,,,,,,,,,,,,,,,,,
"file:////iodine/cbnt_cbimageX/HCS/xiaoyunwu/taoe005-u2os-72h-cp-a-au00044858/2013-08-08/41749/taoe005-u2os-72h-cp-a-au00044858_a02_s9_w5_thumbc6e15ce4-35ea-4193-9cd6-796e86fa4e0e.tif",,,,,,,,,,,,,,,,,,,,,,,
"file:////iodine/cbnt_cbimageX/HCS/xiaoyunwu/taoe005-u2os-72h-cp-a-au00044858/2013-08-08/41749/taoe005-u2os-72h-cp-a-au00044858_a02_s9_w5e0ad9be8-3424-4aa7-ae01-b8be3dfc54a9.tif",,,,"Untreated","","","","","EMPTY","0.05","","","","41749","ORA11.12.13.18A","9","72H","ORF OE","1","5","a02","2","1"
"file:////iodine/cbnt_cbimageX/HCS/xiaoyunwu/taoe005-u2os-72h-cp-a-au00044858/2013-08-08/41749/taoe005-u2os-72h-cp-a-au00044858_a03_s1_w19d9596d1-4688-4b16-a700-30819adb62c8.tif",,,,"Treated","WT.1","pLX304","","468","ATF4","1.36","","0","open","41749","ORA11.12.13.18A","1","72H","ORF OE","1","1","a03","3","1"
"file:////iodine/cbnt_cbimageX/HCS/xiaoyunwu/taoe005-u2os-72h-cp-a-au00044858/2013-08-08/41749/taoe005-u2os-72h-cp-a-au00044858_a03_s1_w1_thumb7dac41e7-c2fe-48cf-b50f-bb47c2c4faf7.tif",,,,,,,,,,,,,,,,,,,,,,,
"file:////iodine/cbnt_cbimageX/HCS/xiaoyunwu/taoe005-u2os-72h-cp-a-au00044858/2013-08-08/41749/taoe005-u2os-72h-cp-a-au00044858_a03_s1_w2765e58c4-85f4-4a72-a597-56081362bae4.tif",,,,"Treated","WT.1","pLX304","","468","ATF4","1.36","","0","open","41749","ORA11.12.13.18A","1","72H","ORF OE","1","2","a03","3","1"
"file:////iodine/cbnt_cbimageX/HCS/xiaoyunwu/taoe005-u2os-72h-cp-a-au00044858/2013-08-08/41749/taoe005-u2os-72h-cp-a-au00044858_a03_s1_w2_thumbd012f7d6-8e33-47e6-9af2-de3797458a02.tif",,,,,,,,,,,,,,,,,,,,,,,
"file:////iodine/cbnt_cbimageX/HCS/xiaoyunwu/taoe005-u2os-72h-cp-a-au00044858/2013-08-08/41749/taoe005-u2os-72h-cp-a-au00044858_a03_s1_w35421b7ec-ce81-43cc-8b12-1a991257c85d.tif",,,,"Treated","WT.1","pLX304","","468","ATF4","1.36","","0","open","41749","ORA11.12.13.18A","1","72H","ORF OE","1","3","a03","3","1"
"file:////iodine/cbnt_cbimageX/HCS/xiaoyunwu/taoe005-u2os-72h-cp-a-au00044858/2013-08-08/41749/taoe005-u2os-72h-cp-a-au00044858_a03_s1_w3_thumb7d95465d-af4d-46bb-8df5-a517ec3510c3.tif",,,,,,,,,,,,,,,,,,,,,,,
"file:////iodine/cbnt_cbimageX/HCS/xiaoyunwu/taoe005-u2os-72h-cp-a-au00044858/2013-08-08/41749/taoe005-u2os-72h-cp-a-au00044858_a03_s1_w4_thumb8756da6c-1e98-4235-9f1e-0ba90d0a4ca5.tif",,,,,,,,,,,,,,,,,,,,,,,
"file:////iodine/cbnt_cbimageX/HCS/xiaoyunwu/taoe005-u2os-72h-cp-a-au00044858/2013-08-08/41749/taoe005-u2os-72h-cp-a-au00044858_a03_s1_w4b31c3ff4-9652-498f-adc1-99268bc6dc2e.tif",,,,"Treated","WT.1","pLX304","","468","ATF4","1.36","","0","open","41749","ORA11.12.13.18A","1","72H","ORF OE","1","4","a03","3","1"
"file:////iodine/cbnt_cbimageX/HCS/xiaoyunwu/taoe005-u2os-72h-cp-a-au00044858/2013-08-08/41749/taoe005-u2os-72h-cp-a-au00044858_a03_s1_w5_thumb7238f205-a399-48c9-b25c-f565531341dd.tif",,,,,,,,,,,,,,,,,,,,,,,
"file:////iodine/cbnt_cbimageX/HCS/xiaoyunwu/taoe005-u2os-72h-cp-a-au00044858/2013-08-08/41749/taoe005-u2os-72h-cp-a-au00044858_a03_s1_w5a3f879a8-1fac-4142-b206-2c560e812927.tif",,,,"Treated","WT.1","pLX304","","468","ATF4","1.36","","0","open","41749","ORA11.12.13.18A","1","72H","ORF OE","1","5","a03","3","1"
"file:////iodine/cbnt_cbimageX/HCS/xiaoyunwu/taoe005-u2os-72h-cp-a-au00044858/2013-08-08/41749/taoe005-u2os-72h-cp-a-au00044858_a03_s2_w104e63523-9a67-4481-b44d-30eb508ae2ad.tif",,,,"Treated","WT.1","pLX304","","468","ATF4","1.36","","0","open","41749","ORA11.12.13.18A","2","72H","ORF OE","1","1","a03","3","1"
"file:////iodine/cbnt_cbimageX/HCS/xiaoyunwu/taoe005-u2os-72h-cp-a-au00044858/2013-08-08/41749/taoe005-u2os-72h-cp-a-au00044858_a03_s2_w1_thumba4e3f72f-da82-43fd-9a63-3cff621900bc.tif",,,,,,,,,,,,,,,,,,,,,,,
"file:////iodine/cbnt_cbimageX/HCS/xiaoyunwu/taoe005-u2os-72h-cp-a-au00044858/2013-08-08/41749/taoe005-u2os-72h-cp-a-au00044858_a03_s2_w28b59b448-6f75-4e78-a2df-feeb52d5f183.tif",,,,"Treated","WT.1","pLX304","","468","ATF4","1.36","","0","open","41749","ORA11.12.13.18A","2","72H","ORF OE","1","2","a03","3","1"
"file:////iodine/cbnt_cbimageX/HCS/xiaoyunwu/taoe005-u2os-72h-cp-a-au00044858/2013-08-08/41749/taoe005-u2os-72h-cp-a-au00044858_a03_s2_w2_thumb9fd50575-0bb3-4ddf-88c5-913f9cc1423b.tif",,,,,,,,,,,,,,,,,,,,,,,
"file:////iodine/cbnt_cbimageX/HCS/xiaoyunwu/taoe005-u2os-72h-cp-a-au00044858/2013-08-08/41749/taoe005-u2os-72h-cp-a-au00044858_a03_s2_w3921f1038-f3d6-472c-bb93-2b2b76317040.tif",,,,"Treated","WT.1","pLX304","","468","ATF4","1.36","","0","open","41749","ORA11.12.13.18A","2","72H","ORF OE","1","3","a03","3","1"
"file:////iodine/cbnt_cbimageX/HCS/xiaoyunwu/taoe005-u2os-72h-cp-a-au00044858/2013-08-08/41749/taoe005-u2os-72h-cp-a-au00044858_a03_s2_w3_thumb48b888cc-052c-4626-8bd9-ba50413579e5.tif",,,,,,,,,,,,,,,,,,,,,,,
"file:////iodine/cbnt_cbimageX/HCS/xiaoyunwu/taoe005-u2os-72h-cp-a-au00044858/2013-08-08/41749/taoe005-u2os-72h-cp-a-au00044858_a03_s2_w48e17664a-1180-4f7e-a686-ff99d696ff38.tif",,,,"Treated","WT.1","pLX304","","468","ATF4","1.36","","0","open","41749","ORA11.12.13.18A","2","72H","ORF OE","1","4","a03","3","1"
"file:////iodine/cbnt_cbimageX/HCS/xiaoyunwu/taoe005-u2os-72h-cp-a-au00044858/2013-08-08/41749/taoe005-u2os-72h-cp-a-au00044858_a03_s2_w4_thumb0e0a37e2-6b19-4e8b-8137-ebd42f61fbb4.tif",,,,,,,,,,,,,,,,,,,,,,,
"file:////iodine/cbnt_cbimageX/HCS/xiaoyunwu/taoe005-u2os-72h-cp-a-au00044858/2013-08-08/41749/taoe005-u2os-72h-cp-a-au00044858_a03_s2_w5_thumb90e65b42-b49d-444f-ae1b-969183bc1ab6.tif",,,,,,,,,,,,,,,,,,,,,,,
"file:////iodine/cbnt_cbimageX/HCS/xiaoyunwu/taoe005-u2os-72h-cp-a-au00044858/2013-08-08/41749/taoe005-u2os-72h-cp-a-au00044858_a03_s2_w5f344f912-af1f-4abc-9b98-7423d38a2c7c.tif",,,,"Treated","WT.1","pLX304","","468","ATF4","1.36","","0","open","41749","ORA11.12.13.18A","2","72H","ORF OE","1","5","a03","3","1"
"file:////iodine/cbnt_cbimageX/HCS/xiaoyunwu/taoe005-u2os-72h-cp-a-au00044858/2013-08-08/41749/taoe005-u2os-72h-cp-a-au00044858_a03_s3_w1376c1098-4e48-4929-b19d-8cd84fc375be.tif",,,,"Treated","WT.1","pLX304","","468","ATF4","1.36","","0","open","41749","ORA11.12.13.18A","3","72H","ORF OE","1","1","a03","3","1"
"file:////iodine/cbnt_cbimageX/HCS/xiaoyunwu/taoe005-u2os-72h-cp-a-au00044858/2013-08-08/41749/taoe005-u2os-72h-cp-a-au00044858_a03_s3_w1_thumbf31fd2e6-53d8-4f7c-a162-e944dc9ad6e2.tif",,,,,,,,,,,,,,,,,,,,,,,
"file:////iodine/cbnt_cbimageX/HCS/xiaoyunwu/taoe005-u2os-72h-cp-a-au00044858/2013-08-08/41749/taoe005-u2os-72h-cp-a-au00044858_a03_s3_w2_thumbd2a42f96-7e0a-440e-ae9d-1c3b37a2a819.tif",,,,,,,,,,,,,,,,,,,,,,,
"file:////iodine/cbnt_cbimageX/HCS/xiaoyunwu/taoe005-u2os-72h-cp-a-au00044858/2013-08-08/41749/taoe005-u2os-72h-cp-a-au00044858_a03_s3_w2e97864a2-d691-4bf3-a785-8fa4873de925.tif",,,,"Treated","WT.1","pLX304","","468","ATF4","1.36","","0","open","41749","ORA11.12.13.18A","3","72H","ORF OE","1","2","a03","3","1"
"file:////iodine/cbnt_cbimageX/HCS/xiaoyunwu/taoe005-u2os-72h-cp-a-au00044858/2013-08-08/41749/taoe005-u2os-72h-cp-a-au00044858_a03_s3_w300a88b44-0ff3-4984-8580-ce42f4319fdc.tif",,,,"Treated","WT.1","pLX304","","468","ATF4","1.36","","0","open","41749","ORA11.12.13.18A","3","72H","ORF OE","1","3","a03","3","1"
"file:////iodine/cbnt_cbimageX/HCS/xiaoyunwu/taoe005-u2os-72h-cp-a-au00044858/2013-08-08/41749/taoe005-u2os-72h-cp-a-au00044858_a03_s3_w3_thumbd0cc92d9-edb4-4d3f-a1d7-a31498027526.tif",,,,,,,,,,,,,,,,,,,,,,,
"file:////iodine/cbnt_cbimageX/HCS/xiaoyunwu/taoe005-u2os-72h-cp-a-au00044858/2013-08-08/41749/taoe005-u2os-72h-cp-a-au00044858_a03_s3_w44882d805-49c2-4a5d-965b-90bf5b9dd9d2.tif",,,,"Treated","WT.1","pLX304","","468","ATF4","1.36","","0","open","41749","ORA11.12.13.18A","3","72H","ORF OE","1","4","a03","3","1"
"file:////iodine/cbnt_cbimageX/HCS/xiaoyunwu/taoe005-u2os-72h-cp-a-au00044858/2013-08-08/41749/taoe005-u2os-72h-cp-a-au00044858_a03_s3_w4_thumb6606dd3a-ffa9-47d6-a239-189fac684501.tif",,,,,,,,,,,,,,,,,,,,,,,
"file:////iodine/cbnt_cbimageX/HCS/xiaoyunwu/taoe005-u2os-72h-cp-a-au00044858/2013-08-08/41749/taoe005-u2os-72h-cp-a-au00044858_a03_s3_w5_thumbce3ee460-f85c-40ae-b136-ccb6a91d18b6.tif",,,,,,,,,,,,,,,,,,,,,,,
"file:////iodine/cbnt_cbimageX/HCS/xiaoyunwu/taoe005-u2os-72h-cp-a-au00044858/2013-08-08/41749/taoe005-u2os-72h-cp-a-au00044858_a03_s3_w5b4490c9e-eb83-46fb-9a78-cdfc8b29d622.tif",,,,"Treated","WT.1","pLX304","","468","ATF4","1.36","","0","open","41749","ORA11.12.13.18A","3","72H","ORF OE","1","5","a03","3","1"
"file:////iodine/cbnt_cbimageX/HCS/xiaoyunwu/taoe005-u2os-72h-cp-a-au00044858/2013-08-08/41749/taoe005-u2os-72h-cp-a-au00044858_a03_s4_w1_thumbba082d6f-fe43-4aca-828f-0088c20aefe9.tif",,,,,,,,,,,,,,,,,,,,,,,
"file:////iodine/cbnt_cbimageX/HCS/xiaoyunwu/taoe005-u2os-72h-cp-a-au00044858/2013-08-08/41749/taoe005-u2os-72h-cp-a-au00044858_a03_s4_w1e0ede2d2-b3e0-4c10-b9b1-3ae9dda704bd.tif",,,,"Treated","WT.1","pLX304","","468","ATF4","1.36","","0","open","41749","ORA11.12.13.18A","4","72H","ORF OE","1","1","a03","3","1"
"file:////iodine/cbnt_cbimageX/HCS/xiaoyunwu/taoe005-u2os-72h-cp-a-au00044858/2013-08-08/41749/taoe005-u2os-72h-cp-a-au00044858_a03_s4_w21ebca845-60ad-4697-924a-3c74cf0cfd17.tif",,,,"Treated","WT.1","pLX304","","468","ATF4","1.36","","0","open","41749","ORA11.12.13.18A","4","72H","ORF OE","1","2","a03","3","1"
"file:////iodine/cbnt_cbimageX/HCS/xiaoyunwu/taoe005-u2os-72h-cp-a-au00044858/2013-08-08/41749/taoe005-u2os-72h-cp-a-au00044858_a03_s4_w2_thumbb777bf4b-32d4-4074-8381-5396262672a5.tif",,,,,,,,,,,,,,,,,,,,,,,
"file:////iodine/cbnt_cbimageX/HCS/xiaoyunwu/taoe005-u2os-72h-cp-a-au00044858/2013-08-08/41749/taoe005-u2os-72h-cp-a-au00044858_a03_s4_w39651aaf9-fdca-4405-9c90-e890e9261b1c.tif",,,,"Treated","WT.1","pLX304","","468","ATF4","1.36","","0","open","41749","ORA11.12.13.18A","4","72H","ORF OE","1","3","a03","3","1"
"file:////iodine/cbnt_cbimageX/HCS/xiaoyunwu/taoe005-u2os-72h-cp-a-au00044858/2013-08-08/41749/taoe005-u2os-72h-cp-a-au00044858_a03_s4_w3_thumb5f2a5a3b-b093-4205-9542-05bb105c515d.tif",,,,,,,,,,,,,,,,,,,,,,,
"file:////iodine/cbnt_cbimageX/HCS/xiaoyunwu/taoe005-u2os-72h-cp-a-au00044858/2013-08-08/41749/taoe005-u2os-72h-cp-a-au00044858_a03_s4_w4583f305e-0761-4d05-8e33-8ce0dc5928e6.tif",,,,"Treated","WT.1","pLX304","","468","ATF4","1.36","","0","open","41749","ORA11.12.13.18A","4","72H","ORF OE","1","4","a03","3","1"
"file:////iodine/cbnt_cbimageX/HCS/xiaoyunwu/taoe005-u2os-72h-cp-a-au00044858/2013-08-08/41749/taoe005-u2os-72h-cp-a-au00044858_a03_s4_w4_thumb84da5a57-88c7-44f7-83e5-5d6d81b95a4f.tif",,,,,,,,,,,,,,,,,,,,,,,
"file:////iodine/cbnt_cbimageX/HCS/xiaoyunwu/taoe005-u2os-72h-cp-a-au00044858/2013-08-08/41749/taoe005-u2os-72h-cp-a-au00044858_a03_s4_w5_thumb4daad69a-9760-4391-802d-f56d8d157122.tif",,,,,,,,,,,,,,,,,,,,,,,
"file:////iodine/cbnt_cbimageX/HCS/xiaoyunwu/taoe005-u2os-72h-cp-a-au00044858/2013-08-08/41749/taoe005-u2os-72h-cp-a-au00044858_a03_s4_w5eafc10cc-04ec-4ba2-9692-1a0bb02596e3.tif",,,,"Treated","WT.1","pLX304","","468","ATF4","1.36","","0","open","41749","ORA11.12.13.18A","4","72H","ORF OE","1","5","a03","3","1"
"file:////iodine/cbnt_cbimageX/HCS/xiaoyunwu/taoe005-u2os-72h-cp-a-au00044858/2013-08-08/41749/taoe005-u2os-72h-cp-a-au00044858_a03_s5_w1_thumbf6c025af-8ea7-4e8d-bbad-4533157ffe11.tif",,,,,,,,,,,,,,,,,,,,,,,
"file:////iodine/cbnt_cbimageX/HCS/xiaoyunwu/taoe005-u2os-72h-cp-a-au00044858/2013-08-08/41749/taoe005-u2os-72h-cp-a-au00044858_a03_s5_w1f247066f-84f5-489b-9a7b-36114f6e6715.tif",,,,"Treated","WT.1","pLX304","","468","ATF4","1.36","","0","open","41749","ORA11.12.13.18A","5","72H","ORF OE","1","1","a03","3","1"
"file:////iodine/cbnt_cbimageX/HCS/xiaoyunwu/taoe005-u2os-72h-cp-a-au00044858/2013-08-08/41749/taoe005-u2os-72h-cp-a-au00044858_a03_s5_w295197b99-8cba-4c70-b825-7177039ae47c.tif",,,,"Treated","WT.1","pLX304","","468","ATF4","1.36","","0","open","41749","ORA11.12.13.18A","5","72H","ORF OE","1","2","a03","3","1"
"file:////iodine/cbnt_cbimageX/HCS/xiaoyunwu/taoe005-u2os-72h-cp-a-au00044858/2013-08-08/41749/taoe005-u2os-72h-cp-a-au00044858_a03_s5_w2_thumb52207109-dde4-4aee-95f1-4ec473105845.tif",,,,,,,,,,,,,,,,,,,,,,,
"file:////iodine/cbnt_cbimageX/HCS/xiaoyunwu/taoe005-u2os-72h-cp-a-au00044858/2013-08-08/41749/taoe005-u2os-72h-cp-a-au00044858_a03_s5_w3_thumb5da22c39-2c0b-4727-b889-68c3adc43bac.tif",,,,,,,,,,,,,,,,,,,,,,,
"file:////iodine/cbnt_cbimageX/HCS/xiaoyunwu/taoe005-u2os-72h-cp-a-au00044858/2013-08-08/41749/taoe005-u2os-72h-cp-a-au00044858_a03_s5_w3fd5fc1cb-5455-4bc6-9d41-10473eff5c9e.tif",,,,"Treated","WT.1","pLX304","","468","ATF4","1.36","","0","open","41749","ORA11.12.13.18A","5","72H","ORF OE","1","3","a03","3","1"
"file:////iodine/cbnt_cbimageX/HCS/xiaoyunwu/taoe005-u2os-72h-cp-a-au00044858/2013-08-08/41749/taoe005-u2os-72h-cp-a-au00044858_a03_s5_w4_thumb505a6a77-3444-4c60-a49d-1eebb378f632.tif",,,,,,,,,,,,,,,,,,,,,,,
"file:////iodine/cbnt_cbimageX/HCS/xiaoyunwu/taoe005-u2os-72h-cp-a-au00044858/2013-08-08/41749/taoe005-u2os-72h-cp-a-au00044858_a03_s5_w4cca89e35-a676-4f8a-9868-740060443003.tif",,,,"Treated","WT.1","pLX304","","468","ATF4","1.36","","0","open","41749","ORA11.12.13.18A","5","72H","ORF OE","1","4","a03","3","1"
"file:////iodine/cbnt_cbimageX/HCS/xiaoyunwu/taoe005-u2os-72h-cp-a-au00044858/2013-08-08/41749/taoe005-u2os-72h-cp-a-au00044858_a03_s5_w5_thumb6f19f21a-df4d-4421-a073-6cc4e19c087a.tif",,,,,,,,,,,,,,,,,,,,,,,
"file:////iodine/cbnt_cbimageX/HCS/xiaoyunwu/taoe005-u2os-72h-cp-a-au00044858/2013-08-08/41749/taoe005-u2os-72h-cp-a-au00044858_a03_s5_w5d76b0158-aaf6-4ab0-96b4-89d56af5eed8.tif",,,,"Treated","WT.1","pLX304","","468","ATF4","1.36","","0","open","41749","ORA11.12.13.18A","5","72H","ORF OE","1","5","a03","3","1"
"file:////iodine/cbnt_cbimageX/HCS/xiaoyunwu/taoe005-u2os-72h-cp-a-au00044858/2013-08-08/41749/taoe005-u2os-72h-cp-a-au00044858_a03_s6_w19ac57a02-11f6-4333-a351-93df32a4cb6c.tif",,,,"Treated","WT.1","pLX304","","468","ATF4","1.36","","0","open","41749","ORA11.12.13.18A","6","72H","ORF OE","1","1","a03","3","1"
"file:////iodine/cbnt_cbimageX/HCS/xiaoyunwu/taoe005-u2os-72h-cp-a-au00044858/2013-08-08/41749/taoe005-u2os-72h-cp-a-au00044858_a03_s6_w1_thumb10e3ea19-fda1-4c96-8471-89306fc8d215.tif",,,,,,,,,,,,,,,,,,,,,,,
"file:////iodine/cbnt_cbimageX/HCS/xiaoyunwu/taoe005-u2os-72h-cp-a-au00044858/2013-08-08/41749/taoe005-u2os-72h-cp-a-au00044858_a03_s6_w26a9d830e-1e39-4868-9cfa-5144dcd353fb.tif",,,,"Treated","WT.1","pLX304","","468","ATF4","1.36","","0","open","41749","ORA11.12.13.18A","6","72H","ORF OE","1","2","a03","3","1"
"file:////iodine/cbnt_cbimageX/HCS/xiaoyunwu/taoe005-u2os-72h-cp-a-au00044858/2013-08-08/41749/taoe005-u2os-72h-cp-a-au00044858_a03_s6_w2_thumb8b03f53d-a82a-4f7c-87f4-d630ff076776.tif",,,,,,,,,,,,,,,,,,,,,,,
"file:////iodine/cbnt_cbimageX/HCS/xiaoyunwu/taoe005-u2os-72h-cp-a-au00044858/2013-08-08/41749/taoe005-u2os-72h-cp-a-au00044858_a03_s6_w3_thumbe11d56b0-880e-4f97-801c-a287e63a85b6.tif",,,,,,,,,,,,,,,,,,,,,,,
"file:////iodine/cbnt_cbimageX/HCS/xiaoyunwu/taoe005-u2os-72h-cp-a-au00044858/2013-08-08/41749/taoe005-u2os-72h-cp-a-au00044858_a03_s6_w3f7d7ba83-638a-43de-89d3-13c77f217374.tif",,,,"Treated","WT.1","pLX304","","468","ATF4","1.36","","0","open","41749","ORA11.12.13.18A","6","72H","ORF OE","1","3","a03","3","1"
"file:////iodine/cbnt_cbimageX/HCS/xiaoyunwu/taoe005-u2os-72h-cp-a-au00044858/2013-08-08/41749/taoe005-u2os-72h-cp-a-au00044858_a03_s6_w4093a8752-5352-4213-8d53-b119b52184fa.tif",,,,"Treated","WT.1","pLX304","","468","ATF4","1.36","","0","open","41749","ORA11.12.13.18A","6","72H","ORF OE","1","4","a03","3","1"
"file:////iodine/cbnt_cbimageX/HCS/xiaoyunwu/taoe005-u2os-72h-cp-a-au00044858/2013-08-08/41749/taoe005-u2os-72h-cp-a-au00044858_a03_s6_w4_thumb36db0913-b099-4c28-a732-690dbc4fc4a7.tif",,,,,,,,,,,,,,,,,,,,,,,
"file:////iodine/cbnt_cbimageX/HCS/xiaoyunwu/taoe005-u2os-72h-cp-a-au00044858/2013-08-08/41749/taoe005-u2os-72h-cp-a-au00044858_a03_s6_w5_thumb6d2b3bdd-ed60-4a42-a822-d47136da3f1a.tif",,,,,,,,,,,,,,,,,,,,,,,
"file:////iodine/cbnt_cbimageX/HCS/xiaoyunwu/taoe005-u2os-72h-cp-a-au00044858/2013-08-08/41749/taoe005-u2os-72h-cp-a-au00044858_a03_s6_w5dfdad6c6-9ed9-42bd-a45b-b1375d042056.tif",,,,"Treated","WT.1","pLX304","","468","ATF4","1.36","","0","open","41749","ORA11.12.13.18A","6","72H","ORF OE","1","5","a03","3","1"
"file:////iodine/cbnt_cbimageX/HCS/xiaoyunwu/taoe005-u2os-72h-cp-a-au00044858/2013-08-08/41749/taoe005-u2os-72h-cp-a-au00044858_a03_s7_w1_thumbe44f1893-d315-4622-a069-ca4d8bfa4a86.tif",,,,,,,,,,,,,,,,,,,,,,,
"file:////iodine/cbnt_cbimageX/HCS/xiaoyunwu/taoe005-u2os-72h-cp-a-au00044858/2013-08-08/41749/taoe005-u2os-72h-cp-a-au00044858_a03_s7_w1f2e81485-47da-4829-a2f2-9fada2579ee7.tif",,,,"Treated","WT.1","pLX304","","468","ATF4","1.36","","0","open","41749","ORA11.12.13.18A","7","72H","ORF OE","1","1","a03","3","1"
"file:////iodine/cbnt_cbimageX/HCS/xiaoyunwu/taoe005-u2os-72h-cp-a-au00044858/2013-08-08/41749/taoe005-u2os-72h-cp-a-au00044858_a03_s7_w2823df716-bf49-468f-bd21-0d8927499489.tif",,,,"Treated","WT.1","pLX304","","468","ATF4","1.36","","0","open","41749","ORA11.12.13.18A","7","72H","ORF OE","1","2","a03","3","1"
"file:////iodine/cbnt_cbimageX/HCS/xiaoyunwu/taoe005-u2os-72h-cp-a-au00044858/2013-08-08/41749/taoe005-u2os-72h-cp-a-au00044858_a03_s7_w2_thumb7bd41b47-fe67-49ef-94e0-43f49cbfa5bc.tif",,,,,,,,,,,,,,,,,,,,,,,
"file:////iodine/cbnt_cbimageX/HCS/xiaoyunwu/taoe005-u2os-72h-cp-a-au00044858/2013-08-08/41749/taoe005-u2os-72h-cp-a-au00044858_a03_s7_w3_thumbd605eac9-fb4c-452e-b711-d65f50a82673.tif",,,,,,,,,,,,,,,,,,,,,,,
"file:////iodine/cbnt_cbimageX/HCS/xiaoyunwu/taoe005-u2os-72h-cp-a-au00044858/2013-08-08/41749/taoe005-u2os-72h-cp-a-au00044858_a03_s7_w3be2179b6-db02-4669-8c1c-74f6a57bbd8a.tif",,,,"Treated","WT.1","pLX304","","468","ATF4","1.36","","0","open","41749","ORA11.12.13.18A","7","72H","ORF OE","1","3","a03","3","1"
"file:////iodine/cbnt_cbimageX/HCS/xiaoyunwu/taoe005-u2os-72h-cp-a-au00044858/2013-08-08/41749/taoe005-u2os-72h-cp-a-au00044858_a03_s7_w4_thumbb7523fe0-4877-4d8b-9b9e-ac29c232f485.tif",,,,,,,,,,,,,,,,,,,,,,,
"file:////iodine/cbnt_cbimageX/HCS/xiaoyunwu/taoe005-u2os-72h-cp-a-au00044858/2013-08-08/41749/taoe005-u2os-72h-cp-a-au00044858_a03_s7_w4f0aaab23-c7d4-44f6-b8f5-02a7f01e6668.tif",,,,"Treated","WT.1","pLX304","","468","ATF4","1.36","","0","open","41749","ORA11.12.13.18A","7","72H","ORF OE","1","4","a03","3","1"
"file:////iodine/cbnt_cbimageX/HCS/xiaoyunwu/taoe005-u2os-72h-cp-a-au00044858/2013-08-08/41749/taoe005-u2os-72h-cp-a-au00044858_a03_s7_w510327fad-15f8-4fca-b5da-4f08cd98d431.tif",,,,"Treated","WT.1","pLX304","","468","ATF4","1.36","","0","open","41749","ORA11.12.13.18A","7","72H","ORF OE","1","5","a03","3","1"
"file:////iodine/cbnt_cbimageX/HCS/xiaoyunwu/taoe005-u2os-72h-cp-a-au00044858/2013-08-08/41749/taoe005-u2os-72h-cp-a-au00044858_a03_s7_w5_thumbceb75406-0bfe-4242-8363-f915c7272dea.tif",,,,,,,,,,,,,,,,,,,,,,,
"file:////iodine/cbnt_cbimageX/HCS/xiaoyunwu/taoe005-u2os-72h-cp-a-au00044858/2013-08-08/41749/taoe005-u2os-72h-cp-a-au00044858_a03_s8_w1_thumbb14c6fdc-1f91-42f8-abec-323ab4863da3.tif",,,,,,,,,,,,,,,,,,,,,,,
"file:////iodine/cbnt_cbimageX/HCS/xiaoyunwu/taoe005-u2os-72h-cp-a-au00044858/2013-08-08/41749/taoe005-u2os-72h-cp-a-au00044858_a03_s8_w1e2958066-31cd-4fe4-8fd3-a6a7b8fd9847.tif",,,,"Treated","WT.1","pLX304","","468","ATF4","1.36","","0","open","41749","ORA11.12.13.18A","8","72H","ORF OE","1","1","a03","3","1"
"file:////iodine/cbnt_cbimageX/HCS/xiaoyunwu/taoe005-u2os-72h-cp-a-au00044858/2013-08-08/41749/taoe005-u2os-72h-cp-a-au00044858_a03_s8_w22e856540-8a02-4089-97a0-13315daf55bc.tif",,,,"Treated","WT.1","pLX304","","468","ATF4","1.36","","0","open","41749","ORA11.12.13.18A","8","72H","ORF OE","1","2","a03","3","1"
"file:////iodine/cbnt_cbimageX/HCS/xiaoyunwu/taoe005-u2os-72h-cp-a-au00044858/2013-08-08/41749/taoe005-u2os-72h-cp-a-au00044858_a03_s8_w2_thumbd976f3d8-5ee2-4124-bda0-934dd7deb222.tif",,,,,,,,,,,,,,,,,,,,,,,
"file:////iodine/cbnt_cbimageX/HCS/xiaoyunwu/taoe005-u2os-72h-cp-a-au00044858/2013-08-08/41749/taoe005-u2os-72h-cp-a-au00044858_a03_s8_w36b6950aa-bcdb-4723-899b-9c267a27ee3d.tif",,,,"Treated","WT.1","pLX304","","468","ATF4","1.36","","0","open","41749","ORA11.12.13.18A","8","72H","ORF OE","1","3","a03","3","1"
"file:////iodine/cbnt_cbimageX/HCS/xiaoyunwu/taoe005-u2os-72h-cp-a-au00044858/2013-08-08/41749/taoe005-u2os-72h-cp-a-au00044858_a03_s8_w3_thumb00c25024-9fd8-4ac2-a49a-94d39d2e9d87.tif",,,,,,,,,,,,,,,,,,,,,,,
"file:////iodine/cbnt_cbimageX/HCS/xiaoyunwu/taoe005-u2os-72h-cp-a-au00044858/2013-08-08/41749/taoe005-u2os-72h-cp-a-au00044858_a03_s8_w48fa528e3-ea7b-4e1b-9684-29c7b758814f.tif",,,,"Treated","WT.1","pLX304","","468","ATF4","1.36","","0","open","41749","ORA11.12.13.18A","8","72H","ORF OE","1","4","a03","3","1"
"file:////iodine/cbnt_cbimageX/HCS/xiaoyunwu/taoe005-u2os-72h-cp-a-au00044858/2013-08-08/41749/taoe005-u2os-72h-cp-a-au00044858_a03_s8_w4_thumbbdca18d8-da49-461c-b249-9e5b52ab93c4.tif",,,,,,,,,,,,,,,,,,,,,,,
"file:////iodine/cbnt_cbimageX/HCS/xiaoyunwu/taoe005-u2os-72h-cp-a-au00044858/2013-08-08/41749/taoe005-u2os-72h-cp-a-au00044858_a03_s8_w5_thumbe69f0014-7b23-41ce-876d-0e4a722ecf97.tif",,,,,,,,,,,,,,,,,,,,,,,
"file:////iodine/cbnt_cbimageX/HCS/xiaoyunwu/taoe005-u2os-72h-cp-a-au00044858/2013-08-08/41749/taoe005-u2os-72h-cp-a-au00044858_a03_s8_w5bd948100-a4cb-4dc7-a86a-f4feb47923f6.tif",,,,"Treated","WT.1","pLX304","","468","ATF4","1.36","","0","open","41749","ORA11.12.13.18A","8","72H","ORF OE","1","5","a03","3","1"
"file:////iodine/cbnt_cbimageX/HCS/xiaoyunwu/taoe005-u2os-72h-cp-a-au00044858/2013-08-08/41749/taoe005-u2os-72h-cp-a-au00044858_a03_s9_w1829b5b25-c074-406b-9d3e-44cd09b7d1e2.tif",,,,"Treated","WT.1","pLX304","","468","ATF4","1.36","","0","open","41749","ORA11.12.13.18A","9","72H","ORF OE","1","1","a03","3","1"
"file:////iodine/cbnt_cbimageX/HCS/xiaoyunwu/taoe005-u2os-72h-cp-a-au00044858/2013-08-08/41749/taoe005-u2os-72h-cp-a-au00044858_a03_s9_w1_thumb2aa6def5-89cf-412d-bb28-9f3a2924e884.tif",,,,,,,,,,,,,,,,,,,,,,,
"file:////iodine/cbnt_cbimageX/HCS/xiaoyunwu/taoe005-u2os-72h-cp-a-au00044858/2013-08-08/41749/taoe005-u2os-72h-cp-a-au00044858_a03_s9_w2313ee173-50b2-415e-9664-3b92db483ee6.tif",,,,"Treated","WT.1","pLX304","","468","ATF4","1.36","","0","open","41749","ORA11.12.13.18A","9","72H","ORF OE","1","2","a03","3","1"
"file:////iodine/cbnt_cbimageX/HCS/xiaoyunwu/taoe005-u2os-72h-cp-a-au00044858/2013-08-08/41749/taoe005-u2os-72h-cp-a-au00044858_a03_s9_w2_thumbfed5a5c7-a733-49ac-8336-bbacf5f6f8ec.tif",,,,,,,,,,,,,,,,,,,,,,,
"file:////iodine/cbnt_cbimageX/HCS/xiaoyunwu/taoe005-u2os-72h-cp-a-au00044858/2013-08-08/41749/taoe005-u2os-72h-cp-a-au00044858_a03_s9_w37059c8c1-158f-431b-95d4-2724051061f8.tif",,,,"Treated","WT.1","pLX304","","468","ATF4","1.36","","0","open","41749","ORA11.12.13.18A","9","72H","ORF OE","1","3","a03","3","1"
"file:////iodine/cbnt_cbimageX/HCS/xiaoyunwu/taoe005-u2os-72h-cp-a-au00044858/2013-08-08/41749/taoe005-u2os-72h-cp-a-au00044858_a03_s9_w3_thumb527253af-e849-42a2-9f0a-2ad456c05f2f.tif",,,,,,,,,,,,,,,,,,,,,,,
"file:////iodine/cbnt_cbimageX/HCS/xiaoyunwu/taoe005-u2os-72h-cp-a-au00044858/2013-08-08/41749/taoe005-u2os-72h-cp-a-au00044858_a03_s9_w4064d7881-c463-4858-b50d-6a79fbf1089a.tif",,,,"Treated","WT.1","pLX304","","468","ATF4","1.36","","0","open","41749","ORA11.12.13.18A","9","72H","ORF OE","1","4","a03","3","1"
"file:////iodine/cbnt_cbimageX/HCS/xiaoyunwu/taoe005-u2os-72h-cp-a-au00044858/2013-08-08/41749/taoe005-u2os-72h-cp-a-au00044858_a03_s9_w4_thumb7b3486b8-31f5-42c6-ae6e-2c5cec6532b8.tif",,,,,,,,,,,,,,,,,,,,,,,
"file:////iodine/cbnt_cbimageX/HCS/xiaoyunwu/taoe005-u2os-72h-cp-a-au00044858/2013-08-08/41749/taoe005-u2os-72h-cp-a-au00044858_a03_s9_w564fd44d7-8fac-4773-84e4-330b80272597.tif",,,,"Treated","WT.1","pLX304","","468","ATF4","1.36","","0","open","41749","ORA11.12.13.18A","9","72H","ORF OE","1","5","a03","3","1"
"file:////iodine/cbnt_cbimageX/HCS/xiaoyunwu/taoe005-u2os-72h-cp-a-au00044858/2013-08-08/41749/taoe005-u2os-72h-cp-a-au00044858_a03_s9_w5_thumb71e4940a-a6b6-4dbd-a4a5-fb1e46ec8372.tif",,,,,,,,,,,,,,,,,,,,,,,
"file:////iodine/cbnt_cbimageX/HCS/xiaoyunwu/taoe005-u2os-72h-cp-a-au00044858/2013-08-08/41749/taoe005-u2os-72h-cp-a-au00044858_a04_s1_w12c699f59-2788-42a5-b31f-da038df444d3.tif",,,,"Treated","WT","pLX304","","7249","TSC2","0.82","","0","open","41749","ORA11.12.13.18A","1","72H","ORF OE","1","1","a04","4","1"
"file:////iodine/cbnt_cbimageX/HCS/xiaoyunwu/taoe005-u2os-72h-cp-a-au00044858/2013-08-08/41749/taoe005-u2os-72h-cp-a-au00044858_a04_s1_w1_thumb2322d692-da07-41e7-8673-16be43a266c4.tif",,,,,,,,,,,,,,,,,,,,,,,
"file:////iodine/cbnt_cbimageX/HCS/xiaoyunwu/taoe005-u2os-72h-cp-a-au00044858/2013-08-08/41749/taoe005-u2os-72h-cp-a-au00044858_a04_s1_w2_thumb8a6026ca-1cd2-4965-8345-357a3fb00043.tif",,,,,,,,,,,,,,,,,,,,,,,
"file:////iodine/cbnt_cbimageX/HCS/xiaoyunwu/taoe005-u2os-72h-cp-a-au00044858/2013-08-08/41749/taoe005-u2os-72h-cp-a-au00044858_a04_s1_w2a372e7ea-e142-4959-960f-4e9eb773a3fd.tif",,,,"Treated","WT","pLX304","","7249","TSC2","0.82","","0","open","41749","ORA11.12.13.18A","1","72H","ORF OE","1","2","a04","4","1"
"file:////iodine/cbnt_cbimageX/HCS/xiaoyunwu/taoe005-u2os-72h-cp-a-au00044858/2013-08-08/41749/taoe005-u2os-72h-cp-a-au00044858_a04_s1_w3_thumb1ff76368-0563-4148-bb62-05e05c998063.tif",,,,,,,,,,,,,,,,,,,,,,,
"file:////iodine/cbnt_cbimageX/HCS/xiaoyunwu/taoe005-u2os-72h-cp-a-au00044858/2013-08-08/41749/taoe005-u2os-72h-cp-a-au00044858_a04_s1_w3c7e521ea-bdd3-4e11-9f98-1ad316f9ef27.tif",,,,"Treated","WT","pLX304","","7249","TSC2","0.82","","0","open","41749","ORA11.12.13.18A","1","72H","ORF OE","1","3","a04","4","1"
"file:////iodine/cbnt_cbimageX/HCS/xiaoyunwu/taoe005-u2os-72h-cp-a-au00044858/2013-08-08/41749/taoe005-u2os-72h-cp-a-au00044858_a04_s1_w4_thumb9af3f0cb-b5a3-4e65-b4a7-716ad0226b54.tif",,,,,,,,,,,,,,,,,,,,,,,
"file:////iodine/cbnt_cbimageX/HCS/xiaoyunwu/taoe005-u2os-72h-cp-a-au00044858/2013-08-08/41749/taoe005-u2os-72h-cp-a-au00044858_a04_s1_w4bd825072-9cec-4cb2-a21a-de3e0df9d7e1.tif",,,,"Treated","WT","pLX304","","7249","TSC2","0.82","","0","open","41749","ORA11.12.13.18A","1","72H","ORF OE","1","4","a04","4","1"
"file:////iodine/cbnt_cbimageX/HCS/xiaoyunwu/taoe005-u2os-72h-cp-a-au00044858/2013-08-08/41749/taoe005-u2os-72h-cp-a-au00044858_a04_s1_w55d7c780b-04e8-4ba2-b98f-f34f91dd1c53.tif",,,,"Treated","WT","pLX304","","7249","TSC2","0.82","","0","open","41749","ORA11.12.13.18A","1","72H","ORF OE","1","5","a04","4","1"
"file:////iodine/cbnt_cbimageX/HCS/xiaoyunwu/taoe005-u2os-72h-cp-a-au00044858/2013-08-08/41749/taoe005-u2os-72h-cp-a-au00044858_a04_s1_w5_thumbbd063fdf-2674-4194-acb3-f297adde616c.tif",,,,,,,,,,,,,,,,,,,,,,,
"file:////iodine/cbnt_cbimageX/HCS/xiaoyunwu/taoe005-u2os-72h-cp-a-au00044858/2013-08-08/41749/taoe005-u2os-72h-cp-a-au00044858_a04_s2_w12951b571-d369-4d81-8011-17288ddc6f8d.tif",,,,"Treated","WT","pLX304","","7249","TSC2","0.82","","0","open","41749","ORA11.12.13.18A","2","72H","ORF OE","1","1","a04","4","1"
"file:////iodine/cbnt_cbimageX/HCS/xiaoyunwu/taoe005-u2os-72h-cp-a-au00044858/2013-08-08/41749/taoe005-u2os-72h-cp-a-au00044858_a04_s2_w1_thumbfe2533a5-95af-42af-b833-fcea211e79cf.tif",,,,,,,,,,,,,,,,,,,,,,,
"file:////iodine/cbnt_cbimageX/HCS/xiaoyunwu/taoe005-u2os-72h-cp-a-au00044858/2013-08-08/41749/taoe005-u2os-72h-cp-a-au00044858_a04_s2_w2_thumb79893b13-22fa-4d53-8931-4c22e4cbba79.tif",,,,,,,,,,,,,,,,,,,,,,,
"file:////iodine/cbnt_cbimageX/HCS/xiaoyunwu/taoe005-u2os-72h-cp-a-au00044858/2013-08-08/41749/taoe005-u2os-72h-cp-a-au00044858_a04_s2_w2ec5aad04-e982-4f02-b89a-820b06427236.tif",,,,"Treated","WT","pLX304","","7249","TSC2","0.82","","0","open","41749","ORA11.12.13.18A","2","72H","ORF OE","1","2","a04","4","1"
"file:////iodine/cbnt_cbimageX/HCS/xiaoyunwu/taoe005-u2os-72h-cp-a-au00044858/2013-08-08/41749/taoe005-u2os-72h-cp-a-au00044858_a04_s2_w30126300e-484c-43cc-b937-8f1794f5a326.tif",,,,"Treated","WT","pLX304","","7249","TSC2","0.82","","0","open","41749","ORA11.12.13.18A","2","72H","ORF OE","1","3","a04","4","1"
"file:////iodine/cbnt_cbimageX/HCS/xiaoyunwu/taoe005-u2os-72h-cp-a-au00044858/2013-08-08/41749/taoe005-u2os-72h-cp-a-au00044858_a04_s2_w3_thumb5b7b0fe7-23fd-4e92-884b-36b6de3b60f9.tif",,,,,,,,,,,,,,,,,,,,,,,
"file:////iodine/cbnt_cbimageX/HCS/xiaoyunwu/taoe005-u2os-72h-cp-a-au00044858/2013-08-08/41749/taoe005-u2os-72h-cp-a-au00044858_a04_s2_w43dac6b2a-1e07-48fc-989a-c2584ac1879c.tif",,,,"Treated","WT","pLX304","","7249","TSC2","0.82","","0","open","41749","ORA11.12.13.18A","2","72H","ORF OE","1","4","a04","4","1"
"file:////iodine/cbnt_cbimageX/HCS/xiaoyunwu/taoe005-u2os-72h-cp-a-au00044858/2013-08-08/41749/taoe005-u2os-72h-cp-a-au00044858_a04_s2_w4_thumbc04b6538-e60b-4284-a0a1-f30b40d37d74.tif",,,,,,,,,,,,,,,,,,,,,,,
"file:////iodine/cbnt_cbimageX/HCS/xiaoyunwu/taoe005-u2os-72h-cp-a-au00044858/2013-08-08/41749/taoe005-u2os-72h-cp-a-au00044858_a04_s2_w56925cef3-8ce2-4bed-b91e-5c12fe98cebf.tif",,,,"Treated","WT","pLX304","","7249","TSC2","0.82","","0","open","41749","ORA11.12.13.18A","2","72H","ORF OE","1","5","a04","4","1"
"file:////iodine/cbnt_cbimageX/HCS/xiaoyunwu/taoe005-u2os-72h-cp-a-au00044858/2013-08-08/41749/taoe005-u2os-72h-cp-a-au00044858_a04_s2_w5_thumb76667213-80e2-4fe7-957a-bdb15dbcb9cc.tif",,,,,,,,,,,,,,,,,,,,,,,
"file:////iodine/cbnt_cbimageX/HCS/xiaoyunwu/taoe005-u2os-72h-cp-a-au00044858/2013-08-08/41749/taoe005-u2os-72h-cp-a-au00044858_a04_s3_w1_thumbc88365eb-b59c-4351-99f6-6789365be587.tif",,,,,,,,,,,,,,,,,,,,,,,
"file:////iodine/cbnt_cbimageX/HCS/xiaoyunwu/taoe005-u2os-72h-cp-a-au00044858/2013-08-08/41749/taoe005-u2os-72h-cp-a-au00044858_a04_s3_w1fc221d13-5054-4c3c-9440-1686aaa5d737.tif",,,,"Treated","WT","pLX304","","7249","TSC2","0.82","","0","open","41749","ORA11.12.13.18A","3","72H","ORF OE","1","1","a04","4","1"
"file:////iodine/cbnt_cbimageX/HCS/xiaoyunwu/taoe005-u2os-72h-cp-a-au00044858/2013-08-08/41749/taoe005-u2os-72h-cp-a-au00044858_a04_s3_w227576699-5842-4d85-9320-4e93b37ec22f.tif",,,,"Treated","WT","pLX304","","7249","TSC2","0.82","","0","open","41749","ORA11.12.13.18A","3","72H","ORF OE","1","2","a04","4","1"
"file:////iodine/cbnt_cbimageX/HCS/xiaoyunwu/taoe005-u2os-72h-cp-a-au00044858/2013-08-08/41749/taoe005-u2os-72h-cp-a-au00044858_a04_s3_w2_thumbeb8bbc00-5e90-4dff-a6fc-d106ae317111.tif",,,,,,,,,,,,,,,,,,,,,,,
"file:////iodine/cbnt_cbimageX/HCS/xiaoyunwu/taoe005-u2os-72h-cp-a-au00044858/2013-08-08/41749/taoe005-u2os-72h-cp-a-au00044858_a04_s3_w3828c5aee-96c9-41ca-908d-a02510309907.tif",,,,"Treated","WT","pLX304","","7249","TSC2","0.82","","0","open","41749","ORA11.12.13.18A","3","72H","ORF OE","1","3","a04","4","1"
"file:////iodine/cbnt_cbimageX/HCS/xiaoyunwu/taoe005-u2os-72h-cp-a-au00044858/2013-08-08/41749/taoe005-u2os-72h-cp-a-au00044858_a04_s3_w3_thumb9113165b-59a2-4bcd-b9a5-b7f0bac2cea2.tif",,,,,,,,,,,,,,,,,,,,,,,
"file:////iodine/cbnt_cbimageX/HCS/xiaoyunwu/taoe005-u2os-72h-cp-a-au00044858/2013-08-08/41749/taoe005-u2os-72h-cp-a-au00044858_a04_s3_w427de0032-c8d2-4c0e-a19c-ec81f1b49963.tif",,,,"Treated","WT","pLX304","","7249","TSC2","0.82","","0","open","41749","ORA11.12.13.18A","3","72H","ORF OE","1","4","a04","4","1"
"file:////iodine/cbnt_cbimageX/HCS/xiaoyunwu/taoe005-u2os-72h-cp-a-au00044858/2013-08-08/41749/taoe005-u2os-72h-cp-a-au00044858_a04_s3_w4_thumb61284701-1f56-40b7-b6be-695e8310169d.tif",,,,,,,,,,,,,,,,,,,,,,,
"file:////iodine/cbnt_cbimageX/HCS/xiaoyunwu/taoe005-u2os-72h-cp-a-au00044858/2013-08-08/41749/taoe005-u2os-72h-cp-a-au00044858_a04_s3_w51259a982-1163-45d1-8706-8422ab68034d.tif",,,,"Treated","WT","pLX304","","7249","TSC2","0.82","","0","open","41749","ORA11.12.13.18A","3","72H","ORF OE","1","5","a04","4","1"
"file:////iodine/cbnt_cbimageX/HCS/xiaoyunwu/taoe005-u2os-72h-cp-a-au00044858/2013-08-08/41749/taoe005-u2os-72h-cp-a-au00044858_a04_s3_w5_thumb6f727eca-44c9-401f-8e4b-34bde969ef23.tif",,,,,,,,,,,,,,,,,,,,,,,
"file:////iodine/cbnt_cbimageX/HCS/xiaoyunwu/taoe005-u2os-72h-cp-a-au00044858/2013-08-08/41749/taoe005-u2os-72h-cp-a-au00044858_a04_s4_w126173d45-2780-468c-a52c-1272e54ee635.tif",,,,"Treated","WT","pLX304","","7249","TSC2","0.82","","0","open","41749","ORA11.12.13.18A","4","72H","ORF OE","1","1","a04","4","1"
"file:////iodine/cbnt_cbimageX/HCS/xiaoyunwu/taoe005-u2os-72h-cp-a-au00044858/2013-08-08/41749/taoe005-u2os-72h-cp-a-au00044858_a04_s4_w1_thumb8133a397-7335-41e7-b72f-bc6f805c4b3f.tif",,,,,,,,,,,,,,,,,,,,,,,
"file:////iodine/cbnt_cbimageX/HCS/xiaoyunwu/taoe005-u2os-72h-cp-a-au00044858/2013-08-08/41749/taoe005-u2os-72h-cp-a-au00044858_a04_s4_w2_thumb4d523c2a-2d3a-44ac-a0bb-700ef895ebb4.tif",,,,,,,,,,,,,,,,,,,,,,,
"file:////iodine/cbnt_cbimageX/HCS/xiaoyunwu/taoe005-u2os-72h-cp-a-au00044858/2013-08-08/41749/taoe005-u2os-72h-cp-a-au00044858_a04_s4_w2fe590aeb-0374-4448-865e-e60511be3cef.tif",,,,"Treated","WT","pLX304","","7249","TSC2","0.82","","0","open","41749","ORA11.12.13.18A","4","72H","ORF OE","1","2","a04","4","1"
"file:////iodine/cbnt_cbimageX/HCS/xiaoyunwu/taoe005-u2os-72h-cp-a-au00044858/2013-08-08/41749/taoe005-u2os-72h-cp-a-au00044858_a04_s4_w39786dc6b-6785-4991-bce8-8fa752f6aadc.tif",,,,"Treated","WT","pLX304","","7249","TSC2","0.82","","0","open","41749","ORA11.12.13.18A","4","72H","ORF OE","1","3","a04","4","1"
"file:////iodine/cbnt_cbimageX/HCS/xiaoyunwu/taoe005-u2os-72h-cp-a-au00044858/2013-08-08/41749/taoe005-u2os-72h-cp-a-au00044858_a04_s4_w3_thumbe5e8e242-a28a-489e-8d04-076ba648b3ea.tif",,,,,,,,,,,,,,,,,,,,,,,
"file:////iodine/cbnt_cbimageX/HCS/xiaoyunwu/taoe005-u2os-72h-cp-a-au00044858/2013-08-08/41749/taoe005-u2os-72h-cp-a-au00044858_a04_s4_w4_thumb9c187e15-a641-4d50-abe8-95dc0b529868.tif",,,,,,,,,,,,,,,,,,,,,,,
"file:////iodine/cbnt_cbimageX/HCS/xiaoyunwu/taoe005-u2os-72h-cp-a-au00044858/2013-08-08/41749/taoe005-u2os-72h-cp-a-au00044858_a04_s4_w4dbadb435-a8cf-4468-8783-a18f60748624.tif",,,,"Treated","WT","pLX304","","7249","TSC2","0.82","","0","open","41749","ORA11.12.13.18A","4","72H","ORF OE","1","4","a04","4","1"
"file:////iodine/cbnt_cbimageX/HCS/xiaoyunwu/taoe005-u2os-72h-cp-a-au00044858/2013-08-08/41749/taoe005-u2os-72h-cp-a-au00044858_a04_s4_w5421f4b13-07e0-4739-8072-0984647d6bb4.tif",,,,"Treated","WT","pLX304","","7249","TSC2","0.82","","0","open","41749","ORA11.12.13.18A","4","72H","ORF OE","1","5","a04","4","1"
"file:////iodine/cbnt_cbimageX/HCS/xiaoyunwu/taoe005-u2os-72h-cp-a-au00044858/2013-08-08/41749/taoe005-u2os-72h-cp-a-au00044858_a04_s4_w5_thumbd5c31f83-cf63-4c15-852d-47f20555e669.tif",,,,,,,,,,,,,,,,,,,,,,,
"file:////iodine/cbnt_cbimageX/HCS/xiaoyunwu/taoe005-u2os-72h-cp-a-au00044858/2013-08-08/41749/taoe005-u2os-72h-cp-a-au00044858_a04_s5_w16b04ee9b-18bf-4d78-8d8c-4d0cd2d85f3d.tif",,,,"Treated","WT","pLX304","","7249","TSC2","0.82","","0","open","41749","ORA11.12.13.18A","5","72H","ORF OE","1","1","a04","4","1"
"file:////iodine/cbnt_cbimageX/HCS/xiaoyunwu/taoe005-u2os-72h-cp-a-au00044858/2013-08-08/41749/taoe005-u2os-72h-cp-a-au00044858_a04_s5_w1_thumb879ed007-3ba9-41a6-8166-a17bfb63ec94.tif",,,,,,,,,,,,,,,,,,,,,,,
"file:////iodine/cbnt_cbimageX/HCS/xiaoyunwu/taoe005-u2os-72h-cp-a-au00044858/2013-08-08/41749/taoe005-u2os-72h-cp-a-au00044858_a04_s5_w2_thumb3ddddddb-a43c-48dd-8d5a-fe9d664e0bb6.tif",,,,,,,,,,,,,,,,,,,,,,,
"file:////iodine/cbnt_cbimageX/HCS/xiaoyunwu/taoe005-u2os-72h-cp-a-au00044858/2013-08-08/41749/taoe005-u2os-72h-cp-a-au00044858_a04_s5_w2b2fa9e4d-d131-4d45-8ce4-4dd397215532.tif",,,,"Treated","WT","pLX304","","7249","TSC2","0.82","","0","open","41749","ORA11.12.13.18A","5","72H","ORF OE","1","2","a04","4","1"
"file:////iodine/cbnt_cbimageX/HCS/xiaoyunwu/taoe005-u2os-72h-cp-a-au00044858/2013-08-08/41749/taoe005-u2os-72h-cp-a-au00044858_a04_s5_w3_thumbfb404b64-aa9e-4bc2-b5af-4c88a727f64f.tif",,,,,,,,,,,,,,,,,,,,,,,
"file:////iodine/cbnt_cbimageX/HCS/xiaoyunwu/taoe005-u2os-72h-cp-a-au00044858/2013-08-08/41749/taoe005-u2os-72h-cp-a-au00044858_a04_s5_w3c7af4ef3-48e0-4246-923b-85b0c6ac253c.tif",,,,"Treated","WT","pLX304","","7249","TSC2","0.82","","0","open","41749","ORA11.12.13.18A","5","72H","ORF OE","1","3","a04","4","1"
"file:////iodine/cbnt_cbimageX/HCS/xiaoyunwu/taoe005-u2os-72h-cp-a-au00044858/2013-08-08/41749/taoe005-u2os-72h-cp-a-au00044858_a04_s5_w4005c177e-446f-4974-8994-b682bd105338.tif",,,,"Treated","WT","pLX304","","7249","TSC2","0.82","","0","open","41749","ORA11.12.13.18A","5","72H","ORF OE","1","4","a04","4","1"
"file:////iodine/cbnt_cbimageX/HCS/xiaoyunwu/taoe005-u2os-72h-cp-a-au00044858/2013-08-08/41749/taoe005-u2os-72h-cp-a-au00044858_a04_s5_w4_thumb0939e172-1e51-4f58-b28e-9950c58678fe.tif",,,,,,,,,,,,,,,,,,,,,,,
"file:////iodine/cbnt_cbimageX/HCS/xiaoyunwu/taoe005-u2os-72h-cp-a-au00044858/2013-08-08/41749/taoe005-u2os-72h-cp-a-au00044858_a04_s5_w5_thumb5c8a406c-14c7-4a33-9456-8e45868e57a0.tif",,,,,,,,,,,,,,,,,,,,,,,
"file:////iodine/cbnt_cbimageX/HCS/xiaoyunwu/taoe005-u2os-72h-cp-a-au00044858/2013-08-08/41749/taoe005-u2os-72h-cp-a-au00044858_a04_s5_w5fdb39adf-589e-47e8-8db8-a8f3344b6a8e.tif",,,,"Treated","WT","pLX304","","7249","TSC2","0.82","","0","open","41749","ORA11.12.13.18A","5","72H","ORF OE","1","5","a04","4","1"
"file:////iodine/cbnt_cbimageX/HCS/xiaoyunwu/taoe005-u2os-72h-cp-a-au00044858/2013-08-08/41749/taoe005-u2os-72h-cp-a-au00044858_a04_s6_w10ed0853e-7cc3-42d5-b84d-7a50648922bc.tif",,,,"Treated","WT","pLX304","","7249","TSC2","0.82","","0","open","41749","ORA11.12.13.18A","6","72H","ORF OE","1","1","a04","4","1"
"file:////iodine/cbnt_cbimageX/HCS/xiaoyunwu/taoe005-u2os-72h-cp-a-au00044858/2013-08-08/41749/taoe005-u2os-72h-cp-a-au00044858_a04_s6_w1_thumbdb5327a8-aacd-4b9a-b423-8833fc30bcb5.tif",,,,,,,,,,,,,,,,,,,,,,,
"file:////iodine/cbnt_cbimageX/HCS/xiaoyunwu/taoe005-u2os-72h-cp-a-au00044858/2013-08-08/41749/taoe005-u2os-72h-cp-a-au00044858_a04_s6_w25ae8325f-f025-40a4-8e24-b521cddb2bc1.tif",,,,"Treated","WT","pLX304","","7249","TSC2","0.82","","0","open","41749","ORA11.12.13.18A","6","72H","ORF OE","1","2","a04","4","1"
"file:////iodine/cbnt_cbimageX/HCS/xiaoyunwu/taoe005-u2os-72h-cp-a-au00044858/2013-08-08/41749/taoe005-u2os-72h-cp-a-au00044858_a04_s6_w2_thumb273b43ca-01e3-44d9-ab8b-c1e7ec9c259c.tif",,,,,,,,,,,,,,,,,,,,,,,
"file:////iodine/cbnt_cbimageX/HCS/xiaoyunwu/taoe005-u2os-72h-cp-a-au00044858/2013-08-08/41749/taoe005-u2os-72h-cp-a-au00044858_a04_s6_w3_thumba633ac54-0faa-4166-bfaf-e41bad09f8c0.tif",,,,,,,,,,,,,,,,,,,,,,,
"file:////iodine/cbnt_cbimageX/HCS/xiaoyunwu/taoe005-u2os-72h-cp-a-au00044858/2013-08-08/41749/taoe005-u2os-72h-cp-a-au00044858_a04_s6_w3e9127fac-7b2f-450d-855c-74764df1c9ac.tif",,,,"Treated","WT","pLX304","","7249","TSC2","0.82","","0","open","41749","ORA11.12.13.18A","6","72H","ORF OE","1","3","a04","4","1"
"file:////iodine/cbnt_cbimageX/HCS/xiaoyunwu/taoe005-u2os-72h-cp-a-au00044858/2013-08-08/41749/taoe005-u2os-72h-cp-a-au00044858_a04_s6_w4_thumb016875f4-efac-4336-9c0e-b642d1bad849.tif",,,,,,,,,,,,,,,,,,,,,,,
"file:////iodine/cbnt_cbimageX/HCS/xiaoyunwu/taoe005-u2os-72h-cp-a-au00044858/2013-08-08/41749/taoe005-u2os-72h-cp-a-au00044858_a04_s6_w4abfa1d21-e431-4bca-aecb-4222a85d7f6e.tif",,,,"Treated","WT","pLX304","","7249","TSC2","0.82","","0","open","41749","ORA11.12.13.18A","6","72H","ORF OE","1","4","a04","4","1"
"file:////iodine/cbnt_cbimageX/HCS/xiaoyunwu/taoe005-u2os-72h-cp-a-au00044858/2013-08-08/41749/taoe005-u2os-72h-cp-a-au00044858_a04_s6_w57e2c651d-a433-4f35-bda4-b47661d8f45c.tif",,,,"Treated","WT","pLX304","","7249","TSC2","0.82","","0","open","41749","ORA11.12.13.18A","6","72H","ORF OE","1","5","a04","4","1"
"file:////iodine/cbnt_cbimageX/HCS/xiaoyunwu/taoe005-u2os-72h-cp-a-au00044858/2013-08-08/41749/taoe005-u2os-72h-cp-a-au00044858_a04_s6_w5_thumb6be0d71d-6443-46db-9983-4aa0b9b6a228.tif",,,,,,,,,,,,,,,,,,,,,,,
"file:////iodine/cbnt_cbimageX/HCS/xiaoyunwu/taoe005-u2os-72h-cp-a-au00044858/2013-08-08/41749/taoe005-u2os-72h-cp-a-au00044858_a04_s7_w16407a306-2eb5-43ae-b257-d52c138e0be6.tif",,,,"Treated","WT","pLX304","","7249","TSC2","0.82","","0","open","41749","ORA11.12.13.18A","7","72H","ORF OE","1","1","a04","4","1"
"file:////iodine/cbnt_cbimageX/HCS/xiaoyunwu/taoe005-u2os-72h-cp-a-au00044858/2013-08-08/41749/taoe005-u2os-72h-cp-a-au00044858_a04_s7_w1_thumbe35ea590-aafb-4b8c-96c2-2c2817148463.tif",,,,,,,,,,,,,,,,,,,,,,,
"file:////iodine/cbnt_cbimageX/HCS/xiaoyunwu/taoe005-u2os-72h-cp-a-au00044858/2013-08-08/41749/taoe005-u2os-72h-cp-a-au00044858_a04_s7_w2098bfa15-e990-4165-adf3-ac75a195da81.tif",,,,"Treated","WT","pLX304","","7249","TSC2","0.82","","0","open","41749","ORA11.12.13.18A","7","72H","ORF OE","1","2","a04","4","1"
"file:////iodine/cbnt_cbimageX/HCS/xiaoyunwu/taoe005-u2os-72h-cp-a-au00044858/2013-08-08/41749/taoe005-u2os-72h-cp-a-au00044858_a04_s7_w2_thumb0393c978-0e4a-4a41-9474-f9a1dcfb672b.tif",,,,,,,,,,,,,,,,,,,,,,,
"file:////iodine/cbnt_cbimageX/HCS/xiaoyunwu/taoe005-u2os-72h-cp-a-au00044858/2013-08-08/41749/taoe005-u2os-72h-cp-a-au00044858_a04_s7_w336627168-c623-437a-8203-b05a1a2d2826.tif",,,,"Treated","WT","pLX304","","7249","TSC2","0.82","","0","open","41749","ORA11.12.13.18A","7","72H","ORF OE","1","3","a04","4","1"
"file:////iodine/cbnt_cbimageX/HCS/xiaoyunwu/taoe005-u2os-72h-cp-a-au00044858/2013-08-08/41749/taoe005-u2os-72h-cp-a-au00044858_a04_s7_w3_thumb1e7d0bab-f66a-4b2b-8600-0b095ef3f27a.tif",,,,,,,,,,,,,,,,,,,,,,,
"file:////iodine/cbnt_cbimageX/HCS/xiaoyunwu/taoe005-u2os-72h-cp-a-au00044858/2013-08-08/41749/taoe005-u2os-72h-cp-a-au00044858_a04_s7_w4_thumb24329f5d-fce1-4b21-af94-5969163460cd.tif",,,,,,,,,,,,,,,,,,,,,,,
"file:////iodine/cbnt_cbimageX/HCS/xiaoyunwu/taoe005-u2os-72h-cp-a-au00044858/2013-08-08/41749/taoe005-u2os-72h-cp-a-au00044858_a04_s7_w4ebeb5f85-e94b-456c-9807-ec17d9541f82.tif",,,,"Treated","WT","pLX304","","7249","TSC2","0.82","","0","open","41749","ORA11.12.13.18A","7","72H","ORF OE","1","4","a04","4","1"
"file:////iodine/cbnt_cbimageX/HCS/xiaoyunwu/taoe005-u2os-72h-cp-a-au00044858/2013-08-08/41749/taoe005-u2os-72h-cp-a-au00044858_a04_s7_w5546c404d-e2ae-40cd-a77d-54abdf846b43.tif",,,,"Treated","WT","pLX304","","7249","TSC2","0.82","","0","open","41749","ORA11.12.13.18A","7","72H","ORF OE","1","5","a04","4","1"
"file:////iodine/cbnt_cbimageX/HCS/xiaoyunwu/taoe005-u2os-72h-cp-a-au00044858/2013-08-08/41749/taoe005-u2os-72h-cp-a-au00044858_a04_s7_w5_thumb57ba8c14-e217-4ed2-839a-2b7c3e67165b.tif",,,,,,,,,,,,,,,,,,,,,,,
"file:////iodine/cbnt_cbimageX/HCS/xiaoyunwu/taoe005-u2os-72h-cp-a-au00044858/2013-08-08/41749/taoe005-u2os-72h-cp-a-au00044858_a04_s8_w180354e4c-52c2-4d1c-9094-bf9e1bdf46ef.tif",,,,"Treated","WT","pLX304","","7249","TSC2","0.82","","0","open","41749","ORA11.12.13.18A","8","72H","ORF OE","1","1","a04","4","1"
"file:////iodine/cbnt_cbimageX/HCS/xiaoyunwu/taoe005-u2os-72h-cp-a-au00044858/2013-08-08/41749/taoe005-u2os-72h-cp-a-au00044858_a04_s8_w1_thumbeb6fd67c-6030-4bbc-a668-5a8825332b6b.tif",,,,,,,,,,,,,,,,,,,,,,,
"file:////iodine/cbnt_cbimageX/HCS/xiaoyunwu/taoe005-u2os-72h-cp-a-au00044858/2013-08-08/41749/taoe005-u2os-72h-cp-a-au00044858_a04_s8_w250d67f1b-d39c-433a-be6b-018536b3df22.tif",,,,"Treated","WT","pLX304","","7249","TSC2","0.82","","0","open","41749","ORA11.12.13.18A","8","72H","ORF OE","1","2","a04","4","1"
"file:////iodine/cbnt_cbimageX/HCS/xiaoyunwu/taoe005-u2os-72h-cp-a-au00044858/2013-08-08/41749/taoe005-u2os-72h-cp-a-au00044858_a04_s8_w2_thumb74a9ff23-524f-4ddb-9403-ad36fd964868.tif",,,,,,,,,,,,,,,,,,,,,,,
"file:////iodine/cbnt_cbimageX/HCS/xiaoyunwu/taoe005-u2os-72h-cp-a-au00044858/2013-08-08/41749/taoe005-u2os-72h-cp-a-au00044858_a04_s8_w34f938629-95aa-4cad-bae5-96b8cee7870a.tif",,,,"Treated","WT","pLX304","","7249","TSC2","0.82","","0","open","41749","ORA11.12.13.18A","8","72H","ORF OE","1","3","a04","4","1"
"file:////iodine/cbnt_cbimageX/HCS/xiaoyunwu/taoe005-u2os-72h-cp-a-au00044858/2013-08-08/41749/taoe005-u2os-72h-cp-a-au00044858_a04_s8_w3_thumbc4aa01db-a5e0-4da7-a7a7-3be8314ee4d6.tif",,,,,,,,,,,,,,,,,,,,,,,
"file:////iodine/cbnt_cbimageX/HCS/xiaoyunwu/taoe005-u2os-72h-cp-a-au00044858/2013-08-08/41749/taoe005-u2os-72h-cp-a-au00044858_a04_s8_w4_thumbf7f4a811-3dd8-4e1f-9e02-b250c1dd9330.tif",,,,,,,,,,,,,,,,,,,,,,,
"file:////iodine/cbnt_cbimageX/HCS/xiaoyunwu/taoe005-u2os-72h-cp-a-au00044858/2013-08-08/41749/taoe005-u2os-72h-cp-a-au00044858_a04_s8_w4d91b1a66-2c01-4cd0-b4d5-33bd98c7db1f.tif",,,,"Treated","WT","pLX304","","7249","TSC2","0.82","","0","open","41749","ORA11.12.13.18A","8","72H","ORF OE","1","4","a04","4","1"
"file:////iodine/cbnt_cbimageX/HCS/xiaoyunwu/taoe005-u2os-72h-cp-a-au00044858/2013-08-08/41749/taoe005-u2os-72h-cp-a-au00044858_a04_s8_w563d3c550-835f-4282-a274-2abd5791f5cb.tif",,,,"Treated","WT","pLX304","","7249","TSC2","0.82","","0","open","41749","ORA11.12.13.18A","8","72H","ORF OE","1","5","a04","4","1"
"file:////iodine/cbnt_cbimageX/HCS/xiaoyunwu/taoe005-u2os-72h-cp-a-au00044858/2013-08-08/41749/taoe005-u2os-72h-cp-a-au00044858_a04_s8_w5_thumb0c3df36e-0c69-4d34-aa05-870c972b5ef8.tif",,,,,,,,,,,,,,,,,,,,,,,
"file:////iodine/cbnt_cbimageX/HCS/xiaoyunwu/taoe005-u2os-72h-cp-a-au00044858/2013-08-08/41749/taoe005-u2os-72h-cp-a-au00044858_a04_s9_w19274d8ae-aa76-4858-8b5a-7ef3cf966a0f.tif",,,,"Treated","WT","pLX304","","7249","TSC2","0.82","","0","open","41749","ORA11.12.13.18A","9","72H","ORF OE","1","1","a04","4","1"
"file:////iodine/cbnt_cbimageX/HCS/xiaoyunwu/taoe005-u2os-72h-cp-a-au00044858/2013-08-08/41749/taoe005-u2os-72h-cp-a-au00044858_a04_s9_w1_thumb3cc88ef6-2382-449f-b77a-5d095edb19d6.tif",,,,,,,,,,,,,,,,,,,,,,,
"file:////iodine/cbnt_cbimageX/HCS/xiaoyunwu/taoe005-u2os-72h-cp-a-au00044858/2013-08-08/41749/taoe005-u2os-72h-cp-a-au00044858_a04_s9_w2_thumbe9ac38e9-027d-4fe3-8f0a-4c76057ac0fa.tif",,,,,,,,,,,,,,,,,,,,,,,
"file:////iodine/cbnt_cbimageX/HCS/xiaoyunwu/taoe005-u2os-72h-cp-a-au00044858/2013-08-08/41749/taoe005-u2os-72h-cp-a-au00044858_a04_s9_w2ab11ae73-40fb-4e35-b1b9-d39d08ead30a.tif",,,,"Treated","WT","pLX304","","7249","TSC2","0.82","","0","open","41749","ORA11.12.13.18A","9","72H","ORF OE","1","2","a04","4","1"
"file:////iodine/cbnt_cbimageX/HCS/xiaoyunwu/taoe005-u2os-72h-cp-a-au00044858/2013-08-08/41749/taoe005-u2os-72h-cp-a-au00044858_a04_s9_w344d60bf9-d319-46aa-8883-1a01750eb9d0.tif",,,,"Treated","WT","pLX304","","7249","TSC2","0.82","","0","open","41749","ORA11.12.13.18A","9","72H","ORF OE","1","3","a04","4","1"
"file:////iodine/cbnt_cbimageX/HCS/xiaoyunwu/taoe005-u2os-72h-cp-a-au00044858/2013-08-08/41749/taoe005-u2os-72h-cp-a-au00044858_a04_s9_w3_thumb691f28dc-0c85-47be-afbd-74aea9cf5b08.tif",,,,,,,,,,,,,,,,,,,,,,,
"file:////iodine/cbnt_cbimageX/HCS/xiaoyunwu/taoe005-u2os-72h-cp-a-au00044858/2013-08-08/41749/taoe005-u2os-72h-cp-a-au00044858_a04_s9_w4_thumb18380bb0-2ba3-410a-86fc-4a7e2e20152f.tif",,,,,,,,,,,,,,,,,,,,,,,
"file:////iodine/cbnt_cbimageX/HCS/xiaoyunwu/taoe005-u2os-72h-cp-a-au00044858/2013-08-08/41749/taoe005-u2os-72h-cp-a-au00044858_a04_s9_w4f97fd25b-fc36-49cc-885e-6427760645de.tif",,,,"Treated","WT","pLX304","","7249","TSC2","0.82","","0","open","41749","ORA11.12.13.18A","9","72H","ORF OE","1","4","a04","4","1"
"file:////iodine/cbnt_cbimageX/HCS/xiaoyunwu/taoe005-u2os-72h-cp-a-au00044858/2013-08-08/41749/taoe005-u2os-72h-cp-a-au00044858_a04_s9_w5_thumb34b6a357-c6f5-4a86-830d-7ddd535f1841.tif",,,,,,,,,,,,,,,,,,,,,,,
"file:////iodine/cbnt_cbimageX/HCS/xiaoyunwu/taoe005-u2os-72h-cp-a-au00044858/2013-08-08/41749/taoe005-u2os-72h-cp-a-au00044858_a04_s9_w5dbbe73c3-a8bd-472c-a22f-4d3a26680fd6.tif",,,,"Treated","WT","pLX304","","7249","TSC2","0.82","","0","open","41749","ORA11.12.13.18A","9","72H","ORF OE","1","5","a04","4","1"
"file:////iodine/cbnt_cbimageX/HCS/xiaoyunwu/taoe005-u2os-72h-cp-a-au00044858/2013-08-08/41749/taoe005-u2os-72h-cp-a-au00044858_a05_s1_w1_thumb64e8ddcc-7b79-41b0-bd53-38c2dd87d916.tif",,,,,,,,,,,,,,,,,,,,,,,
"file:////iodine/cbnt_cbimageX/HCS/xiaoyunwu/taoe005-u2os-72h-cp-a-au00044858/2013-08-08/41749/taoe005-u2os-72h-cp-a-au00044858_a05_s1_w1d245f21d-c8fe-4957-89b5-84391107e215.tif",,,,"Treated","WT","pLX304","","581","BAX","0.1","","1","open","41749","ORA11.12.13.18A","1","72H","ORF OE","1","1","a05","5","1"
"file:////iodine/cbnt_cbimageX/HCS/xiaoyunwu/taoe005-u2os-72h-cp-a-au00044858/2013-08-08/41749/taoe005-u2os-72h-cp-a-au00044858_a05_s1_w23d20b5c9-739a-4eaf-beae-7544b574fbc8.tif",,,,"Treated","WT","pLX304","","581","BAX","0.1","","1","open","41749","ORA11.12.13.18A","1","72H","ORF OE","1","2","a05","5","1"
"file:////iodine/cbnt_cbimageX/HCS/xiaoyunwu/taoe005-u2os-72h-cp-a-au00044858/2013-08-08/41749/taoe005-u2os-72h-cp-a-au00044858_a05_s1_w2_thumb38ab5a8c-1f64-4467-8974-3081104753ac.tif",,,,,,,,,,,,,,,,,,,,,,,
"file:////iodine/cbnt_cbimageX/HCS/xiaoyunwu/taoe005-u2os-72h-cp-a-au00044858/2013-08-08/41749/taoe005-u2os-72h-cp-a-au00044858_a05_s1_w3430b79ef-b1bd-4cfc-b4c2-6752395e948a.tif",,,,"Treated","WT","pLX304","","581","BAX","0.1","","1","open","41749","ORA11.12.13.18A","1","72H","ORF OE","1","3","a05","5","1"
"file:////iodine/cbnt_cbimageX/HCS/xiaoyunwu/taoe005-u2os-72h-cp-a-au00044858/2013-08-08/41749/taoe005-u2os-72h-cp-a-au00044858_a05_s1_w3_thumb1bbeb8f7-4dd4-4a1c-875d-5b816cce3565.tif",,,,,,,,,,,,,,,,,,,,,,,
"file:////iodine/cbnt_cbimageX/HCS/xiaoyunwu/taoe005-u2os-72h-cp-a-au00044858/2013-08-08/41749/taoe005-u2os-72h-cp-a-au00044858_a05_s1_w436a8b739-7c7f-4094-8bea-39336c658f33.tif",,,,"Treated","WT","pLX304","","581","BAX","0.1","","1","open","41749","ORA11.12.13.18A","1","72H","ORF OE","1","4","a05","5","1"
"file:////iodine/cbnt_cbimageX/HCS/xiaoyunwu/taoe005-u2os-72h-cp-a-au00044858/2013-08-08/41749/taoe005-u2os-72h-cp-a-au00044858_a05_s1_w4_thumb9a005380-5071-445b-a434-81dc0ee9a829.tif",,,,,,,,,,,,,,,,,,,,,,,
"file:////iodine/cbnt_cbimageX/HCS/xiaoyunwu/taoe005-u2os-72h-cp-a-au00044858/2013-08-08/41749/taoe005-u2os-72h-cp-a-au00044858_a05_s1_w501cc8277-3023-4472-a2ab-7d16240f7a76.tif",,,,"Treated","WT","pLX304","","581","BAX","0.1","","1","open","41749","ORA11.12.13.18A","1","72H","ORF OE","1","5","a05","5","1"
"file:////iodine/cbnt_cbimageX/HCS/xiaoyunwu/taoe005-u2os-72h-cp-a-au00044858/2013-08-08/41749/taoe005-u2os-72h-cp-a-au00044858_a05_s1_w5_thumbf7880e71-f364-4b2b-a4b3-32c03f56e9cd.tif",,,,,,,,,,,,,,,,,,,,,,,
"file:////iodine/cbnt_cbimageX/HCS/xiaoyunwu/taoe005-u2os-72h-cp-a-au00044858/2013-08-08/41749/taoe005-u2os-72h-cp-a-au00044858_a05_s2_w1_thumb8c796459-08ee-4e71-89bd-2d7e58ed827c.tif",,,,,,,,,,,,,,,,,,,,,,,
"file:////iodine/cbnt_cbimageX/HCS/xiaoyunwu/taoe005-u2os-72h-cp-a-au00044858/2013-08-08/41749/taoe005-u2os-72h-cp-a-au00044858_a05_s2_w1ff0dc4b5-d941-431e-b1b7-dbe0bba09e14.tif",,,,"Treated","WT","pLX304","","581","BAX","0.1","","1","open","41749","ORA11.12.13.18A","2","72H","ORF OE","1","1","a05","5","1"
"file:////iodine/cbnt_cbimageX/HCS/xiaoyunwu/taoe005-u2os-72h-cp-a-au00044858/2013-08-08/41749/taoe005-u2os-72h-cp-a-au00044858_a05_s2_w2_thumb7f561c19-8bf5-4e75-97fe-54d21cd59101.tif",,,,,,,,,,,,,,,,,,,,,,,
"file:////iodine/cbnt_cbimageX/HCS/xiaoyunwu/taoe005-u2os-72h-cp-a-au00044858/2013-08-08/41749/taoe005-u2os-72h-cp-a-au00044858_a05_s2_w2f0ef73c4-e924-48e2-b866-a58813365bf2.tif",,,,"Treated","WT","pLX304","","581","BAX","0.1","","1","open","41749","ORA11.12.13.18A","2","72H","ORF OE","1","2","a05","5","1"
"file:////iodine/cbnt_cbimageX/HCS/xiaoyunwu/taoe005-u2os-72h-cp-a-au00044858/2013-08-08/41749/taoe005-u2os-72h-cp-a-au00044858_a05_s2_w33a051fee-e172-41a0-9bd6-a80b7c55d791.tif",,,,"Treated","WT","pLX304","","581","BAX","0.1","","1","open","41749","ORA11.12.13.18A","2","72H","ORF OE","1","3","a05","5","1"
"file:////iodine/cbnt_cbimageX/HCS/xiaoyunwu/taoe005-u2os-72h-cp-a-au00044858/2013-08-08/41749/taoe005-u2os-72h-cp-a-au00044858_a05_s2_w3_thumbc59b2f9f-66b4-4315-8249-6586361ed280.tif",,,,,,,,,,,,,,,,,,,,,,,
"file:////iodine/cbnt_cbimageX/HCS/xiaoyunwu/taoe005-u2os-72h-cp-a-au00044858/2013-08-08/41749/taoe005-u2os-72h-cp-a-au00044858_a05_s2_w4_thumb9493a529-1887-4507-9223-5ee33ab12b8e.tif",,,,,,,,,,,,,,,,,,,,,,,
"file:////iodine/cbnt_cbimageX/HCS/xiaoyunwu/taoe005-u2os-72h-cp-a-au00044858/2013-08-08/41749/taoe005-u2os-72h-cp-a-au00044858_a05_s2_w4bda91f65-84b9-42d4-a5fc-4a8f62825b17.tif",,,,"Treated","WT","pLX304","","581","BAX","0.1","","1","open","41749","ORA11.12.13.18A","2","72H","ORF OE","1","4","a05","5","1"
"file:////iodine/cbnt_cbimageX/HCS/xiaoyunwu/taoe005-u2os-72h-cp-a-au00044858/2013-08-08/41749/taoe005-u2os-72h-cp-a-au00044858_a05_s2_w5_thumbdb8e003e-4ad0-496f-8d41-c9f8142ffc9f.tif",,,,,,,,,,,,,,,,,,,,,,,
"file:////iodine/cbnt_cbimageX/HCS/xiaoyunwu/taoe005-u2os-72h-cp-a-au00044858/2013-08-08/41749/taoe005-u2os-72h-cp-a-au00044858_a05_s2_w5c9cad55f-7139-4f7c-94e4-d49b4751e873.tif",,,,"Treated","WT","pLX304","","581","BAX","0.1","","1","open","41749","ORA11.12.13.18A","2","72H","ORF OE","1","5","a05","5","1"
"file:////iodine/cbnt_cbimageX/HCS/xiaoyunwu/taoe005-u2os-72h-cp-a-au00044858/2013-08-08/41749/taoe005-u2os-72h-cp-a-au00044858_a05_s3_w19ed39387-f808-4178-aba4-2b878cf84dc4.tif",,,,"Treated","WT","pLX304","","581","BAX","0.1","","1","open","41749","ORA11.12.13.18A","3","72H","ORF OE","1","1","a05","5","1"
"file:////iodine/cbnt_cbimageX/HCS/xiaoyunwu/taoe005-u2os-72h-cp-a-au00044858/2013-08-08/41749/taoe005-u2os-72h-cp-a-au00044858_a05_s3_w1_thumbda3886cc-2512-42c3-88e6-7daa44ae715a.tif",,,,,,,,,,,,,,,,,,,,,,,
"file:////iodine/cbnt_cbimageX/HCS/xiaoyunwu/taoe005-u2os-72h-cp-a-au00044858/2013-08-08/41749/taoe005-u2os-72h-cp-a-au00044858_a05_s3_w24f60920a-6961-4a40-8e90-5d23aa3585f5.tif",,,,"Treated","WT","pLX304","","581","BAX","0.1","","1","open","41749","ORA11.12.13.18A","3","72H","ORF OE","1","2","a05","5","1"
"file:////iodine/cbnt_cbimageX/HCS/xiaoyunwu/taoe005-u2os-72h-cp-a-au00044858/2013-08-08/41749/taoe005-u2os-72h-cp-a-au00044858_a05_s3_w2_thumb8f23d92a-1d55-434c-bbb9-ca570346554a.tif",,,,,,,,,,,,,,,,,,,,,,,
"file:////iodine/cbnt_cbimageX/HCS/xiaoyunwu/taoe005-u2os-72h-cp-a-au00044858/2013-08-08/41749/taoe005-u2os-72h-cp-a-au00044858_a05_s3_w315804fb0-8f68-40c9-a98b-e8f59f281f00.tif",,,,"Treated","WT","pLX304","","581","BAX","0.1","","1","open","41749","ORA11.12.13.18A","3","72H","ORF OE","1","3","a05","5","1"
"file:////iodine/cbnt_cbimageX/HCS/xiaoyunwu/taoe005-u2os-72h-cp-a-au00044858/2013-08-08/41749/taoe005-u2os-72h-cp-a-au00044858_a05_s3_w3_thumb2da11078-f7fe-4858-b982-a63b8f2bac3a.tif",,,,,,,,,,,,,,,,,,,,,,,
"file:////iodine/cbnt_cbimageX/HCS/xiaoyunwu/taoe005-u2os-72h-cp-a-au00044858/2013-08-08/41749/taoe005-u2os-72h-cp-a-au00044858_a05_s3_w470f541fb-73ba-4df9-8917-3d462e82fbe3.tif",,,,"Treated","WT","pLX304","","581","BAX","0.1","","1","open","41749","ORA11.12.13.18A","3","72H","ORF OE","1","4","a05","5","1"
"file:////iodine/cbnt_cbimageX/HCS/xiaoyunwu/taoe005-u2os-72h-cp-a-au00044858/2013-08-08/41749/taoe005-u2os-72h-cp-a-au00044858_a05_s3_w4_thumb526a6ae1-1aa8-482c-b6ff-7d9db8156afa.tif",,,,,,,,,,,,,,,,,,,,,,,
"file:////iodine/cbnt_cbimageX/HCS/xiaoyunwu/taoe005-u2os-72h-cp-a-au00044858/2013-08-08/41749/taoe005-u2os-72h-cp-a-au00044858_a05_s3_w58d49e234-c31f-4257-99b0-bfea49f71605.tif",,,,"Treated","WT","pLX304","","581","BAX","0.1","","1","open","41749","ORA11.12.13.18A","3","72H","ORF OE","1","5","a05","5","1"
"file:////iodine/cbnt_cbimageX/HCS/xiaoyunwu/taoe005-u2os-72h-cp-a-au00044858/2013-08-08/41749/taoe005-u2os-72h-cp-a-au00044858_a05_s3_w5_thumbc5e29f16-a970-4f2c-ae18-21d9957987c8.tif",,,,,,,,,,,,,,,,,,,,,,,
"file:////iodine/cbnt_cbimageX/HCS/xiaoyunwu/taoe005-u2os-72h-cp-a-au00044858/2013-08-08/41749/taoe005-u2os-72h-cp-a-au00044858_a05_s4_w1919a93f7-a716-4126-b573-4cf277359600.tif",,,,"Treated","WT","pLX304","","581","BAX","0.1","","1","open","41749","ORA11.12.13.18A","4","72H","ORF OE","1","1","a05","5","1"
"file:////iodine/cbnt_cbimageX/HCS/xiaoyunwu/taoe005-u2os-72h-cp-a-au00044858/2013-08-08/41749/taoe005-u2os-72h-cp-a-au00044858_a05_s4_w1_thumb6f109381-059a-4245-8c11-54f3779403d1.tif",,,,,,,,,,,,,,,,,,,,,,,
"file:////iodine/cbnt_cbimageX/HCS/xiaoyunwu/taoe005-u2os-72h-cp-a-au00044858/2013-08-08/41749/taoe005-u2os-72h-cp-a-au00044858_a05_s4_w229b44840-202a-404e-ad0a-fbf9e7cad37a.tif",,,,"Treated","WT","pLX304","","581","BAX","0.1","","1","open","41749","ORA11.12.13.18A","4","72H","ORF OE","1","2","a05","5","1"
"file:////iodine/cbnt_cbimageX/HCS/xiaoyunwu/taoe005-u2os-72h-cp-a-au00044858/2013-08-08/41749/taoe005-u2os-72h-cp-a-au00044858_a05_s4_w2_thumb0d8227ea-fdfc-4d8d-a024-bd43539058ae.tif",,,,,,,,,,,,,,,,,,,,,,,
"file:////iodine/cbnt_cbimageX/HCS/xiaoyunwu/taoe005-u2os-72h-cp-a-au00044858/2013-08-08/41749/taoe005-u2os-72h-cp-a-au00044858_a05_s4_w3_thumb97932c08-d741-4443-8495-2f3dfdc986a2.tif",,,,,,,,,,,,,,,,,,,,,,,
"file:////iodine/cbnt_cbimageX/HCS/xiaoyunwu/taoe005-u2os-72h-cp-a-au00044858/2013-08-08/41749/taoe005-u2os-72h-cp-a-au00044858_a05_s4_w3a48d1f7b-9081-4b8d-9f53-724786b3f57e.tif",,,,"Treated","WT","pLX304","","581","BAX","0.1","","1","open","41749","ORA11.12.13.18A","4","72H","ORF OE","1","3","a05","5","1"
"file:////iodine/cbnt_cbimageX/HCS/xiaoyunwu/taoe005-u2os-72h-cp-a-au00044858/2013-08-08/41749/taoe005-u2os-72h-cp-a-au00044858_a05_s4_w4231caf25-cd0b-4641-b247-33fcc236c959.tif",,,,"Treated","WT","pLX304","","581","BAX","0.1","","1","open","41749","ORA11.12.13.18A","4","72H","ORF OE","1","4","a05","5","1"
"file:////iodine/cbnt_cbimageX/HCS/xiaoyunwu/taoe005-u2os-72h-cp-a-au00044858/2013-08-08/41749/taoe005-u2os-72h-cp-a-au00044858_a05_s4_w4_thumbf0ec60a5-05ed-41a9-be5c-f7a311709c6c.tif",,,,,,,,,,,,,,,,,,,,,,,
"file:////iodine/cbnt_cbimageX/HCS/xiaoyunwu/taoe005-u2os-72h-cp-a-au00044858/2013-08-08/41749/taoe005-u2os-72h-cp-a-au00044858_a05_s4_w593a53304-0fab-4090-8df9-8c7c5be307b3.tif",,,,"Treated","WT","pLX304","","581","BAX","0.1","","1","open","41749","ORA11.12.13.18A","4","72H","ORF OE","1","5","a05","5","1"
"file:////iodine/cbnt_cbimageX/HCS/xiaoyunwu/taoe005-u2os-72h-cp-a-au00044858/2013-08-08/41749/taoe005-u2os-72h-cp-a-au00044858_a05_s4_w5_thumb3aaff0ad-37e2-452f-8fa0-485c8a2c1089.tif",,,,,,,,,,,,,,,,,,,,,,,
"file:////iodine/cbnt_cbimageX/HCS/xiaoyunwu/taoe005-u2os-72h-cp-a-au00044858/2013-08-08/41749/taoe005-u2os-72h-cp-a-au00044858_a05_s5_w166501a48-42be-49e7-b8ee-552e64df6fd8.tif",,,,"Treated","WT","pLX304","","581","BAX","0.1","","1","open","41749","ORA11.12.13.18A","5","72H","ORF OE","1","1","a05","5","1"
"file:////iodine/cbnt_cbimageX/HCS/xiaoyunwu/taoe005-u2os-72h-cp-a-au00044858/2013-08-08/41749/taoe005-u2os-72h-cp-a-au00044858_a05_s5_w1_thumbcd163484-3856-4302-a903-ff68c295f5e0.tif",,,,,,,,,,,,,,,,,,,,,,,
"file:////iodine/cbnt_cbimageX/HCS/xiaoyunwu/taoe005-u2os-72h-cp-a-au00044858/2013-08-08/41749/taoe005-u2os-72h-cp-a-au00044858_a05_s5_w290f8074d-d502-4256-9c48-8d2e5ac7271b.tif",,,,"Treated","WT","pLX304","","581","BAX","0.1","","1","open","41749","ORA11.12.13.18A","5","72H","ORF OE","1","2","a05","5","1"
"file:////iodine/cbnt_cbimageX/HCS/xiaoyunwu/taoe005-u2os-72h-cp-a-au00044858/2013-08-08/41749/taoe005-u2os-72h-cp-a-au00044858_a05_s5_w2_thumbd87b36ca-b0cf-4572-af0f-030b516b46ae.tif",,,,,,,,,,,,,,,,,,,,,,,
"file:////iodine/cbnt_cbimageX/HCS/xiaoyunwu/taoe005-u2os-72h-cp-a-au00044858/2013-08-08/41749/taoe005-u2os-72h-cp-a-au00044858_a05_s5_w3_thumb35861445-d05d-4997-979f-4c447648dcb2.tif",,,,,,,,,,,,,,,,,,,,,,,
"file:////iodine/cbnt_cbimageX/HCS/xiaoyunwu/taoe005-u2os-72h-cp-a-au00044858/2013-08-08/41749/taoe005-u2os-72h-cp-a-au00044858_a05_s5_w3ab7d0d72-7538-4208-b7c7-b54373e21863.tif",,,,"Treated","WT","pLX304","","581","BAX","0.1","","1","open","41749","ORA11.12.13.18A","5","72H","ORF OE","1","3","a05","5","1"
"file:////iodine/cbnt_cbimageX/HCS/xiaoyunwu/taoe005-u2os-72h-cp-a-au00044858/2013-08-08/41749/taoe005-u2os-72h-cp-a-au00044858_a05_s5_w4_thumb8c3e59d3-726f-4aaa-9224-187f510e861e.tif",,,,,,,,,,,,,,,,,,,,,,,
"file:////iodine/cbnt_cbimageX/HCS/xiaoyunwu/taoe005-u2os-72h-cp-a-au00044858/2013-08-08/41749/taoe005-u2os-72h-cp-a-au00044858_a05_s5_w4c3cc2974-70f2-49d1-a28c-860c55e7220e.tif",,,,"Treated","WT","pLX304","","581","BAX","0.1","","1","open","41749","ORA11.12.13.18A","5","72H","ORF OE","1","4","a05","5","1"
"file:////iodine/cbnt_cbimageX/HCS/xiaoyunwu/taoe005-u2os-72h-cp-a-au00044858/2013-08-08/41749/taoe005-u2os-72h-cp-a-au00044858_a05_s5_w5_thumbf5b9d290-dc04-4fe6-8a0a-eec75f0d15e0.tif",,,,,,,,,,,,,,,,,,,,,,,
"file:////iodine/cbnt_cbimageX/HCS/xiaoyunwu/taoe005-u2os-72h-cp-a-au00044858/2013-08-08/41749/taoe005-u2os-72h-cp-a-au00044858_a05_s5_w5edf44c6b-800e-4bf7-9a73-3ed347bd0876.tif",,,,"Treated","WT","pLX304","","581","BAX","0.1","","1","open","41749","ORA11.12.13.18A","5","72H","ORF OE","1","5","a05","5","1"
"file:////iodine/cbnt_cbimageX/HCS/xiaoyunwu/taoe005-u2os-72h-cp-a-au00044858/2013-08-08/41749/taoe005-u2os-72h-cp-a-au00044858_a05_s6_w13fcfe882-5603-444a-889e-8e9684a7bd09.tif",,,,"Treated","WT","pLX304","","581","BAX","0.1","","1","open","41749","ORA11.12.13.18A","6","72H","ORF OE","1","1","a05","5","1"
"file:////iodine/cbnt_cbimageX/HCS/xiaoyunwu/taoe005-u2os-72h-cp-a-au00044858/2013-08-08/41749/taoe005-u2os-72h-cp-a-au00044858_a05_s6_w1_thumbfa213258-bb52-4196-aa4e-866fb09fcfd5.tif",,,,,,,,,,,,,,,,,,,,,,,
"file:////iodine/cbnt_cbimageX/HCS/xiaoyunwu/taoe005-u2os-72h-cp-a-au00044858/2013-08-08/41749/taoe005-u2os-72h-cp-a-au00044858_a05_s6_w217e1b797-3d04-4715-aa81-8de4c0b435c6.tif",,,,"Treated","WT","pLX304","","581","BAX","0.1","","1","open","41749","ORA11.12.13.18A","6","72H","ORF OE","1","2","a05","5","1"
"file:////iodine/cbnt_cbimageX/HCS/xiaoyunwu/taoe005-u2os-72h-cp-a-au00044858/2013-08-08/41749/taoe005-u2os-72h-cp-a-au00044858_a05_s6_w2_thumb2649175c-0524-49ef-8654-8a8b1a7f6999.tif",,,,,,,,,,,,,,,,,,,,,,,
"file:////iodine/cbnt_cbimageX/HCS/xiaoyunwu/taoe005-u2os-72h-cp-a-au00044858/2013-08-08/41749/taoe005-u2os-72h-cp-a-au00044858_a05_s6_w33a4b3b28-6ac6-486b-bdf7-a7ad84701878.tif",,,,"Treated","WT","pLX304","","581","BAX","0.1","","1","open","41749","ORA11.12.13.18A","6","72H","ORF OE","1","3","a05","5","1"
"file:////iodine/cbnt_cbimageX/HCS/xiaoyunwu/taoe005-u2os-72h-cp-a-au00044858/2013-08-08/41749/taoe005-u2os-72h-cp-a-au00044858_a05_s6_w3_thumb24754a34-7b4a-403b-b81c-d2aaac014241.tif",,,,,,,,,,,,,,,,,,,,,,,
"file:////iodine/cbnt_cbimageX/HCS/xiaoyunwu/taoe005-u2os-72h-cp-a-au00044858/2013-08-08/41749/taoe005-u2os-72h-cp-a-au00044858_a05_s6_w4_thumb82aea3db-cce2-46e0-bebd-c41f8faca1ae.tif",,,,,,,,,,,,,,,,,,,,,,,
"file:////iodine/cbnt_cbimageX/HCS/xiaoyunwu/taoe005-u2os-72h-cp-a-au00044858/2013-08-08/41749/taoe005-u2os-72h-cp-a-au00044858_a05_s6_w4f57de9d8-d81d-4f1b-9f89-fa88132d0634.tif",,,,"Treated","WT","pLX304","","581","BAX","0.1","","1","open","41749","ORA11.12.13.18A","6","72H","ORF OE","1","4","a05","5","1"
"file:////iodine/cbnt_cbimageX/HCS/xiaoyunwu/taoe005-u2os-72h-cp-a-au00044858/2013-08-08/41749/taoe005-u2os-72h-cp-a-au00044858_a05_s6_w53443b616-9ca5-48f6-aa65-5c6c96b61057.tif",,,,"Treated","WT","pLX304","","581","BAX","0.1","","1","open","41749","ORA11.12.13.18A","6","72H","ORF OE","1","5","a05","5","1"
"file:////iodine/cbnt_cbimageX/HCS/xiaoyunwu/taoe005-u2os-72h-cp-a-au00044858/2013-08-08/41749/taoe005-u2os-72h-cp-a-au00044858_a05_s6_w5_thumbc812b2ae-4636-4066-aae7-c6bf031f9101.tif",,,,,,,,,,,,,,,,,,,,,,,
"file:////iodine/cbnt_cbimageX/HCS/xiaoyunwu/taoe005-u2os-72h-cp-a-au00044858/2013-08-08/41749/taoe005-u2os-72h-cp-a-au00044858_a05_s7_w1580dfb70-452f-46dd-a5f1-3c1f8b820939.tif",,,,"Treated","WT","pLX304","","581","BAX","0.1","","1","open","41749","ORA11.12.13.18A","7","72H","ORF OE","1","1","a05","5","1"
"file:////iodine/cbnt_cbimageX/HCS/xiaoyunwu/taoe005-u2os-72h-cp-a-au00044858/2013-08-08/41749/taoe005-u2os-72h-cp-a-au00044858_a05_s7_w1_thumbdbb012cd-b7f3-4708-8fa7-5d482a018da3.tif",,,,,,,,,,,,,,,,,,,,,,,
"file:////iodine/cbnt_cbimageX/HCS/xiaoyunwu/taoe005-u2os-72h-cp-a-au00044858/2013-08-08/41749/taoe005-u2os-72h-cp-a-au00044858_a05_s7_w24f3e5363-93b6-4f83-b01c-6917b1b1244c.tif",,,,"Treated","WT","pLX304","","581","BAX","0.1","","1","open","41749","ORA11.12.13.18A","7","72H","ORF OE","1","2","a05","5","1"
"file:////iodine/cbnt_cbimageX/HCS/xiaoyunwu/taoe005-u2os-72h-cp-a-au00044858/2013-08-08/41749/taoe005-u2os-72h-cp-a-au00044858_a05_s7_w2_thumbbd8f04ce-3f0f-47bc-bd3a-26182d0e2638.tif",,,,,,,,,,,,,,,,,,,,,,,
"file:////iodine/cbnt_cbimageX/HCS/xiaoyunwu/taoe005-u2os-72h-cp-a-au00044858/2013-08-08/41749/taoe005-u2os-72h-cp-a-au00044858_a05_s7_w3_thumb2fb9654f-7aa4-440c-b1ab-1856892a94ca.tif",,,,,,,,,,,,,,,,,,,,,,,
"file:////iodine/cbnt_cbimageX/HCS/xiaoyunwu/taoe005-u2os-72h-cp-a-au00044858/2013-08-08/41749/taoe005-u2os-72h-cp-a-au00044858_a05_s7_w3d79dc430-7ee4-4fda-8cbb-299e784e8277.tif",,,,"Treated","WT","pLX304","","581","BAX","0.1","","1","open","41749","ORA11.12.13.18A","7","72H","ORF OE","1","3","a05","5","1"
"file:////iodine/cbnt_cbimageX/HCS/xiaoyunwu/taoe005-u2os-72h-cp-a-au00044858/2013-08-08/41749/taoe005-u2os-72h-cp-a-au00044858_a05_s7_w4841f9f71-91df-48e8-a307-5f8ff175b20d.tif",,,,"Treated","WT","pLX304","","581","BAX","0.1","","1","open","41749","ORA11.12.13.18A","7","72H","ORF OE","1","4","a05","5","1"
"file:////iodine/cbnt_cbimageX/HCS/xiaoyunwu/taoe005-u2os-72h-cp-a-au00044858/2013-08-08/41749/taoe005-u2os-72h-cp-a-au00044858_a05_s7_w4_thumb92d175a4-7893-4959-90f4-52c003aee05b.tif",,,,,,,,,,,,,,,,,,,,,,,
"file:////iodine/cbnt_cbimageX/HCS/xiaoyunwu/taoe005-u2os-72h-cp-a-au00044858/2013-08-08/41749/taoe005-u2os-72h-cp-a-au00044858_a05_s7_w5_thumbd327a6fb-5865-4524-907f-004a0b2f881d.tif",,,,,,,,,,,,,,,,,,,,,,,
"file:////iodine/cbnt_cbimageX/HCS/xiaoyunwu/taoe005-u2os-72h-cp-a-au00044858/2013-08-08/41749/taoe005-u2os-72h-cp-a-au00044858_a05_s7_w5fb1f585b-8afb-4bed-8470-a5825d6ee1ef.tif",,,,"Treated","WT","pLX304","","581","BAX","0.1","","1","open","41749","ORA11.12.13.18A","7","72H","ORF OE","1","5","a05","5","1"
"file:////iodine/cbnt_cbimageX/HCS/xiaoyunwu/taoe005-u2os-72h-cp-a-au00044858/2013-08-08/41749/taoe005-u2os-72h-cp-a-au00044858_a05_s8_w1_thumb78e71791-b055-4b58-b4cb-9269e0520a10.tif",,,,,,,,,,,,,,,,,,,,,,,
"file:////iodine/cbnt_cbimageX/HCS/xiaoyunwu/taoe005-u2os-72h-cp-a-au00044858/2013-08-08/41749/taoe005-u2os-72h-cp-a-au00044858_a05_s8_w1cfa326e6-cabe-459e-8564-e26180e85abb.tif",,,,"Treated","WT","pLX304","","581","BAX","0.1","","1","open","41749","ORA11.12.13.18A","8","72H","ORF OE","1","1","a05","5","1"
"file:////iodine/cbnt_cbimageX/HCS/xiaoyunwu/taoe005-u2os-72h-cp-a-au00044858/2013-08-08/41749/taoe005-u2os-72h-cp-a-au00044858_a05_s8_w268b1c09c-cb19-4f83-89d7-b30d2e1a26c6.tif",,,,"Treated","WT","pLX304","","581","BAX","0.1","","1","open","41749","ORA11.12.13.18A","8","72H","ORF OE","1","2","a05","5","1"
"file:////iodine/cbnt_cbimageX/HCS/xiaoyunwu/taoe005-u2os-72h-cp-a-au00044858/2013-08-08/41749/taoe005-u2os-72h-cp-a-au00044858_a05_s8_w2_thumb91fe46bd-c575-45b8-a674-60da3be1a43d.tif",,,,,,,,,,,,,,,,,,,,,,,
"file:////iodine/cbnt_cbimageX/HCS/xiaoyunwu/taoe005-u2os-72h-cp-a-au00044858/2013-08-08/41749/taoe005-u2os-72h-cp-a-au00044858_a05_s8_w3_thumbe7152030-5a59-40ca-a961-0459f5709553.tif",,,,,,,,,,,,,,,,,,,,,,,
"file:////iodine/cbnt_cbimageX/HCS/xiaoyunwu/taoe005-u2os-72h-cp-a-au00044858/2013-08-08/41749/taoe005-u2os-72h-cp-a-au00044858_a05_s8_w3d439f197-c8ed-4a19-98b4-d1c88f694d63.tif",,,,"Treated","WT","pLX304","","581","BAX","0.1","","1","open","41749","ORA11.12.13.18A","8","72H","ORF OE","1","3","a05","5","1"
"file:////iodine/cbnt_cbimageX/HCS/xiaoyunwu/taoe005-u2os-72h-cp-a-au00044858/2013-08-08/41749/taoe005-u2os-72h-cp-a-au00044858_a05_s8_w449c30c71-61ea-4159-aa82-c0584d04be05.tif",,,,"Treated","WT","pLX304","","581","BAX","0.1","","1","open","41749","ORA11.12.13.18A","8","72H","ORF OE","1","4","a05","5","1"
"file:////iodine/cbnt_cbimageX/HCS/xiaoyunwu/taoe005-u2os-72h-cp-a-au00044858/2013-08-08/41749/taoe005-u2os-72h-cp-a-au00044858_a05_s8_w4_thumb364db5d0-62b6-43c4-9480-41f7d11b0a5f.tif",,,,,,,,,,,,,,,,,,,,,,,
"file:////iodine/cbnt_cbimageX/HCS/xiaoyunwu/taoe005-u2os-72h-cp-a-au00044858/2013-08-08/41749/taoe005-u2os-72h-cp-a-au00044858_a05_s8_w5_thumb9d72a985-8a6d-4822-8619-20c4af2e4adc.tif",,,,,,,,,,,,,,,,,,,,,,,
"file:////iodine/cbnt_cbimageX/HCS/xiaoyunwu/taoe005-u2os-72h-cp-a-au00044858/2013-08-08/41749/taoe005-u2os-72h-cp-a-au00044858_a05_s8_w5f96756dc-b71e-4e09-8e4c-a0543309a15d.tif",,,,"Treated","WT","pLX304","","581","BAX","0.1","","1","open","41749","ORA11.12.13.18A","8","72H","ORF OE","1","5","a05","5","1"
"file:////iodine/cbnt_cbimageX/HCS/xiaoyunwu/taoe005-u2os-72h-cp-a-au00044858/2013-08-08/41749/taoe005-u2os-72h-cp-a-au00044858_a05_s9_w1_thumb77720ac1-a545-42ef-95ed-c4d2d09f86e9.tif",,,,,,,,,,,,,,,,,,,,,,,
"file:////iodine/cbnt_cbimageX/HCS/xiaoyunwu/taoe005-u2os-72h-cp-a-au00044858/2013-08-08/41749/taoe005-u2os-72h-cp-a-au00044858_a05_s9_w1caeb57bf-d4eb-4c28-9dab-94eae5f91dbd.tif",,,,"Treated","WT","pLX304","","581","BAX","0.1","","1","open","41749","ORA11.12.13.18A","9","72H","ORF OE","1","1","a05","5","1"
"file:////iodine/cbnt_cbimageX/HCS/xiaoyunwu/taoe005-u2os-72h-cp-a-au00044858/2013-08-08/41749/taoe005-u2os-72h-cp-a-au00044858_a05_s9_w2_thumb339bd8cc-5559-415c-8d40-f5404eb6ab9d.tif",,,,,,,,,,,,,,,,,,,,,,,
"file:////iodine/cbnt_cbimageX/HCS/xiaoyunwu/taoe005-u2os-72h-cp-a-au00044858/2013-08-08/41749/taoe005-u2os-72h-cp-a-au00044858_a05_s9_w2f35e2fd3-1da0-485b-bd62-0ddda6a334c8.tif",,,,"Treated","WT","pLX304","","581","BAX","0.1","","1","open","41749","ORA11.12.13.18A","9","72H","ORF OE","1","2","a05","5","1"
"file:////iodine/cbnt_cbimageX/HCS/xiaoyunwu/taoe005-u2os-72h-cp-a-au00044858/2013-08-08/41749/taoe005-u2os-72h-cp-a-au00044858_a05_s9_w373aa3a23-3add-49b5-ab5e-cdffcac2241e.tif",,,,"Treated","WT","pLX304","","581","BAX","0.1","","1","open","41749","ORA11.12.13.18A","9","72H","ORF OE","1","3","a05","5","1"
"file:////iodine/cbnt_cbimageX/HCS/xiaoyunwu/taoe005-u2os-72h-cp-a-au00044858/2013-08-08/41749/taoe005-u2os-72h-cp-a-au00044858_a05_s9_w3_thumba9d9f6bc-1d1b-4293-a106-0f9d505417d5.tif",,,,,,,,,,,,,,,,,,,,,,,
"file:////iodine/cbnt_cbimageX/HCS/xiaoyunwu/taoe005-u2os-72h-cp-a-au00044858/2013-08-08/41749/taoe005-u2os-72h-cp-a-au00044858_a05_s9_w4_thumb9ff918ca-1c5b-48ff-ab9f-6354e7ea2fc9.tif",,,,,,,,,,,,,,,,,,,,,,,
"file:////iodine/cbnt_cbimageX/HCS/xiaoyunwu/taoe005-u2os-72h-cp-a-au00044858/2013-08-08/41749/taoe005-u2os-72h-cp-a-au00044858_a05_s9_w4deb6e9ee-6a97-46ee-993f-9a89b9bfbc47.tif",,,,"Treated","WT","pLX304","","581","BAX","0.1","","1","open","41749","ORA11.12.13.18A","9","72H","ORF OE","1","4","a05","5","1"
"file:////iodine/cbnt_cbimageX/HCS/xiaoyunwu/taoe005-u2os-72h-cp-a-au00044858/2013-08-08/41749/taoe005-u2os-72h-cp-a-au00044858_a05_s9_w5_thumb497eeddf-7347-4ddd-aea3-41f9459e8b4f.tif",,,,,,,,,,,,,,,,,,,,,,,
"file:////iodine/cbnt_cbimageX/HCS/xiaoyunwu/taoe005-u2os-72h-cp-a-au00044858/2013-08-08/41749/taoe005-u2os-72h-cp-a-au00044858_a05_s9_w5d71c41e7-e556-4d1a-a6d4-0ad2a87bcc61.tif",,,,"Treated","WT","pLX304","","581","BAX","0.1","","1","open","41749","ORA11.12.13.18A","9","72H","ORF OE","1","5","a05","5","1"
"file:////iodine/cbnt_cbimageX/HCS/xiaoyunwu/taoe005-u2os-72h-cp-a-au00044858/2013-08-08/41749/taoe005-u2os-72h-cp-a-au00044858_a06_s1_w14f019148-6967-49c0-a087-578f76868640.tif",,,,"Treated","WT.1","pLX304","","7424","VEGFC","1.11","","0","open","41749","ORA11.12.13.18A","1","72H","ORF OE","1","1","a06","6","1"
"file:////iodine/cbnt_cbimageX/HCS/xiaoyunwu/taoe005-u2os-72h-cp-a-au00044858/2013-08-08/41749/taoe005-u2os-72h-cp-a-au00044858_a06_s1_w1_thumbd66ae1cc-218a-4456-8b1b-0c2eda2150b3.tif",,,,,,,,,,,,,,,,,,,,,,,
"file:////iodine/cbnt_cbimageX/HCS/xiaoyunwu/taoe005-u2os-72h-cp-a-au00044858/2013-08-08/41749/taoe005-u2os-72h-cp-a-au00044858_a06_s1_w2_thumbed2dc230-4eac-425d-a72a-4f7ef875ed7e.tif",,,,,,,,,,,,,,,,,,,,,,,
"file:////iodine/cbnt_cbimageX/HCS/xiaoyunwu/taoe005-u2os-72h-cp-a-au00044858/2013-08-08/41749/taoe005-u2os-72h-cp-a-au00044858_a06_s1_w2c66562c5-d8c5-4eea-a6bb-44193e27ba04.tif",,,,"Treated","WT.1","pLX304","","7424","VEGFC","1.11","","0","open","41749","ORA11.12.13.18A","1","72H","ORF OE","1","2","a06","6","1"
"file:////iodine/cbnt_cbimageX/HCS/xiaoyunwu/taoe005-u2os-72h-cp-a-au00044858/2013-08-08/41749/taoe005-u2os-72h-cp-a-au00044858_a06_s1_w3_thumbb1bf3db6-266e-4c6a-a130-57379f65d0fe.tif",,,,,,,,,,,,,,,,,,,,,,,
"file:////iodine/cbnt_cbimageX/HCS/xiaoyunwu/taoe005-u2os-72h-cp-a-au00044858/2013-08-08/41749/taoe005-u2os-72h-cp-a-au00044858_a06_s1_w3cb101f40-e6ee-4b89-b177-aeb4aeccc868.tif",,,,"Treated","WT.1","pLX304","","7424","VEGFC","1.11","","0","open","41749","ORA11.12.13.18A","1","72H","ORF OE","1","3","a06","6","1"
"file:////iodine/cbnt_cbimageX/HCS/xiaoyunwu/taoe005-u2os-72h-cp-a-au00044858/2013-08-08/41749/taoe005-u2os-72h-cp-a-au00044858_a06_s1_w45e22b906-7110-44c9-bae1-51366717d2d1.tif",,,,"Treated","WT.1","pLX304","","7424","VEGFC","1.11","","0","open","41749","ORA11.12.13.18A","1","72H","ORF OE","1","4","a06","6","1"
"file:////iodine/cbnt_cbimageX/HCS/xiaoyunwu/taoe005-u2os-72h-cp-a-au00044858/2013-08-08/41749/taoe005-u2os-72h-cp-a-au00044858_a06_s1_w4_thumb4ddc1323-5c39-41ab-a2a7-1a70a0e8f984.tif",,,,,,,,,,,,,,,,,,,,,,,
"file:////iodine/cbnt_cbimageX/HCS/xiaoyunwu/taoe005-u2os-72h-cp-a-au00044858/2013-08-08/41749/taoe005-u2os-72h-cp-a-au00044858_a06_s1_w5_thumb48e0c916-40d2-4c04-b4a7-7462a4877ae9.tif",,,,,,,,,,,,,,,,,,,,,,,
"file:////iodine/cbnt_cbimageX/HCS/xiaoyunwu/taoe005-u2os-72h-cp-a-au00044858/2013-08-08/41749/taoe005-u2os-72h-cp-a-au00044858_a06_s1_w5fb1a695b-2184-4e8f-a74a-c221da13e561.tif",,,,"Treated","WT.1","pLX304","","7424","VEGFC","1.11","","0","open","41749","ORA11.12.13.18A","1","72H","ORF OE","1","5","a06","6","1"
"file:////iodine/cbnt_cbimageX/HCS/xiaoyunwu/taoe005-u2os-72h-cp-a-au00044858/2013-08-08/41749/taoe005-u2os-72h-cp-a-au00044858_a06_s2_w1_thumb1bf0c945-d346-4dfc-8f7b-9ca40386d563.tif",,,,,,,,,,,,,,,,,,,,,,,
"file:////iodine/cbnt_cbimageX/HCS/xiaoyunwu/taoe005-u2os-72h-cp-a-au00044858/2013-08-08/41749/taoe005-u2os-72h-cp-a-au00044858_a06_s2_w1bfb3e82d-d900-4011-83cb-4170eebb96ac.tif",,,,"Treated","WT.1","pLX304","","7424","VEGFC","1.11","","0","open","41749","ORA11.12.13.18A","2","72H","ORF OE","1","1","a06","6","1"
"file:////iodine/cbnt_cbimageX/HCS/xiaoyunwu/taoe005-u2os-72h-cp-a-au00044858/2013-08-08/41749/taoe005-u2os-72h-cp-a-au00044858_a06_s2_w2_thumb15068c56-e623-4f35-ab6e-72d47b6c0cc1.tif",,,,,,,,,,,,,,,,,,,,,,,
"file:////iodine/cbnt_cbimageX/HCS/xiaoyunwu/taoe005-u2os-72h-cp-a-au00044858/2013-08-08/41749/taoe005-u2os-72h-cp-a-au00044858_a06_s2_w2b2d667dd-7224-4885-ab41-4487106bc648.tif",,,,"Treated","WT.1","pLX304","","7424","VEGFC","1.11","","0","open","41749","ORA11.12.13.18A","2","72H","ORF OE","1","2","a06","6","1"
"file:////iodine/cbnt_cbimageX/HCS/xiaoyunwu/taoe005-u2os-72h-cp-a-au00044858/2013-08-08/41749/taoe005-u2os-72h-cp-a-au00044858_a06_s2_w32bbaacd6-2a92-4389-a050-9625317ef3a8.tif",,,,"Treated","WT.1","pLX304","","7424","VEGFC","1.11","","0","open","41749","ORA11.12.13.18A","2","72H","ORF OE","1","3","a06","6","1"
"file:////iodine/cbnt_cbimageX/HCS/xiaoyunwu/taoe005-u2os-72h-cp-a-au00044858/2013-08-08/41749/taoe005-u2os-72h-cp-a-au00044858_a06_s2_w3_thumbd2965574-0b62-4798-981d-3067f3f5e970.tif",,,,,,,,,,,,,,,,,,,,,,,
"file:////iodine/cbnt_cbimageX/HCS/xiaoyunwu/taoe005-u2os-72h-cp-a-au00044858/2013-08-08/41749/taoe005-u2os-72h-cp-a-au00044858_a06_s2_w4_thumb663dfb44-e0e4-4601-9799-dd9027bace6f.tif",,,,,,,,,,,,,,,,,,,,,,,
"file:////iodine/cbnt_cbimageX/HCS/xiaoyunwu/taoe005-u2os-72h-cp-a-au00044858/2013-08-08/41749/taoe005-u2os-72h-cp-a-au00044858_a06_s2_w4beaf97c4-4770-49f4-80ec-c9e936644075.tif",,,,"Treated","WT.1","pLX304","","7424","VEGFC","1.11","","0","open","41749","ORA11.12.13.18A","2","72H","ORF OE","1","4","a06","6","1"
"file:////iodine/cbnt_cbimageX/HCS/xiaoyunwu/taoe005-u2os-72h-cp-a-au00044858/2013-08-08/41749/taoe005-u2os-72h-cp-a-au00044858_a06_s2_w54e01a3c6-dfa0-49d6-8fc7-7ed54172a56e.tif",,,,"Treated","WT.1","pLX304","","7424","VEGFC","1.11","","0","open","41749","ORA11.12.13.18A","2","72H","ORF OE","1","5","a06","6","1"
"file:////iodine/cbnt_cbimageX/HCS/xiaoyunwu/taoe005-u2os-72h-cp-a-au00044858/2013-08-08/41749/taoe005-u2os-72h-cp-a-au00044858_a06_s2_w5_thumb536e88fb-586d-4753-a414-486ce5bc059d.tif",,,,,,,,,,,,,,,,,,,,,,,
"file:////iodine/cbnt_cbimageX/HCS/xiaoyunwu/taoe005-u2os-72h-cp-a-au00044858/2013-08-08/41749/taoe005-u2os-72h-cp-a-au00044858_a06_s3_w1_thumb7ea715e7-5a2d-41af-9df1-6931d6f56269.tif",,,,,,,,,,,,,,,,,,,,,,,
"file:////iodine/cbnt_cbimageX/HCS/xiaoyunwu/taoe005-u2os-72h-cp-a-au00044858/2013-08-08/41749/taoe005-u2os-72h-cp-a-au00044858_a06_s3_w1dea653e7-89c6-4f68-8b68-9b2c73b79020.tif",,,,"Treated","WT.1","pLX304","","7424","VEGFC","1.11","","0","open","41749","ORA11.12.13.18A","3","72H","ORF OE","1","1","a06","6","1"
"file:////iodine/cbnt_cbimageX/HCS/xiaoyunwu/taoe005-u2os-72h-cp-a-au00044858/2013-08-08/41749/taoe005-u2os-72h-cp-a-au00044858_a06_s3_w20b445a58-8598-4b52-ae00-941ffa3ef309.tif",,,,"Treated","WT.1","pLX304","","7424","VEGFC","1.11","","0","open","41749","ORA11.12.13.18A","3","72H","ORF OE","1","2","a06","6","1"
"file:////iodine/cbnt_cbimageX/HCS/xiaoyunwu/taoe005-u2os-72h-cp-a-au00044858/2013-08-08/41749/taoe005-u2os-72h-cp-a-au00044858_a06_s3_w2_thumbe51576bf-d69a-4a34-a83c-c1e5d2eb7b98.tif",,,,,,,,,,,,,,,,,,,,,,,
"file:////iodine/cbnt_cbimageX/HCS/xiaoyunwu/taoe005-u2os-72h-cp-a-au00044858/2013-08-08/41749/taoe005-u2os-72h-cp-a-au00044858_a06_s3_w3_thumb5482450e-4672-4552-b1c5-534df4d9ba61.tif",,,,,,,,,,,,,,,,,,,,,,,
"file:////iodine/cbnt_cbimageX/HCS/xiaoyunwu/taoe005-u2os-72h-cp-a-au00044858/2013-08-08/41749/taoe005-u2os-72h-cp-a-au00044858_a06_s3_w3b0d9b3dc-d586-4d53-99ae-545adaf6abd3.tif",,,,"Treated","WT.1","pLX304","","7424","VEGFC","1.11","","0","open","41749","ORA11.12.13.18A","3","72H","ORF OE","1","3","a06","6","1"
"file:////iodine/cbnt_cbimageX/HCS/xiaoyunwu/taoe005-u2os-72h-cp-a-au00044858/2013-08-08/41749/taoe005-u2os-72h-cp-a-au00044858_a06_s3_w4_thumbe9deb723-d071-469d-9a32-8f2b1e4f9d40.tif",,,,,,,,,,,,,,,,,,,,,,,
"file:////iodine/cbnt_cbimageX/HCS/xiaoyunwu/taoe005-u2os-72h-cp-a-au00044858/2013-08-08/41749/taoe005-u2os-72h-cp-a-au00044858_a06_s3_w4b9470730-480e-4625-92f3-ce2ee3555d51.tif",,,,"Treated","WT.1","pLX304","","7424","VEGFC","1.11","","0","open","41749","ORA11.12.13.18A","3","72H","ORF OE","1","4","a06","6","1"
"file:////iodine/cbnt_cbimageX/HCS/xiaoyunwu/taoe005-u2os-72h-cp-a-au00044858/2013-08-08/41749/taoe005-u2os-72h-cp-a-au00044858_a06_s3_w575005919-d818-449a-8608-496ca9ffb696.tif",,,,"Treated","WT.1","pLX304","","7424","VEGFC","1.11","","0","open","41749","ORA11.12.13.18A","3","72H","ORF OE","1","5","a06","6","1"
"file:////iodine/cbnt_cbimageX/HCS/xiaoyunwu/taoe005-u2os-72h-cp-a-au00044858/2013-08-08/41749/taoe005-u2os-72h-cp-a-au00044858_a06_s3_w5_thumb435a2273-0bc0-4533-851f-c6c33dec2d1b.tif",,,,,,,,,,,,,,,,,,,,,,,
"file:////iodine/cbnt_cbimageX/HCS/xiaoyunwu/taoe005-u2os-72h-cp-a-au00044858/2013-08-08/41749/taoe005-u2os-72h-cp-a-au00044858_a06_s4_w19fad8ce6-1bc7-45ad-941a-eb50d837ab22.tif",,,,"Treated","WT.1","pLX304","","7424","VEGFC","1.11","","0","open","41749","ORA11.12.13.18A","4","72H","ORF OE","1","1","a06","6","1"
"file:////iodine/cbnt_cbimageX/HCS/xiaoyunwu/taoe005-u2os-72h-cp-a-au00044858/2013-08-08/41749/taoe005-u2os-72h-cp-a-au00044858_a06_s4_w1_thumbe479a00b-7886-4195-bb5d-96017734b441.tif",,,,,,,,,,,,,,,,,,,,,,,
"file:////iodine/cbnt_cbimageX/HCS/xiaoyunwu/taoe005-u2os-72h-cp-a-au00044858/2013-08-08/41749/taoe005-u2os-72h-cp-a-au00044858_a06_s4_w25a47add7-c5a8-4efe-a4c7-131e804f0449.tif",,,,"Treated","WT.1","pLX304","","7424","VEGFC","1.11","","0","open","41749","ORA11.12.13.18A","4","72H","ORF OE","1","2","a06","6","1"
"file:////iodine/cbnt_cbimageX/HCS/xiaoyunwu/taoe005-u2os-72h-cp-a-au00044858/2013-08-08/41749/taoe005-u2os-72h-cp-a-au00044858_a06_s4_w2_thumb6980a98e-6a46-4d2f-b3ac-f252b8e22b9c.tif",,,,,,,,,,,,,,,,,,,,,,,
"file:////iodine/cbnt_cbimageX/HCS/xiaoyunwu/taoe005-u2os-72h-cp-a-au00044858/2013-08-08/41749/taoe005-u2os-72h-cp-a-au00044858_a06_s4_w347877312-5f8e-4634-844b-4dd4a6a2c2e2.tif",,,,"Treated","WT.1","pLX304","","7424","VEGFC","1.11","","0","open","41749","ORA11.12.13.18A","4","72H","ORF OE","1","3","a06","6","1"
"file:////iodine/cbnt_cbimageX/HCS/xiaoyunwu/taoe005-u2os-72h-cp-a-au00044858/2013-08-08/41749/taoe005-u2os-72h-cp-a-au00044858_a06_s4_w3_thumb536b376d-eea7-475b-bc61-a7e326d6a388.tif",,,,,,,,,,,,,,,,,,,,,,,
"file:////iodine/cbnt_cbimageX/HCS/xiaoyunwu/taoe005-u2os-72h-cp-a-au00044858/2013-08-08/41749/taoe005-u2os-72h-cp-a-au00044858_a06_s4_w48f1e10f8-26bd-4489-9096-7139a05823fa.tif",,,,"Treated","WT.1","pLX304","","7424","VEGFC","1.11","","0","open","41749","ORA11.12.13.18A","4","72H","ORF OE","1","4","a06","6","1"
"file:////iodine/cbnt_cbimageX/HCS/xiaoyunwu/taoe005-u2os-72h-cp-a-au00044858/2013-08-08/41749/taoe005-u2os-72h-cp-a-au00044858_a06_s4_w4_thumb659f456b-ce15-4c30-b84f-f78e377195d1.tif",,,,,,,,,,,,,,,,,,,,,,,
"file:////iodine/cbnt_cbimageX/HCS/xiaoyunwu/taoe005-u2os-72h-cp-a-au00044858/2013-08-08/41749/taoe005-u2os-72h-cp-a-au00044858_a06_s4_w54236e46e-7287-43bc-8445-abbb44637675.tif",,,,"Treated","WT.1","pLX304","","7424","VEGFC","1.11","","0","open","41749","ORA11.12.13.18A","4","72H","ORF OE","1","5","a06","6","1"
"file:////iodine/cbnt_cbimageX/HCS/xiaoyunwu/taoe005-u2os-72h-cp-a-au00044858/2013-08-08/41749/taoe005-u2os-72h-cp-a-au00044858_a06_s4_w5_thumbd6a2b622-7a62-455e-a5f6-97911dafe9e9.tif",,,,,,,,,,,,,,,,,,,,,,,
"file:////iodine/cbnt_cbimageX/HCS/xiaoyunwu/taoe005-u2os-72h-cp-a-au00044858/2013-08-08/41749/taoe005-u2os-72h-cp-a-au00044858_a06_s5_w139952e2b-932c-4276-8636-e84bdb99a45f.tif",,,,"Treated","WT.1","pLX304","","7424","VEGFC","1.11","","0","open","41749","ORA11.12.13.18A","5","72H","ORF OE","1","1","a06","6","1"
"file:////iodine/cbnt_cbimageX/HCS/xiaoyunwu/taoe005-u2os-72h-cp-a-au00044858/2013-08-08/41749/taoe005-u2os-72h-cp-a-au00044858_a06_s5_w1_thumbb04c71f3-ebb4-4172-bf0b-7da0920470b5.tif",,,,,,,,,,,,,,,,,,,,,,,
"file:////iodine/cbnt_cbimageX/HCS/xiaoyunwu/taoe005-u2os-72h-cp-a-au00044858/2013-08-08/41749/taoe005-u2os-72h-cp-a-au00044858_a06_s5_w2_thumbfa344170-4f05-4036-b11f-d593a6c3a625.tif",,,,,,,,,,,,,,,,,,,,,,,
"file:////iodine/cbnt_cbimageX/HCS/xiaoyunwu/taoe005-u2os-72h-cp-a-au00044858/2013-08-08/41749/taoe005-u2os-72h-cp-a-au00044858_a06_s5_w2e6e4bb68-ac0e-43c2-b866-9d2d297535a6.tif",,,,"Treated","WT.1","pLX304","","7424","VEGFC","1.11","","0","open","41749","ORA11.12.13.18A","5","72H","ORF OE","1","2","a06","6","1"
"file:////iodine/cbnt_cbimageX/HCS/xiaoyunwu/taoe005-u2os-72h-cp-a-au00044858/2013-08-08/41749/taoe005-u2os-72h-cp-a-au00044858_a06_s5_w3_thumba3b7f876-8f40-43cb-97ef-6e857765e93d.tif",,,,,,,,,,,,,,,,,,,,,,,
"file:////iodine/cbnt_cbimageX/HCS/xiaoyunwu/taoe005-u2os-72h-cp-a-au00044858/2013-08-08/41749/taoe005-u2os-72h-cp-a-au00044858_a06_s5_w3ff3d86a1-41a2-436a-bd64-062fb91d6789.tif",,,,"Treated","WT.1","pLX304","","7424","VEGFC","1.11","","0","open","41749","ORA11.12.13.18A","5","72H","ORF OE","1","3","a06","6","1"
"file:////iodine/cbnt_cbimageX/HCS/xiaoyunwu/taoe005-u2os-72h-cp-a-au00044858/2013-08-08/41749/taoe005-u2os-72h-cp-a-au00044858_a06_s5_w49427af7f-b1de-4d61-90d9-825a96be27ad.tif",,,,"Treated","WT.1","pLX304","","7424","VEGFC","1.11","","0","open","41749","ORA11.12.13.18A","5","72H","ORF OE","1","4","a06","6","1"
"file:////iodine/cbnt_cbimageX/HCS/xiaoyunwu/taoe005-u2os-72h-cp-a-au00044858/2013-08-08/41749/taoe005-u2os-72h-cp-a-au00044858_a06_s5_w4_thumb64328f38-dd86-4fb9-81b2-afc15bf9ab43.tif",,,,,,,,,,,,,,,,,,,,,,,
"file:////iodine/cbnt_cbimageX/HCS/xiaoyunwu/taoe005-u2os-72h-cp-a-au00044858/2013-08-08/41749/taoe005-u2os-72h-cp-a-au00044858_a06_s5_w5_thumbd331bd8e-c9f9-4d40-8f2d-3e6cd66dc32a.tif",,,,,,,,,,,,,,,,,,,,,,,
"file:////iodine/cbnt_cbimageX/HCS/xiaoyunwu/taoe005-u2os-72h-cp-a-au00044858/2013-08-08/41749/taoe005-u2os-72h-cp-a-au00044858_a06_s5_w5fd751852-0340-45ee-ae76-9a201ba6ba18.tif",,,,"Treated","WT.1","pLX304","","7424","VEGFC","1.11","","0","open","41749","ORA11.12.13.18A","5","72H","ORF OE","1","5","a06","6","1"
"file:////iodine/cbnt_cbimageX/HCS/xiaoyunwu/taoe005-u2os-72h-cp-a-au00044858/2013-08-08/41749/taoe005-u2os-72h-cp-a-au00044858_a06_s6_w13da02239-1bd9-425c-bf59-445f927c46cc.tif",,,,"Treated","WT.1","pLX304","","7424","VEGFC","1.11","","0","open","41749","ORA11.12.13.18A","6","72H","ORF OE","1","1","a06","6","1"
"file:////iodine/cbnt_cbimageX/HCS/xiaoyunwu/taoe005-u2os-72h-cp-a-au00044858/2013-08-08/41749/taoe005-u2os-72h-cp-a-au00044858_a06_s6_w1_thumbf1141a44-a453-4e12-a4a7-cd8ca484e59c.tif",,,,,,,,,,,,,,,,,,,,,,,
"file:////iodine/cbnt_cbimageX/HCS/xiaoyunwu/taoe005-u2os-72h-cp-a-au00044858/2013-08-08/41749/taoe005-u2os-72h-cp-a-au00044858_a06_s6_w2386a96f2-bc79-4f03-ba56-fbfc39e63f44.tif",,,,"Treated","WT.1","pLX304","","7424","VEGFC","1.11","","0","open","41749","ORA11.12.13.18A","6","72H","ORF OE","1","2","a06","6","1"
"file:////iodine/cbnt_cbimageX/HCS/xiaoyunwu/taoe005-u2os-72h-cp-a-au00044858/2013-08-08/41749/taoe005-u2os-72h-cp-a-au00044858_a06_s6_w2_thumb1a22d906-221d-45b5-b233-0e1dad82f70d.tif",,,,,,,,,,,,,,,,,,,,,,,
"file:////iodine/cbnt_cbimageX/HCS/xiaoyunwu/taoe005-u2os-72h-cp-a-au00044858/2013-08-08/41749/taoe005-u2os-72h-cp-a-au00044858_a06_s6_w393780aeb-9041-4985-a329-31a57d331d76.tif",,,,"Treated","WT.1","pLX304","","7424","VEGFC","1.11","","0","open","41749","ORA11.12.13.18A","6","72H","ORF OE","1","3","a06","6","1"
"file:////iodine/cbnt_cbimageX/HCS/xiaoyunwu/taoe005-u2os-72h-cp-a-au00044858/2013-08-08/41749/taoe005-u2os-72h-cp-a-au00044858_a06_s6_w3_thumb06923a32-d08d-4224-a392-4ff7f182cfbf.tif",,,,,,,,,,,,,,,,,,,,,,,
"file:////iodine/cbnt_cbimageX/HCS/xiaoyunwu/taoe005-u2os-72h-cp-a-au00044858/2013-08-08/41749/taoe005-u2os-72h-cp-a-au00044858_a06_s6_w4_thumb45de6968-37db-4536-91e7-7250be81b9e6.tif",,,,,,,,,,,,,,,,,,,,,,,
"file:////iodine/cbnt_cbimageX/HCS/xiaoyunwu/taoe005-u2os-72h-cp-a-au00044858/2013-08-08/41749/taoe005-u2os-72h-cp-a-au00044858_a06_s6_w4a562a67f-fe2d-4bd8-b0ec-2604e4524514.tif",,,,"Treated","WT.1","pLX304","","7424","VEGFC","1.11","","0","open","41749","ORA11.12.13.18A","6","72H","ORF OE","1","4","a06","6","1"
"file:////iodine/cbnt_cbimageX/HCS/xiaoyunwu/taoe005-u2os-72h-cp-a-au00044858/2013-08-08/41749/taoe005-u2os-72h-cp-a-au00044858_a06_s6_w5_thumb0268b168-00c9-43f2-b480-6dcc4b2c344f.tif",,,,,,,,,,,,,,,,,,,,,,,
"file:////iodine/cbnt_cbimageX/HCS/xiaoyunwu/taoe005-u2os-72h-cp-a-au00044858/2013-08-08/41749/taoe005-u2os-72h-cp-a-au00044858_a06_s6_w5fc4c3c0b-4fec-40dc-8e99-aa366f3a27da.tif",,,,"Treated","WT.1","pLX304","","7424","VEGFC","1.11","","0","open","41749","ORA11.12.13.18A","6","72H","ORF OE","1","5","a06","6","1"
"file:////iodine/cbnt_cbimageX/HCS/xiaoyunwu/taoe005-u2os-72h-cp-a-au00044858/2013-08-08/41749/taoe005-u2os-72h-cp-a-au00044858_a06_s7_w11886793f-de11-40af-b8b0-d2f0f674d2df.tif",,,,"Treated","WT.1","pLX304","","7424","VEGFC","1.11","","0","open","41749","ORA11.12.13.18A","7","72H","ORF OE","1","1","a06","6","1"
"file:////iodine/cbnt_cbimageX/HCS/xiaoyunwu/taoe005-u2os-72h-cp-a-au00044858/2013-08-08/41749/taoe005-u2os-72h-cp-a-au00044858_a06_s7_w1_thumbe28300c6-f09c-4cec-8cd5-29a98426fc92.tif",,,,,,,,,,,,,,,,,,,,,,,
"file:////iodine/cbnt_cbimageX/HCS/xiaoyunwu/taoe005-u2os-72h-cp-a-au00044858/2013-08-08/41749/taoe005-u2os-72h-cp-a-au00044858_a06_s7_w220668f27-b30e-4d65-a65e-c46902526213.tif",,,,"Treated","WT.1","pLX304","","7424","VEGFC","1.11","","0","open","41749","ORA11.12.13.18A","7","72H","ORF OE","1","2","a06","6","1"
"file:////iodine/cbnt_cbimageX/HCS/xiaoyunwu/taoe005-u2os-72h-cp-a-au00044858/2013-08-08/41749/taoe005-u2os-72h-cp-a-au00044858_a06_s7_w2_thumb059fff33-7d5b-4571-8670-fd1a86353534.tif",,,,,,,,,,,,,,,,,,,,,,,
"file:////iodine/cbnt_cbimageX/HCS/xiaoyunwu/taoe005-u2os-72h-cp-a-au00044858/2013-08-08/41749/taoe005-u2os-72h-cp-a-au00044858_a06_s7_w3_thumb67e758d5-9314-44c9-b261-564077a261bd.tif",,,,,,,,,,,,,,,,,,,,,,,
"file:////iodine/cbnt_cbimageX/HCS/xiaoyunwu/taoe005-u2os-72h-cp-a-au00044858/2013-08-08/41749/taoe005-u2os-72h-cp-a-au00044858_a06_s7_w3af4974be-f3e2-489e-ad2e-38537de9f894.tif",,,,"Treated","WT.1","pLX304","","7424","VEGFC","1.11","","0","open","41749","ORA11.12.13.18A","7","72H","ORF OE","1","3","a06","6","1"
"file:////iodine/cbnt_cbimageX/HCS/xiaoyunwu/taoe005-u2os-72h-cp-a-au00044858/2013-08-08/41749/taoe005-u2os-72h-cp-a-au00044858_a06_s7_w4_thumb811065a1-c520-4325-9cd7-6617a081d610.tif",,,,,,,,,,,,,,,,,,,,,,,
"file:////iodine/cbnt_cbimageX/HCS/xiaoyunwu/taoe005-u2os-72h-cp-a-au00044858/2013-08-08/41749/taoe005-u2os-72h-cp-a-au00044858_a06_s7_w4fb318d9d-5527-46b5-b941-30c4b26bbf6c.tif",,,,"Treated","WT.1","pLX304","","7424","VEGFC","1.11","","0","open","41749","ORA11.12.13.18A","7","72H","ORF OE","1","4","a06","6","1"
"file:////iodine/cbnt_cbimageX/HCS/xiaoyunwu/taoe005-u2os-72h-cp-a-au00044858/2013-08-08/41749/taoe005-u2os-72h-cp-a-au00044858_a06_s7_w518c74af7-dd9a-4977-9518-30d7094359e8.tif",,,,"Treated","WT.1","pLX304","","7424","VEGFC","1.11","","0","open","41749","ORA11.12.13.18A","7","72H","ORF OE","1","5","a06","6","1"
"file:////iodine/cbnt_cbimageX/HCS/xiaoyunwu/taoe005-u2os-72h-cp-a-au00044858/2013-08-08/41749/taoe005-u2os-72h-cp-a-au00044858_a06_s7_w5_thumb727b1770-755f-4ac3-bc28-3ba6ac94c3cc.tif",,,,,,,,,,,,,,,,,,,,,,,
"file:////iodine/cbnt_cbimageX/HCS/xiaoyunwu/taoe005-u2os-72h-cp-a-au00044858/2013-08-08/41749/taoe005-u2os-72h-cp-a-au00044858_a06_s8_w1067308d1-b5c7-4574-bd27-cfc8277b8fab.tif",,,,"Treated","WT.1","pLX304","","7424","VEGFC","1.11","","0","open","41749","ORA11.12.13.18A","8","72H","ORF OE","1","1","a06","6","1"
"file:////iodine/cbnt_cbimageX/HCS/xiaoyunwu/taoe005-u2os-72h-cp-a-au00044858/2013-08-08/41749/taoe005-u2os-72h-cp-a-au00044858_a06_s8_w1_thumb54f55f5a-4be6-41ac-8908-61ebac2bd683.tif",,,,,,,,,,,,,,,,,,,,,,,
"file:////iodine/cbnt_cbimageX/HCS/xiaoyunwu/taoe005-u2os-72h-cp-a-au00044858/2013-08-08/41749/taoe005-u2os-72h-cp-a-au00044858_a06_s8_w262aa0f21-0db1-4e78-b6fa-137efaa738d2.tif",,,,"Treated","WT.1","pLX304","","7424","VEGFC","1.11","","0","open","41749","ORA11.12.13.18A","8","72H","ORF OE","1","2","a06","6","1"
"file:////iodine/cbnt_cbimageX/HCS/xiaoyunwu/taoe005-u2os-72h-cp-a-au00044858/2013-08-08/41749/taoe005-u2os-72h-cp-a-au00044858_a06_s8_w2_thumbe1eb90fc-4d1e-45fa-9537-3a8501baf373.tif",,,,,,,,,,,,,,,,,,,,,,,
"file:////iodine/cbnt_cbimageX/HCS/xiaoyunwu/taoe005-u2os-72h-cp-a-au00044858/2013-08-08/41749/taoe005-u2os-72h-cp-a-au00044858_a06_s8_w370c592c1-7fc6-4e17-b309-9b4c85512285.tif",,,,"Treated","WT.1","pLX304","","7424","VEGFC","1.11","","0","open","41749","ORA11.12.13.18A","8","72H","ORF OE","1","3","a06","6","1"
"file:////iodine/cbnt_cbimageX/HCS/xiaoyunwu/taoe005-u2os-72h-cp-a-au00044858/2013-08-08/41749/taoe005-u2os-72h-cp-a-au00044858_a06_s8_w3_thumb98b53c2d-95b0-47fe-ac91-debec3936869.tif",,,,,,,,,,,,,,,,,,,,,,,
"file:////iodine/cbnt_cbimageX/HCS/xiaoyunwu/taoe005-u2os-72h-cp-a-au00044858/2013-08-08/41749/taoe005-u2os-72h-cp-a-au00044858_a06_s8_w49ce4d4f7-b11f-4933-889d-dd25bb950d0f.tif",,,,"Treated","WT.1","pLX304","","7424","VEGFC","1.11","","0","open","41749","ORA11.12.13.18A","8","72H","ORF OE","1","4","a06","6","1"
"file:////iodine/cbnt_cbimageX/HCS/xiaoyunwu/taoe005-u2os-72h-cp-a-au00044858/2013-08-08/41749/taoe005-u2os-72h-cp-a-au00044858_a06_s8_w4_thumbd28bc766-7fc8-4dc2-96ad-6fd48e26bd5f.tif",,,,,,,,,,,,,,,,,,,,,,,
"file:////iodine/cbnt_cbimageX/HCS/xiaoyunwu/taoe005-u2os-72h-cp-a-au00044858/2013-08-08/41749/taoe005-u2os-72h-cp-a-au00044858_a06_s8_w5_thumb37deaa41-2b61-4f52-9e5b-363b8d9345fa.tif",,,,,,,,,,,,,,,,,,,,,,,
"file:////iodine/cbnt_cbimageX/HCS/xiaoyunwu/taoe005-u2os-72h-cp-a-au00044858/2013-08-08/41749/taoe005-u2os-72h-cp-a-au00044858_a06_s8_w5deca7df3-4517-4f48-b811-edf7a4d9283b.tif",,,,"Treated","WT.1","pLX304","","7424","VEGFC","1.11","","0","open","41749","ORA11.12.13.18A","8","72H","ORF OE","1","5","a06","6","1"
"file:////iodine/cbnt_cbimageX/HCS/xiaoyunwu/taoe005-u2os-72h-cp-a-au00044858/2013-08-08/41749/taoe005-u2os-72h-cp-a-au00044858_a06_s9_w1_thumbc1f65fd0-0fb7-4a9b-b881-f516a9f0b72e.tif",,,,,,,,,,,,,,,,,,,,,,,
"file:////iodine/cbnt_cbimageX/HCS/xiaoyunwu/taoe005-u2os-72h-cp-a-au00044858/2013-08-08/41749/taoe005-u2os-72h-cp-a-au00044858_a06_s9_w1ded87df6-62f0-405a-9009-27a872756bf9.tif",,,,"Treated","WT.1","pLX304","","7424","VEGFC","1.11","","0","open","41749","ORA11.12.13.18A","9","72H","ORF OE","1","1","a06","6","1"
"file:////iodine/cbnt_cbimageX/HCS/xiaoyunwu/taoe005-u2os-72h-cp-a-au00044858/2013-08-08/41749/taoe005-u2os-72h-cp-a-au00044858_a06_s9_w28be7551b-b991-4ff7-ad82-92d7c65b25f8.tif",,,,"Treated","WT.1","pLX304","","7424","VEGFC","1.11","","0","open","41749","ORA11.12.13.18A","9","72H","ORF OE","1","2","a06","6","1"
"file:////iodine/cbnt_cbimageX/HCS/xiaoyunwu/taoe005-u2os-72h-cp-a-au00044858/2013-08-08/41749/taoe005-u2os-72h-cp-a-au00044858_a06_s9_w2_thumb474eccaf-4d8b-48d0-ac8b-8ae45d897f30.tif",,,,,,,,,,,,,,,,,,,,,,,
"file:////iodine/cbnt_cbimageX/HCS/xiaoyunwu/taoe005-u2os-72h-cp-a-au00044858/2013-08-08/41749/taoe005-u2os-72h-cp-a-au00044858_a06_s9_w37f352809-4996-4757-82ff-10775833163f.tif",,,,"Treated","WT.1","pLX304","","7424","VEGFC","1.11","","0","open","41749","ORA11.12.13.18A","9","72H","ORF OE","1","3","a06","6","1"
"file:////iodine/cbnt_cbimageX/HCS/xiaoyunwu/taoe005-u2os-72h-cp-a-au00044858/2013-08-08/41749/taoe005-u2os-72h-cp-a-au00044858_a06_s9_w3_thumb899c1c1d-ebc6-4e7f-9194-b4a7b455a25c.tif",,,,,,,,,,,,,,,,,,,,,,,
"file:////iodine/cbnt_cbimageX/HCS/xiaoyunwu/taoe005-u2os-72h-cp-a-au00044858/2013-08-08/41749/taoe005-u2os-72h-cp-a-au00044858_a06_s9_w4_thumbd54942ef-0d9c-4cf8-9085-70166c3bf38c.tif",,,,,,,,,,,,,,,,,,,,,,,
"file:////iodine/cbnt_cbimageX/HCS/xiaoyunwu/taoe005-u2os-72h-cp-a-au00044858/2013-08-08/41749/taoe005-u2os-72h-cp-a-au00044858_a06_s9_w4a576a0e7-db41-4107-ba6f-8d133448e241.tif",,,,"Treated","WT.1","pLX304","","7424","VEGFC","1.11","","0","open","41749","ORA11.12.13.18A","9","72H","ORF OE","1","4","a06","6","1"
"file:////iodine/cbnt_cbimageX/HCS/xiaoyunwu/taoe005-u2os-72h-cp-a-au00044858/2013-08-08/41749/taoe005-u2os-72h-cp-a-au00044858_a06_s9_w5_thumb46e66d24-ca42-4497-907b-60fc95b096e0.tif",,,,,,,,,,,,,,,,,,,,,,,
"file:////iodine/cbnt_cbimageX/HCS/xiaoyunwu/taoe005-u2os-72h-cp-a-au00044858/2013-08-08/41749/taoe005-u2os-72h-cp-a-au00044858_a06_s9_w5e7b9072f-cfde-4214-a4ae-190a7e1e3e6c.tif",,,,"Treated","WT.1","pLX304","","7424","VEGFC","1.11","","0","open","41749","ORA11.12.13.18A","9","72H","ORF OE","1","5","a06","6","1"
"file:////iodine/cbnt_cbimageX/HCS/xiaoyunwu/taoe005-u2os-72h-cp-a-au00044858/2013-08-08/41749/taoe005-u2os-72h-cp-a-au00044858_a07_s1_w1_thumbdabce40d-6356-44dc-a0cc-643829ebb2a2.tif",,,,,,,,,,,,,,,,,,,,,,,
"file:////iodine/cbnt_cbimageX/HCS/xiaoyunwu/taoe005-u2os-72h-cp-a-au00044858/2013-08-08/41749/taoe005-u2os-72h-cp-a-au00044858_a07_s1_w1e737e0b0-f164-4d72-9fcf-c98c990f4cc7.tif",,,,"Treated","WT.1","pLX304","","595","CCND1","1.01","","1","open","41749","ORA11.12.13.18A","1","72H","ORF OE","1","1","a07","7","1"
"file:////iodine/cbnt_cbimageX/HCS/xiaoyunwu/taoe005-u2os-72h-cp-a-au00044858/2013-08-08/41749/taoe005-u2os-72h-cp-a-au00044858_a07_s1_w2_thumbfa97f287-1a64-4fb0-bf30-1fd1b2665d26.tif",,,,,,,,,,,,,,,,,,,,,,,
"file:////iodine/cbnt_cbimageX/HCS/xiaoyunwu/taoe005-u2os-72h-cp-a-au00044858/2013-08-08/41749/taoe005-u2os-72h-cp-a-au00044858_a07_s1_w2fac8d55e-32e7-49a1-b5b7-5cc884559d09.tif",,,,"Treated","WT.1","pLX304","","595","CCND1","1.01","","1","open","41749","ORA11.12.13.18A","1","72H","ORF OE","1","2","a07","7","1"
"file:////iodine/cbnt_cbimageX/HCS/xiaoyunwu/taoe005-u2os-72h-cp-a-au00044858/2013-08-08/41749/taoe005-u2os-72h-cp-a-au00044858_a07_s1_w3727f9ffc-9c25-435e-bcb6-d6ab06d4eca8.tif",,,,"Treated","WT.1","pLX304","","595","CCND1","1.01","","1","open","41749","ORA11.12.13.18A","1","72H","ORF OE","1","3","a07","7","1"
"file:////iodine/cbnt_cbimageX/HCS/xiaoyunwu/taoe005-u2os-72h-cp-a-au00044858/2013-08-08/41749/taoe005-u2os-72h-cp-a-au00044858_a07_s1_w3_thumbe4cb8b14-756d-43ea-93ef-3d33568d1572.tif",,,,,,,,,,,,,,,,,,,,,,,
"file:////iodine/cbnt_cbimageX/HCS/xiaoyunwu/taoe005-u2os-72h-cp-a-au00044858/2013-08-08/41749/taoe005-u2os-72h-cp-a-au00044858_a07_s1_w4_thumb1cc5bd12-51f3-43aa-8088-46f3120fb63a.tif",,,,,,,,,,,,,,,,,,,,,,,
"file:////iodine/cbnt_cbimageX/HCS/xiaoyunwu/taoe005-u2os-72h-cp-a-au00044858/2013-08-08/41749/taoe005-u2os-72h-cp-a-au00044858_a07_s1_w4ed78e62a-75d4-4dc0-98c4-273cab5fb24e.tif",,,,"Treated","WT.1","pLX304","","595","CCND1","1.01","","1","open","41749","ORA11.12.13.18A","1","72H","ORF OE","1","4","a07","7","1"
"file:////iodine/cbnt_cbimageX/HCS/xiaoyunwu/taoe005-u2os-72h-cp-a-au00044858/2013-08-08/41749/taoe005-u2os-72h-cp-a-au00044858_a07_s1_w597b2fde9-451d-466e-a1a1-43d16aa29dc7.tif",,,,"Treated","WT.1","pLX304","","595","CCND1","1.01","","1","open","41749","ORA11.12.13.18A","1","72H","ORF OE","1","5","a07","7","1"
"file:////iodine/cbnt_cbimageX/HCS/xiaoyunwu/taoe005-u2os-72h-cp-a-au00044858/2013-08-08/41749/taoe005-u2os-72h-cp-a-au00044858_a07_s1_w5_thumba41b6a73-9bb2-46d4-81c4-cdfb3a83083b.tif",,,,,,,,,,,,,,,,,,,,,,,
"file:////iodine/cbnt_cbimageX/HCS/xiaoyunwu/taoe005-u2os-72h-cp-a-au00044858/2013-08-08/41749/taoe005-u2os-72h-cp-a-au00044858_a07_s2_w1_thumb71d9c5ee-61ad-4910-9e17-9d42c41008c5.tif",,,,,,,,,,,,,,,,,,,,,,,
"file:////iodine/cbnt_cbimageX/HCS/xiaoyunwu/taoe005-u2os-72h-cp-a-au00044858/2013-08-08/41749/taoe005-u2os-72h-cp-a-au00044858_a07_s2_w1dc713602-5003-4cac-930d-036048e1c5e1.tif",,,,"Treated","WT.1","pLX304","","595","CCND1","1.01","","1","open","41749","ORA11.12.13.18A","2","72H","ORF OE","1","1","a07","7","1"
"file:////iodine/cbnt_cbimageX/HCS/xiaoyunwu/taoe005-u2os-72h-cp-a-au00044858/2013-08-08/41749/taoe005-u2os-72h-cp-a-au00044858_a07_s2_w2_thumb09e5a943-8a2c-4af2-a4a4-67936c838445.tif",,,,,,,,,,,,,,,,,,,,,,,
"file:////iodine/cbnt_cbimageX/HCS/xiaoyunwu/taoe005-u2os-72h-cp-a-au00044858/2013-08-08/41749/taoe005-u2os-72h-cp-a-au00044858_a07_s2_w2f53fbc6b-7b7e-4aa5-a091-eceaac0c3251.tif",,,,"Treated","WT.1","pLX304","","595","CCND1","1.01","","1","open","41749","ORA11.12.13.18A","2","72H","ORF OE","1","2","a07","7","1"
"file:////iodine/cbnt_cbimageX/HCS/xiaoyunwu/taoe005-u2os-72h-cp-a-au00044858/2013-08-08/41749/taoe005-u2os-72h-cp-a-au00044858_a07_s2_w314136dc9-bd59-4f37-a089-d5ac4eea14f9.tif",,,,"Treated","WT.1","pLX304","","595","CCND1","1.01","","1","open","41749","ORA11.12.13.18A","2","72H","ORF OE","1","3","a07","7","1"
"file:////iodine/cbnt_cbimageX/HCS/xiaoyunwu/taoe005-u2os-72h-cp-a-au00044858/2013-08-08/41749/taoe005-u2os-72h-cp-a-au00044858_a07_s2_w3_thumb02430963-541d-4696-91d1-defa51ab1973.tif",,,,,,,,,,,,,,,,,,,,,,,
"file:////iodine/cbnt_cbimageX/HCS/xiaoyunwu/taoe005-u2os-72h-cp-a-au00044858/2013-08-08/41749/taoe005-u2os-72h-cp-a-au00044858_a07_s2_w43e5b9b0e-5cdf-44dc-838d-4db9c3a59e15.tif",,,,"Treated","WT.1","pLX304","","595","CCND1","1.01","","1","open","41749","ORA11.12.13.18A","2","72H","ORF OE","1","4","a07","7","1"
"file:////iodine/cbnt_cbimageX/HCS/xiaoyunwu/taoe005-u2os-72h-cp-a-au00044858/2013-08-08/41749/taoe005-u2os-72h-cp-a-au00044858_a07_s2_w4_thumb1884ab08-14fd-4da1-a938-c3d5b6ce66ce.tif",,,,,,,,,,,,,,,,,,,,,,,
"file:////iodine/cbnt_cbimageX/HCS/xiaoyunwu/taoe005-u2os-72h-cp-a-au00044858/2013-08-08/41749/taoe005-u2os-72h-cp-a-au00044858_a07_s2_w50624eb4b-56ff-4585-999c-ad8f0be5f89a.tif",,,,"Treated","WT.1","pLX304","","595","CCND1","1.01","","1","open","41749","ORA11.12.13.18A","2","72H","ORF OE","1","5","a07","7","1"
"file:////iodine/cbnt_cbimageX/HCS/xiaoyunwu/taoe005-u2os-72h-cp-a-au00044858/2013-08-08/41749/taoe005-u2os-72h-cp-a-au00044858_a07_s2_w5_thumb72b8db93-5a6b-48cf-a286-44aa46689517.tif",,,,,,,,,,,,,,,,,,,,,,,
"file:////iodine/cbnt_cbimageX/HCS/xiaoyunwu/taoe005-u2os-72h-cp-a-au00044858/2013-08-08/41749/taoe005-u2os-72h-cp-a-au00044858_a07_s3_w1607be914-6688-41fe-b70a-da568e24982f.tif",,,,"Treated","WT.1","pLX304","","595","CCND1","1.01","","1","open","41749","ORA11.12.13.18A","3","72H","ORF OE","1","1","a07","7","1"
"file:////iodine/cbnt_cbimageX/HCS/xiaoyunwu/taoe005-u2os-72h-cp-a-au00044858/2013-08-08/41749/taoe005-u2os-72h-cp-a-au00044858_a07_s3_w1_thumbe9653e02-9b2d-412b-8d31-e78785760b56.tif",,,,,,,,,,,,,,,,,,,,,,,
"file:////iodine/cbnt_cbimageX/HCS/xiaoyunwu/taoe005-u2os-72h-cp-a-au00044858/2013-08-08/41749/taoe005-u2os-72h-cp-a-au00044858_a07_s3_w252c54bea-75ae-48d7-9a20-0f56e93cdbc6.tif",,,,"Treated","WT.1","pLX304","","595","CCND1","1.01","","1","open","41749","ORA11.12.13.18A","3","72H","ORF OE","1","2","a07","7","1"
"file:////iodine/cbnt_cbimageX/HCS/xiaoyunwu/taoe005-u2os-72h-cp-a-au00044858/2013-08-08/41749/taoe005-u2os-72h-cp-a-au00044858_a07_s3_w2_thumb105139df-8f8f-4db9-acc7-70bad6ec584f.tif",,,,,,,,,,,,,,,,,,,,,,,
"file:////iodine/cbnt_cbimageX/HCS/xiaoyunwu/taoe005-u2os-72h-cp-a-au00044858/2013-08-08/41749/taoe005-u2os-72h-cp-a-au00044858_a07_s3_w313810909-ba7d-4625-bba8-6e502da5fe4a.tif",,,,"Treated","WT.1","pLX304","","595","CCND1","1.01","","1","open","41749","ORA11.12.13.18A","3","72H","ORF OE","1","3","a07","7","1"
"file:////iodine/cbnt_cbimageX/HCS/xiaoyunwu/taoe005-u2os-72h-cp-a-au00044858/2013-08-08/41749/taoe005-u2os-72h-cp-a-au00044858_a07_s3_w3_thumbd3d6988a-b4e9-4c8e-afeb-29cecc5839dd.tif",,,,,,,,,,,,,,,,,,,,,,,
"file:////iodine/cbnt_cbimageX/HCS/xiaoyunwu/taoe005-u2os-72h-cp-a-au00044858/2013-08-08/41749/taoe005-u2os-72h-cp-a-au00044858_a07_s3_w41af96b09-53b8-4ea1-9cd7-353d9a55b15b.tif",,,,"Treated","WT.1","pLX304","","595","CCND1","1.01","","1","open","41749","ORA11.12.13.18A","3","72H","ORF OE","1","4","a07","7","1"
"file:////iodine/cbnt_cbimageX/HCS/xiaoyunwu/taoe005-u2os-72h-cp-a-au00044858/2013-08-08/41749/taoe005-u2os-72h-cp-a-au00044858_a07_s3_w4_thumb5bbfc107-40a7-43f0-83dc-87e15a433f94.tif",,,,,,,,,,,,,,,,,,,,,,,
"file:////iodine/cbnt_cbimageX/HCS/xiaoyunwu/taoe005-u2os-72h-cp-a-au00044858/2013-08-08/41749/taoe005-u2os-72h-cp-a-au00044858_a07_s3_w518f23496-b197-4513-a7f1-a10b719f14fa.tif",,,,"Treated","WT.1","pLX304","","595","CCND1","1.01","","1","open","41749","ORA11.12.13.18A","3","72H","ORF OE","1","5","a07","7","1"
"file:////iodine/cbnt_cbimageX/HCS/xiaoyunwu/taoe005-u2os-72h-cp-a-au00044858/2013-08-08/41749/taoe005-u2os-72h-cp-a-au00044858_a07_s3_w5_thumb3b9f1c31-03c3-45ea-8216-70f6f5a69195.tif",,,,,,,,,,,,,,,,,,,,,,,
"file:////iodine/cbnt_cbimageX/HCS/xiaoyunwu/taoe005-u2os-72h-cp-a-au00044858/2013-08-08/41749/taoe005-u2os-72h-cp-a-au00044858_a07_s4_w11abd9305-af27-44ff-a8c9-de4da87a707c.tif",,,,"Treated","WT.1","pLX304","","595","CCND1","1.01","","1","open","41749","ORA11.12.13.18A","4","72H","ORF OE","1","1","a07","7","1"
"file:////iodine/cbnt_cbimageX/HCS/xiaoyunwu/taoe005-u2os-72h-cp-a-au00044858/2013-08-08/41749/taoe005-u2os-72h-cp-a-au00044858_a07_s4_w1_thumbb4cdf7d0-5c14-4d28-b9ac-d9fbedfa76d4.tif",,,,,,,,,,,,,,,,,,,,,,,
"file:////iodine/cbnt_cbimageX/HCS/xiaoyunwu/taoe005-u2os-72h-cp-a-au00044858/2013-08-08/41749/taoe005-u2os-72h-cp-a-au00044858_a07_s4_w24cdb057b-5f9d-4c15-816e-f53d732f0d7f.tif",,,,"Treated","WT.1","pLX304","","595","CCND1","1.01","","1","open","41749","ORA11.12.13.18A","4","72H","ORF OE","1","2","a07","7","1"
"file:////iodine/cbnt_cbimageX/HCS/xiaoyunwu/taoe005-u2os-72h-cp-a-au00044858/2013-08-08/41749/taoe005-u2os-72h-cp-a-au00044858_a07_s4_w2_thumb772e4b9e-e430-4d96-b2db-d5f48cb1718d.tif",,,,,,,,,,,,,,,,,,,,,,,
"file:////iodine/cbnt_cbimageX/HCS/xiaoyunwu/taoe005-u2os-72h-cp-a-au00044858/2013-08-08/41749/taoe005-u2os-72h-cp-a-au00044858_a07_s4_w37a2ab3ea-207e-4ac9-b3fa-9dab6a510242.tif",,,,"Treated","WT.1","pLX304","","595","CCND1","1.01","","1","open","41749","ORA11.12.13.18A","4","72H","ORF OE","1","3","a07","7","1"
"file:////iodine/cbnt_cbimageX/HCS/xiaoyunwu/taoe005-u2os-72h-cp-a-au00044858/2013-08-08/41749/taoe005-u2os-72h-cp-a-au00044858_a07_s4_w3_thumbc4ed1ffd-5cb3-4e7b-91d3-5307da5d3c12.tif",,,,,,,,,,,,,,,,,,,,,,,
"file:////iodine/cbnt_cbimageX/HCS/xiaoyunwu/taoe005-u2os-72h-cp-a-au00044858/2013-08-08/41749/taoe005-u2os-72h-cp-a-au00044858_a07_s4_w4_thumba41842c0-6995-4ecd-9ce2-7073668dff29.tif",,,,,,,,,,,,,,,,,,,,,,,
"file:////iodine/cbnt_cbimageX/HCS/xiaoyunwu/taoe005-u2os-72h-cp-a-au00044858/2013-08-08/41749/taoe005-u2os-72h-cp-a-au00044858_a07_s4_w4b38b5391-cf63-4e1f-8b6d-0e316bbc91e6.tif",,,,"Treated","WT.1","pLX304","","595","CCND1","1.01","","1","open","41749","ORA11.12.13.18A","4","72H","ORF OE","1","4","a07","7","1"
"file:////iodine/cbnt_cbimageX/HCS/xiaoyunwu/taoe005-u2os-72h-cp-a-au00044858/2013-08-08/41749/taoe005-u2os-72h-cp-a-au00044858_a07_s4_w52b988717-04e2-447e-a127-afb50f587475.tif",,,,"Treated","WT.1","pLX304","","595","CCND1","1.01","","1","open","41749","ORA11.12.13.18A","4","72H","ORF OE","1","5","a07","7","1"
"file:////iodine/cbnt_cbimageX/HCS/xiaoyunwu/taoe005-u2os-72h-cp-a-au00044858/2013-08-08/41749/taoe005-u2os-72h-cp-a-au00044858_a07_s4_w5_thumb19131e40-10e6-406e-a50a-7848016318b5.tif",,,,,,,,,,,,,,,,,,,,,,,
"file:////iodine/cbnt_cbimageX/HCS/xiaoyunwu/taoe005-u2os-72h-cp-a-au00044858/2013-08-08/41749/taoe005-u2os-72h-cp-a-au00044858_a07_s5_w1171eb02c-63e1-46f5-8eda-a1f355c1a315.tif",,,,"Treated","WT.1","pLX304","","595","CCND1","1.01","","1","open","41749","ORA11.12.13.18A","5","72H","ORF OE","1","1","a07","7","1"
"file:////iodine/cbnt_cbimageX/HCS/xiaoyunwu/taoe005-u2os-72h-cp-a-au00044858/2013-08-08/41749/taoe005-u2os-72h-cp-a-au00044858_a07_s5_w1_thumb097d68cb-06a7-4edb-97b1-d27e339fab01.tif",,,,,,,,,,,,,,,,,,,,,,,
"file:////iodine/cbnt_cbimageX/HCS/xiaoyunwu/taoe005-u2os-72h-cp-a-au00044858/2013-08-08/41749/taoe005-u2os-72h-cp-a-au00044858_a07_s5_w26f4714b5-fc9b-4b5d-ac4a-653c9cf875b4.tif",,,,"Treated","WT.1","pLX304","","595","CCND1","1.01","","1","open","41749","ORA11.12.13.18A","5","72H","ORF OE","1","2","a07","7","1"
"file:////iodine/cbnt_cbimageX/HCS/xiaoyunwu/taoe005-u2os-72h-cp-a-au00044858/2013-08-08/41749/taoe005-u2os-72h-cp-a-au00044858_a07_s5_w2_thumb3ab03eb9-3c3b-4562-9ff2-fe674929c293.tif",,,,,,,,,,,,,,,,,,,,,,,
"file:////iodine/cbnt_cbimageX/HCS/xiaoyunwu/taoe005-u2os-72h-cp-a-au00044858/2013-08-08/41749/taoe005-u2os-72h-cp-a-au00044858_a07_s5_w31a30f697-02b0-4642-86c2-aed3709e3e80.tif",,,,"Treated","WT.1","pLX304","","595","CCND1","1.01","","1","open","41749","ORA11.12.13.18A","5","72H","ORF OE","1","3","a07","7","1"
"file:////iodine/cbnt_cbimageX/HCS/xiaoyunwu/taoe005-u2os-72h-cp-a-au00044858/2013-08-08/41749/taoe005-u2os-72h-cp-a-au00044858_a07_s5_w3_thumb959f9944-2542-4f97-901c-90f72a6b4f17.tif",,,,,,,,,,,,,,,,,,,,,,,
"file:////iodine/cbnt_cbimageX/HCS/xiaoyunwu/taoe005-u2os-72h-cp-a-au00044858/2013-08-08/41749/taoe005-u2os-72h-cp-a-au00044858_a07_s5_w4_thumb4c0ab509-e84d-4d60-ae92-80e71f2fc0ba.tif",,,,,,,,,,,,,,,,,,,,,,,
"file:////iodine/cbnt_cbimageX/HCS/xiaoyunwu/taoe005-u2os-72h-cp-a-au00044858/2013-08-08/41749/taoe005-u2os-72h-cp-a-au00044858_a07_s5_w4d18c828a-c711-4900-8443-7221560cda9a.tif",,,,"Treated","WT.1","pLX304","","595","CCND1","1.01","","1","open","41749","ORA11.12.13.18A","5","72H","ORF OE","1","4","a07","7","1"
"file:////iodine/cbnt_cbimageX/HCS/xiaoyunwu/taoe005-u2os-72h-cp-a-au00044858/2013-08-08/41749/taoe005-u2os-72h-cp-a-au00044858_a07_s5_w573fde459-34b1-4aa6-ae0b-4e5773ab9ffe.tif",,,,"Treated","WT.1","pLX304","","595","CCND1","1.01","","1","open","41749","ORA11.12.13.18A","5","72H","ORF OE","1","5","a07","7","1"
"file:////iodine/cbnt_cbimageX/HCS/xiaoyunwu/taoe005-u2os-72h-cp-a-au00044858/2013-08-08/41749/taoe005-u2os-72h-cp-a-au00044858_a07_s5_w5_thumbe1f3d512-0b8d-4db9-ada8-061034445573.tif",,,,,,,,,,,,,,,,,,,,,,,
"file:////iodine/cbnt_cbimageX/HCS/xiaoyunwu/taoe005-u2os-72h-cp-a-au00044858/2013-08-08/41749/taoe005-u2os-72h-cp-a-au00044858_a07_s6_w1_thumb6700c100-39ed-411d-8d6a-b89eb7a554b8.tif",,,,,,,,,,,,,,,,,,,,,,,
"file:////iodine/cbnt_cbimageX/HCS/xiaoyunwu/taoe005-u2os-72h-cp-a-au00044858/2013-08-08/41749/taoe005-u2os-72h-cp-a-au00044858_a07_s6_w1c8d8d588-1443-46d8-818b-e169d6531ee9.tif",,,,"Treated","WT.1","pLX304","","595","CCND1","1.01","","1","open","41749","ORA11.12.13.18A","6","72H","ORF OE","1","1","a07","7","1"
"file:////iodine/cbnt_cbimageX/HCS/xiaoyunwu/taoe005-u2os-72h-cp-a-au00044858/2013-08-08/41749/taoe005-u2os-72h-cp-a-au00044858_a07_s6_w25215a8f6-6a49-4569-a493-758fc305bec9.tif",,,,"Treated","WT.1","pLX304","","595","CCND1","1.01","","1","open","41749","ORA11.12.13.18A","6","72H","ORF OE","1","2","a07","7","1"
"file:////iodine/cbnt_cbimageX/HCS/xiaoyunwu/taoe005-u2os-72h-cp-a-au00044858/2013-08-08/41749/taoe005-u2os-72h-cp-a-au00044858_a07_s6_w2_thumbf40e15eb-484b-4b59-9379-0c02b2004b6d.tif",,,,,,,,,,,,,,,,,,,,,,,
"file:////iodine/cbnt_cbimageX/HCS/xiaoyunwu/taoe005-u2os-72h-cp-a-au00044858/2013-08-08/41749/taoe005-u2os-72h-cp-a-au00044858_a07_s6_w318585e1e-a106-4bec-a9df-062933d5c7c7.tif",,,,"Treated","WT.1","pLX304","","595","CCND1","1.01","","1","open","41749","ORA11.12.13.18A","6","72H","ORF OE","1","3","a07","7","1"
"file:////iodine/cbnt_cbimageX/HCS/xiaoyunwu/taoe005-u2os-72h-cp-a-au00044858/2013-08-08/41749/taoe005-u2os-72h-cp-a-au00044858_a07_s6_w3_thumb0938382c-e4cd-4ed1-a571-659f04eaeefa.tif",,,,,,,,,,,,,,,,,,,,,,,
"file:////iodine/cbnt_cbimageX/HCS/xiaoyunwu/taoe005-u2os-72h-cp-a-au00044858/2013-08-08/41749/taoe005-u2os-72h-cp-a-au00044858_a07_s6_w4_thumbff1980ef-8f2c-4227-b2d8-4697c9fd08c6.tif",,,,,,,,,,,,,,,,,,,,,,,
"file:////iodine/cbnt_cbimageX/HCS/xiaoyunwu/taoe005-u2os-72h-cp-a-au00044858/2013-08-08/41749/taoe005-u2os-72h-cp-a-au00044858_a07_s6_w4fdd76fe9-f1bf-4635-9fc5-4c853c183efe.tif",,,,"Treated","WT.1","pLX304","","595","CCND1","1.01","","1","open","41749","ORA11.12.13.18A","6","72H","ORF OE","1","4","a07","7","1"
"file:////iodine/cbnt_cbimageX/HCS/xiaoyunwu/taoe005-u2os-72h-cp-a-au00044858/2013-08-08/41749/taoe005-u2os-72h-cp-a-au00044858_a07_s6_w515b4a256-7e20-4e45-9400-128405df3d4e.tif",,,,"Treated","WT.1","pLX304","","595","CCND1","1.01","","1","open","41749","ORA11.12.13.18A","6","72H","ORF OE","1","5","a07","7","1"
"file:////iodine/cbnt_cbimageX/HCS/xiaoyunwu/taoe005-u2os-72h-cp-a-au00044858/2013-08-08/41749/taoe005-u2os-72h-cp-a-au00044858_a07_s6_w5_thumb54816fab-882e-4782-a925-20f47e455275.tif",,,,,,,,,,,,,,,,,,,,,,,
"file:////iodine/cbnt_cbimageX/HCS/xiaoyunwu/taoe005-u2os-72h-cp-a-au00044858/2013-08-08/41749/taoe005-u2os-72h-cp-a-au00044858_a07_s7_w147ed6ff3-88b6-4e30-bf6b-b8728b1b1798.tif",,,,"Treated","WT.1","pLX304","","595","CCND1","1.01","","1","open","41749","ORA11.12.13.18A","7","72H","ORF OE","1","1","a07","7","1"
"file:////iodine/cbnt_cbimageX/HCS/xiaoyunwu/taoe005-u2os-72h-cp-a-au00044858/2013-08-08/41749/taoe005-u2os-72h-cp-a-au00044858_a07_s7_w1_thumbe029898f-a115-4958-ba77-b467b364cde7.tif",,,,,,,,,,,,,,,,,,,,,,,
"file:////iodine/cbnt_cbimageX/HCS/xiaoyunwu/taoe005-u2os-72h-cp-a-au00044858/2013-08-08/41749/taoe005-u2os-72h-cp-a-au00044858_a07_s7_w29bd7bfcd-1f29-42b9-b1e5-14eaefc4733b.tif",,,,"Treated","WT.1","pLX304","","595","CCND1","1.01","","1","open","41749","ORA11.12.13.18A","7","72H","ORF OE","1","2","a07","7","1"
"file:////iodine/cbnt_cbimageX/HCS/xiaoyunwu/taoe005-u2os-72h-cp-a-au00044858/2013-08-08/41749/taoe005-u2os-72h-cp-a-au00044858_a07_s7_w2_thumbd5900786-d0ca-4b9c-ae62-bb8e4e97392e.tif",,,,,,,,,,,,,,,,,,,,,,,
"file:////iodine/cbnt_cbimageX/HCS/xiaoyunwu/taoe005-u2os-72h-cp-a-au00044858/2013-08-08/41749/taoe005-u2os-72h-cp-a-au00044858_a07_s7_w3456dee63-f0a3-477b-a481-1010fd507c85.tif",,,,"Treated","WT.1","pLX304","","595","CCND1","1.01","","1","open","41749","ORA11.12.13.18A","7","72H","ORF OE","1","3","a07","7","1"
"file:////iodine/cbnt_cbimageX/HCS/xiaoyunwu/taoe005-u2os-72h-cp-a-au00044858/2013-08-08/41749/taoe005-u2os-72h-cp-a-au00044858_a07_s7_w3_thumb55bb46ef-9af2-4174-bad1-1c23af701bca.tif",,,,,,,,,,,,,,,,,,,,,,,
"file:////iodine/cbnt_cbimageX/HCS/xiaoyunwu/taoe005-u2os-72h-cp-a-au00044858/2013-08-08/41749/taoe005-u2os-72h-cp-a-au00044858_a07_s7_w45fb5bab6-db8f-4334-834e-5ee1f8832d0f.tif",,,,"Treated","WT.1","pLX304","","595","CCND1","1.01","","1","open","41749","ORA11.12.13.18A","7","72H","ORF OE","1","4","a07","7","1"
"file:////iodine/cbnt_cbimageX/HCS/xiaoyunwu/taoe005-u2os-72h-cp-a-au00044858/2013-08-08/41749/taoe005-u2os-72h-cp-a-au00044858_a07_s7_w4_thumbaa91fd40-e692-4947-ae41-47f45018b24a.tif",,,,,,,,,,,,,,,,,,,,,,,
"file:////iodine/cbnt_cbimageX/HCS/xiaoyunwu/taoe005-u2os-72h-cp-a-au00044858/2013-08-08/41749/taoe005-u2os-72h-cp-a-au00044858_a07_s7_w55af84366-ff52-42d1-8975-677711dc0004.tif",,,,"Treated","WT.1","pLX304","","595","CCND1","1.01","","1","open","41749","ORA11.12.13.18A","7","72H","ORF OE","1","5","a07","7","1"
"file:////iodine/cbnt_cbimageX/HCS/xiaoyunwu/taoe005-u2os-72h-cp-a-au00044858/2013-08-08/41749/taoe005-u2os-72h-cp-a-au00044858_a07_s7_w5_thumb577ee5bf-7a05-4d38-b905-1a79f42fd3c1.tif",,,,,,,,,,,,,,,,,,,,,,,
"file:////iodine/cbnt_cbimageX/HCS/xiaoyunwu/taoe005-u2os-72h-cp-a-au00044858/2013-08-08/41749/taoe005-u2os-72h-cp-a-au00044858_a07_s8_w1_thumb56338703-abda-4049-837a-e84d63861050.tif",,,,,,,,,,,,,,,,,,,,,,,
"file:////iodine/cbnt_cbimageX/HCS/xiaoyunwu/taoe005-u2os-72h-cp-a-au00044858/2013-08-08/41749/taoe005-u2os-72h-cp-a-au00044858_a07_s8_w1e5a65d4e-c92b-4d65-be9e-f3fea9962b08.tif",,,,"Treated","WT.1","pLX304","","595","CCND1","1.01","","1","open","41749","ORA11.12.13.18A","8","72H","ORF OE","1","1","a07","7","1"
"file:////iodine/cbnt_cbimageX/HCS/xiaoyunwu/taoe005-u2os-72h-cp-a-au00044858/2013-08-08/41749/taoe005-u2os-72h-cp-a-au00044858_a07_s8_w2722f36a7-1e37-4bda-89fa-c1a0e205750d.tif",,,,"Treated","WT.1","pLX304","","595","CCND1","1.01","","1","open","41749","ORA11.12.13.18A","8","72H","ORF OE","1","2","a07","7","1"
"file:////iodine/cbnt_cbimageX/HCS/xiaoyunwu/taoe005-u2os-72h-cp-a-au00044858/2013-08-08/41749/taoe005-u2os-72h-cp-a-au00044858_a07_s8_w2_thumbeac4b121-4996-4cb1-a636-c806ee1c8b52.tif",,,,,,,,,,,,,,,,,,,,,,,
"file:////iodine/cbnt_cbimageX/HCS/xiaoyunwu/taoe005-u2os-72h-cp-a-au00044858/2013-08-08/41749/taoe005-u2os-72h-cp-a-au00044858_a07_s8_w3_thumbe8ef0332-3228-4e3e-8c0e-6830f6465c23.tif",,,,,,,,,,,,,,,,,,,,,,,
"file:////iodine/cbnt_cbimageX/HCS/xiaoyunwu/taoe005-u2os-72h-cp-a-au00044858/2013-08-08/41749/taoe005-u2os-72h-cp-a-au00044858_a07_s8_w3c1a3564d-81cc-446b-8203-4be19b73aca0.tif",,,,"Treated","WT.1","pLX304","","595","CCND1","1.01","","1","open","41749","ORA11.12.13.18A","8","72H","ORF OE","1","3","a07","7","1"
"file:////iodine/cbnt_cbimageX/HCS/xiaoyunwu/taoe005-u2os-72h-cp-a-au00044858/2013-08-08/41749/taoe005-u2os-72h-cp-a-au00044858_a07_s8_w493e6c025-0030-42a8-ae0d-edcde93482ee.tif",,,,"Treated","WT.1","pLX304","","595","CCND1","1.01","","1","open","41749","ORA11.12.13.18A","8","72H","ORF OE","1","4","a07","7","1"
"file:////iodine/cbnt_cbimageX/HCS/xiaoyunwu/taoe005-u2os-72h-cp-a-au00044858/2013-08-08/41749/taoe005-u2os-72h-cp-a-au00044858_a07_s8_w4_thumb395e85f1-8038-49b9-bb15-0e44d3c540c3.tif",,,,,,,,,,,,,,,,,,,,,,,
"file:////iodine/cbnt_cbimageX/HCS/xiaoyunwu/taoe005-u2os-72h-cp-a-au00044858/2013-08-08/41749/taoe005-u2os-72h-cp-a-au00044858_a07_s8_w582324349-f4d5-47a8-b239-8666bd7cca72.tif",,,,"Treated","WT.1","pLX304","","595","CCND1","1.01","","1","open","41749","ORA11.12.13.18A","8","72H","ORF OE","1","5","a07","7","1"
"file:////iodine/cbnt_cbimageX/HCS/xiaoyunwu/taoe005-u2os-72h-cp-a-au00044858/2013-08-08/41749/taoe005-u2os-72h-cp-a-au00044858_a07_s8_w5_thumbc50b5916-f9d5-43d4-8d79-e53ce43cb804.tif",,,,,,,,,,,,,,,,,,,,,,,
"file:////iodine/cbnt_cbimageX/HCS/xiaoyunwu/taoe005-u2os-72h-cp-a-au00044858/2013-08-08/41749/taoe005-u2os-72h-cp-a-au00044858_a07_s9_w1_thumbf6c8fe7f-7a52-4793-b096-e3af2c7e25fd.tif",,,,,,,,,,,,,,,,,,,,,,,
"file:////iodine/cbnt_cbimageX/HCS/xiaoyunwu/taoe005-u2os-72h-cp-a-au00044858/2013-08-08/41749/taoe005-u2os-72h-cp-a-au00044858_a07_s9_w1a6543922-c8b4-41f0-bc7f-7737bbdfce8f.tif",,,,"Treated","WT.1","pLX304","","595","CCND1","1.01","","1","open","41749","ORA11.12.13.18A","9","72H","ORF OE","1","1","a07","7","1"
"file:////iodine/cbnt_cbimageX/HCS/xiaoyunwu/taoe005-u2os-72h-cp-a-au00044858/2013-08-08/41749/taoe005-u2os-72h-cp-a-au00044858_a07_s9_w25b5197ba-9344-4f93-9253-3602495567f0.tif",,,,"Treated","WT.1","pLX304","","595","CCND1","1.01","","1","open","41749","ORA11.12.13.18A","9","72H","ORF OE","1","2","a07","7","1"
"file:////iodine/cbnt_cbimageX/HCS/xiaoyunwu/taoe005-u2os-72h-cp-a-au00044858/2013-08-08/41749/taoe005-u2os-72h-cp-a-au00044858_a07_s9_w2_thumb66498679-d1fd-46ca-a3ad-4c0fca74f2d2.tif",,,,,,,,,,,,,,,,,,,,,,,
"file:////iodine/cbnt_cbimageX/HCS/xiaoyunwu/taoe005-u2os-72h-cp-a-au00044858/2013-08-08/41749/taoe005-u2os-72h-cp-a-au00044858_a07_s9_w3324e2db8-fde0-4561-bbfe-3448600dcdbd.tif",,,,"Treated","WT.1","pLX304","","595","CCND1","1.01","","1","open","41749","ORA11.12.13.18A","9","72H","ORF OE","1","3","a07","7","1"
"file:////iodine/cbnt_cbimageX/HCS/xiaoyunwu/taoe005-u2os-72h-cp-a-au00044858/2013-08-08/41749/taoe005-u2os-72h-cp-a-au00044858_a07_s9_w3_thumb63ead70b-0796-469d-a0a9-6993175d65c5.tif",,,,,,,,,,,,,,,,,,,,,,,
"file:////iodine/cbnt_cbimageX/HCS/xiaoyunwu/taoe005-u2os-72h-cp-a-au00044858/2013-08-08/41749/taoe005-u2os-72h-cp-a-au00044858_a07_s9_w48195b240-e3dd-4b1e-a97c-99389d1e7408.tif",,,,"Treated","WT.1","pLX304","","595","CCND1","1.01","","1","open","41749","ORA11.12.13.18A","9","72H","ORF OE","1","4","a07","7","1"
"file:////iodine/cbnt_cbimageX/HCS/xiaoyunwu/taoe005-u2os-72h-cp-a-au00044858/2013-08-08/41749/taoe005-u2os-72h-cp-a-au00044858_a07_s9_w4_thumba65d3819-39a6-4688-8d8e-6c2f6e4f1392.tif",,,,,,,,,,,,,,,,,,,,,,,
"file:////iodine/cbnt_cbimageX/HCS/xiaoyunwu/taoe005-u2os-72h-cp-a-au00044858/2013-08-08/41749/taoe005-u2os-72h-cp-a-au00044858_a07_s9_w5862a70b8-15da-48d2-9fd8-4d497132a8f9.tif",,,,"Treated","WT.1","pLX304","","595","CCND1","1.01","","1","open","41749","ORA11.12.13.18A","9","72H","ORF OE","1","5","a07","7","1"
"file:////iodine/cbnt_cbimageX/HCS/xiaoyunwu/taoe005-u2os-72h-cp-a-au00044858/2013-08-08/41749/taoe005-u2os-72h-cp-a-au00044858_a07_s9_w5_thumbdd3a42f2-84a3-4b6b-b874-11592cf41baa.tif",,,,,,,,,,,,,,,,,,,,,,,
"file:////iodine/cbnt_cbimageX/HCS/xiaoyunwu/taoe005-u2os-72h-cp-a-au00044858/2013-08-08/41749/taoe005-u2os-72h-cp-a-au00044858_a08_s1_w19c98536a-537c-48de-82ea-1e71911954aa.tif",,,,"Treated","WT.1","pLX304","","7428","VHL","1.26","","0","open","41749","ORA11.12.13.18A","1","72H","ORF OE","1","1","a08","8","1"
"file:////iodine/cbnt_cbimageX/HCS/xiaoyunwu/taoe005-u2os-72h-cp-a-au00044858/2013-08-08/41749/taoe005-u2os-72h-cp-a-au00044858_a08_s1_w1_thumba67e127e-2c44-47b6-8c20-d1163c3b39ed.tif",,,,,,,,,,,,,,,,,,,,,,,
"file:////iodine/cbnt_cbimageX/HCS/xiaoyunwu/taoe005-u2os-72h-cp-a-au00044858/2013-08-08/41749/taoe005-u2os-72h-cp-a-au00044858_a08_s1_w27367a794-d840-40aa-bb2c-4199e464bc1f.tif",,,,"Treated","WT.1","pLX304","","7428","VHL","1.26","","0","open","41749","ORA11.12.13.18A","1","72H","ORF OE","1","2","a08","8","1"
"file:////iodine/cbnt_cbimageX/HCS/xiaoyunwu/taoe005-u2os-72h-cp-a-au00044858/2013-08-08/41749/taoe005-u2os-72h-cp-a-au00044858_a08_s1_w2_thumb9bd38481-c9c5-442b-95e6-2a96fa871439.tif",,,,,,,,,,,,,,,,,,,,,,,
"file:////iodine/cbnt_cbimageX/HCS/xiaoyunwu/taoe005-u2os-72h-cp-a-au00044858/2013-08-08/41749/taoe005-u2os-72h-cp-a-au00044858_a08_s1_w334f6f9ce-4bad-4b46-87fe-5f3b0a766abf.tif",,,,"Treated","WT.1","pLX304","","7428","VHL","1.26","","0","open","41749","ORA11.12.13.18A","1","72H","ORF OE","1","3","a08","8","1"
"file:////iodine/cbnt_cbimageX/HCS/xiaoyunwu/taoe005-u2os-72h-cp-a-au00044858/2013-08-08/41749/taoe005-u2os-72h-cp-a-au00044858_a08_s1_w3_thumbda16aa44-6fb1-4c1c-bdab-6df8b58a9c4a.tif",,,,,,,,,,,,,,,,,,,,,,,
"file:////iodine/cbnt_cbimageX/HCS/xiaoyunwu/taoe005-u2os-72h-cp-a-au00044858/2013-08-08/41749/taoe005-u2os-72h-cp-a-au00044858_a08_s1_w44138f4e7-faa4-46cd-960c-d2580a0e1294.tif",,,,"Treated","WT.1","pLX304","","7428","VHL","1.26","","0","open","41749","ORA11.12.13.18A","1","72H","ORF OE","1","4","a08","8","1"
"file:////iodine/cbnt_cbimageX/HCS/xiaoyunwu/taoe005-u2os-72h-cp-a-au00044858/2013-08-08/41749/taoe005-u2os-72h-cp-a-au00044858_a08_s1_w4_thumb6b45ad6f-039f-407b-b3c9-dab45661b161.tif",,,,,,,,,,,,,,,,,,,,,,,
"file:////iodine/cbnt_cbimageX/HCS/xiaoyunwu/taoe005-u2os-72h-cp-a-au00044858/2013-08-08/41749/taoe005-u2os-72h-cp-a-au00044858_a08_s1_w520d519e3-1688-4179-8d02-e94694bddada.tif",,,,"Treated","WT.1","pLX304","","7428","VHL","1.26","","0","open","41749","ORA11.12.13.18A","1","72H","ORF OE","1","5","a08","8","1"
"file:////iodine/cbnt_cbimageX/HCS/xiaoyunwu/taoe005-u2os-72h-cp-a-au00044858/2013-08-08/41749/taoe005-u2os-72h-cp-a-au00044858_a08_s1_w5_thumb12d51ba8-841e-4a9e-bf7e-03c10271540e.tif",,,,,,,,,,,,,,,,,,,,,,,
"file:////iodine/cbnt_cbimageX/HCS/xiaoyunwu/taoe005-u2os-72h-cp-a-au00044858/2013-08-08/41749/taoe005-u2os-72h-cp-a-au00044858_a08_s2_w167ecc366-1da4-4a79-bc28-c5c83ff64d20.tif",,,,"Treated","WT.1","pLX304","","7428","VHL","1.26","","0","open","41749","ORA11.12.13.18A","2","72H","ORF OE","1","1","a08","8","1"
"file:////iodine/cbnt_cbimageX/HCS/xiaoyunwu/taoe005-u2os-72h-cp-a-au00044858/2013-08-08/41749/taoe005-u2os-72h-cp-a-au00044858_a08_s2_w1_thumb19ca8727-669d-4ff7-aac6-667006de7f99.tif",,,,,,,,,,,,,,,,,,,,,,,
"file:////iodine/cbnt_cbimageX/HCS/xiaoyunwu/taoe005-u2os-72h-cp-a-au00044858/2013-08-08/41749/taoe005-u2os-72h-cp-a-au00044858_a08_s2_w2_thumb403d05d3-6daf-40e9-904e-4a26642ebe81.tif",,,,,,,,,,,,,,,,,,,,,,,
"file:////iodine/cbnt_cbimageX/HCS/xiaoyunwu/taoe005-u2os-72h-cp-a-au00044858/2013-08-08/41749/taoe005-u2os-72h-cp-a-au00044858_a08_s2_w2d0606688-efbf-4bbb-b8d7-1e1c81fec61f.tif",,,,"Treated","WT.1","pLX304","","7428","VHL","1.26","","0","open","41749","ORA11.12.13.18A","2","72H","ORF OE","1","2","a08","8","1"
"file:////iodine/cbnt_cbimageX/HCS/xiaoyunwu/taoe005-u2os-72h-cp-a-au00044858/2013-08-08/41749/taoe005-u2os-72h-cp-a-au00044858_a08_s2_w30821a462-c606-435c-926f-84be0b14561a.tif",,,,"Treated","WT.1","pLX304","","7428","VHL","1.26","","0","open","41749","ORA11.12.13.18A","2","72H","ORF OE","1","3","a08","8","1"
"file:////iodine/cbnt_cbimageX/HCS/xiaoyunwu/taoe005-u2os-72h-cp-a-au00044858/2013-08-08/41749/taoe005-u2os-72h-cp-a-au00044858_a08_s2_w3_thumbb6fcb58e-1edc-412b-a344-a446cf7b7800.tif",,,,,,,,,,,,,,,,,,,,,,,
"file:////iodine/cbnt_cbimageX/HCS/xiaoyunwu/taoe005-u2os-72h-cp-a-au00044858/2013-08-08/41749/taoe005-u2os-72h-cp-a-au00044858_a08_s2_w4_thumb40285043-122d-41c9-9244-a9d075f9d7a2.tif",,,,,,,,,,,,,,,,,,,,,,,
"file:////iodine/cbnt_cbimageX/HCS/xiaoyunwu/taoe005-u2os-72h-cp-a-au00044858/2013-08-08/41749/taoe005-u2os-72h-cp-a-au00044858_a08_s2_w4b7496ecf-fcdc-4408-bcce-2e8c6d1edf6f.tif",,,,"Treated","WT.1","pLX304","","7428","VHL","1.26","","0","open","41749","ORA11.12.13.18A","2","72H","ORF OE","1","4","a08","8","1"
"file:////iodine/cbnt_cbimageX/HCS/xiaoyunwu/taoe005-u2os-72h-cp-a-au00044858/2013-08-08/41749/taoe005-u2os-72h-cp-a-au00044858_a08_s2_w59bd267e9-7fe2-4283-8f4d-d0d53f3933a6.tif",,,,"Treated","WT.1","pLX304","","7428","VHL","1.26","","0","open","41749","ORA11.12.13.18A","2","72H","ORF OE","1","5","a08","8","1"
"file:////iodine/cbnt_cbimageX/HCS/xiaoyunwu/taoe005-u2os-72h-cp-a-au00044858/2013-08-08/41749/taoe005-u2os-72h-cp-a-au00044858_a08_s2_w5_thumbef5af301-cd86-4ede-842c-34c4f088de6f.tif",,,,,,,,,,,,,,,,,,,,,,,
"file:////iodine/cbnt_cbimageX/HCS/xiaoyunwu/taoe005-u2os-72h-cp-a-au00044858/2013-08-08/41749/taoe005-u2os-72h-cp-a-au00044858_a08_s3_w1_thumb8f019bf9-43d3-4972-8d35-af77308e7c7f.tif",,,,,,,,,,,,,,,,,,,,,,,
"file:////iodine/cbnt_cbimageX/HCS/xiaoyunwu/taoe005-u2os-72h-cp-a-au00044858/2013-08-08/41749/taoe005-u2os-72h-cp-a-au00044858_a08_s3_w1d12d29be-3287-4bac-a7b1-002b142e4f4e.tif",,,,"Treated","WT.1","pLX304","","7428","VHL","1.26","","0","open","41749","ORA11.12.13.18A","3","72H","ORF OE","1","1","a08","8","1"
"file:////iodine/cbnt_cbimageX/HCS/xiaoyunwu/taoe005-u2os-72h-cp-a-au00044858/2013-08-08/41749/taoe005-u2os-72h-cp-a-au00044858_a08_s3_w27e031861-7bab-4960-a245-6c700edcb438.tif",,,,"Treated","WT.1","pLX304","","7428","VHL","1.26","","0","open","41749","ORA11.12.13.18A","3","72H","ORF OE","1","2","a08","8","1"
"file:////iodine/cbnt_cbimageX/HCS/xiaoyunwu/taoe005-u2os-72h-cp-a-au00044858/2013-08-08/41749/taoe005-u2os-72h-cp-a-au00044858_a08_s3_w2_thumb0ec04450-c910-4d5d-83af-36791ee3e510.tif",,,,,,,,,,,,,,,,,,,,,,,
"file:////iodine/cbnt_cbimageX/HCS/xiaoyunwu/taoe005-u2os-72h-cp-a-au00044858/2013-08-08/41749/taoe005-u2os-72h-cp-a-au00044858_a08_s3_w3_thumbf3c40527-9c22-4b9c-a89a-fabd16264eca.tif",,,,,,,,,,,,,,,,,,,,,,,
"file:////iodine/cbnt_cbimageX/HCS/xiaoyunwu/taoe005-u2os-72h-cp-a-au00044858/2013-08-08/41749/taoe005-u2os-72h-cp-a-au00044858_a08_s3_w3e2d7d225-5542-4757-819f-65a29156d92b.tif",,,,"Treated","WT.1","pLX304","","7428","VHL","1.26","","0","open","41749","ORA11.12.13.18A","3","72H","ORF OE","1","3","a08","8","1"
"file:////iodine/cbnt_cbimageX/HCS/xiaoyunwu/taoe005-u2os-72h-cp-a-au00044858/2013-08-08/41749/taoe005-u2os-72h-cp-a-au00044858_a08_s3_w4_thumbfd30fd04-a6a1-49bd-9bbb-0f8c05666ba7.tif",,,,,,,,,,,,,,,,,,,,,,,
"file:////iodine/cbnt_cbimageX/HCS/xiaoyunwu/taoe005-u2os-72h-cp-a-au00044858/2013-08-08/41749/taoe005-u2os-72h-cp-a-au00044858_a08_s3_w4aad031e2-9cc0-42b6-bd29-7451ede71d90.tif",,,,"Treated","WT.1","pLX304","","7428","VHL","1.26","","0","open","41749","ORA11.12.13.18A","3","72H","ORF OE","1","4","a08","8","1"
"file:////iodine/cbnt_cbimageX/HCS/xiaoyunwu/taoe005-u2os-72h-cp-a-au00044858/2013-08-08/41749/taoe005-u2os-72h-cp-a-au00044858_a08_s3_w544153389-93b8-4ede-b2ac-a574e06653d1.tif",,,,"Treated","WT.1","pLX304","","7428","VHL","1.26","","0","open","41749","ORA11.12.13.18A","3","72H","ORF OE","1","5","a08","8","1"
"file:////iodine/cbnt_cbimageX/HCS/xiaoyunwu/taoe005-u2os-72h-cp-a-au00044858/2013-08-08/41749/taoe005-u2os-72h-cp-a-au00044858_a08_s3_w5_thumb54af4dcc-8f37-47b5-a4dd-b3986e13be2a.tif",,,,,,,,,,,,,,,,,,,,,,,
"file:////iodine/cbnt_cbimageX/HCS/xiaoyunwu/taoe005-u2os-72h-cp-a-au00044858/2013-08-08/41749/taoe005-u2os-72h-cp-a-au00044858_a08_s4_w1_thumbebd7bf98-7d12-44d8-a456-51cc137cad99.tif",,,,,,,,,,,,,,,,,,,,,,,
"file:////iodine/cbnt_cbimageX/HCS/xiaoyunwu/taoe005-u2os-72h-cp-a-au00044858/2013-08-08/41749/taoe005-u2os-72h-cp-a-au00044858_a08_s4_w1a8d50f9c-c0e2-4ef2-9f6f-5871d7368778.tif",,,,"Treated","WT.1","pLX304","","7428","VHL","1.26","","0","open","41749","ORA11.12.13.18A","4","72H","ORF OE","1","1","a08","8","1"
"file:////iodine/cbnt_cbimageX/HCS/xiaoyunwu/taoe005-u2os-72h-cp-a-au00044858/2013-08-08/41749/taoe005-u2os-72h-cp-a-au00044858_a08_s4_w26f71d408-c5f9-4895-ab89-5fe92002b5ee.tif",,,,"Treated","WT.1","pLX304","","7428","VHL","1.26","","0","open","41749","ORA11.12.13.18A","4","72H","ORF OE","1","2","a08","8","1"
"file:////iodine/cbnt_cbimageX/HCS/xiaoyunwu/taoe005-u2os-72h-cp-a-au00044858/2013-08-08/41749/taoe005-u2os-72h-cp-a-au00044858_a08_s4_w2_thumb624e61d0-51d3-4a6a-8202-613d831edbd3.tif",,,,,,,,,,,,,,,,,,,,,,,
"file:////iodine/cbnt_cbimageX/HCS/xiaoyunwu/taoe005-u2os-72h-cp-a-au00044858/2013-08-08/41749/taoe005-u2os-72h-cp-a-au00044858_a08_s4_w37b79ede1-d841-4f9c-97aa-508ee6993365.tif",,,,"Treated","WT.1","pLX304","","7428","VHL","1.26","","0","open","41749","ORA11.12.13.18A","4","72H","ORF OE","1","3","a08","8","1"
"file:////iodine/cbnt_cbimageX/HCS/xiaoyunwu/taoe005-u2os-72h-cp-a-au00044858/2013-08-08/41749/taoe005-u2os-72h-cp-a-au00044858_a08_s4_w3_thumb46ef554a-9822-48e0-9115-369ec18e5178.tif",,,,,,,,,,,,,,,,,,,,,,,
"file:////iodine/cbnt_cbimageX/HCS/xiaoyunwu/taoe005-u2os-72h-cp-a-au00044858/2013-08-08/41749/taoe005-u2os-72h-cp-a-au00044858_a08_s4_w4_thumbb5a3e283-955b-4948-9618-aff42bce6c65.tif",,,,,,,,,,,,,,,,,,,,,,,
"file:////iodine/cbnt_cbimageX/HCS/xiaoyunwu/taoe005-u2os-72h-cp-a-au00044858/2013-08-08/41749/taoe005-u2os-72h-cp-a-au00044858_a08_s4_w4bc28e6c3-58e6-4869-9563-d3c46036be20.tif",,,,"Treated","WT.1","pLX304","","7428","VHL","1.26","","0","open","41749","ORA11.12.13.18A","4","72H","ORF OE","1","4","a08","8","1"
"file:////iodine/cbnt_cbimageX/HCS/xiaoyunwu/taoe005-u2os-72h-cp-a-au00044858/2013-08-08/41749/taoe005-u2os-72h-cp-a-au00044858_a08_s4_w56e18afc2-db9e-4680-b5a9-b2b2e1079214.tif",,,,"Treated","WT.1","pLX304","","7428","VHL","1.26","","0","open","41749","ORA11.12.13.18A","4","72H","ORF OE","1","5","a08","8","1"
"file:////iodine/cbnt_cbimageX/HCS/xiaoyunwu/taoe005-u2os-72h-cp-a-au00044858/2013-08-08/41749/taoe005-u2os-72h-cp-a-au00044858_a08_s4_w5_thumb1cfbe3ea-6dde-4996-a00c-6263d3f9ec06.tif",,,,,,,,,,,,,,,,,,,,,,,
"file:////iodine/cbnt_cbimageX/HCS/xiaoyunwu/taoe005-u2os-72h-cp-a-au00044858/2013-08-08/41749/taoe005-u2os-72h-cp-a-au00044858_a08_s5_w19f11df35-a4b7-49b5-be47-0747a0611671.tif",,,,"Treated","WT.1","pLX304","","7428","VHL","1.26","","0","open","41749","ORA11.12.13.18A","5","72H","ORF OE","1","1","a08","8","1"
"file:////iodine/cbnt_cbimageX/HCS/xiaoyunwu/taoe005-u2os-72h-cp-a-au00044858/2013-08-08/41749/taoe005-u2os-72h-cp-a-au00044858_a08_s5_w1_thumb4f6a95c8-bc06-40fa-84c7-c66697a2cf40.tif",,,,,,,,,,,,,,,,,,,,,,,
"file:////iodine/cbnt_cbimageX/HCS/xiaoyunwu/taoe005-u2os-72h-cp-a-au00044858/2013-08-08/41749/taoe005-u2os-72h-cp-a-au00044858_a08_s5_w23d035ae1-1e63-4e2f-a26d-92d80edfff38.tif",,,,"Treated","WT.1","pLX304","","7428","VHL","1.26","","0","open","41749","ORA11.12.13.18A","5","72H","ORF OE","1","2","a08","8","1"
"file:////iodine/cbnt_cbimageX/HCS/xiaoyunwu/taoe005-u2os-72h-cp-a-au00044858/2013-08-08/41749/taoe005-u2os-72h-cp-a-au00044858_a08_s5_w2_thumb63ba3c46-655d-46f8-84cc-f497427af14d.tif",,,,,,,,,,,,,,,,,,,,,,,
"file:////iodine/cbnt_cbimageX/HCS/xiaoyunwu/taoe005-u2os-72h-cp-a-au00044858/2013-08-08/41749/taoe005-u2os-72h-cp-a-au00044858_a08_s5_w3487b9610-b284-4555-992a-a2e45db04cf4.tif",,,,"Treated","WT.1","pLX304","","7428","VHL","1.26","","0","open","41749","ORA11.12.13.18A","5","72H","ORF OE","1","3","a08","8","1"
"file:////iodine/cbnt_cbimageX/HCS/xiaoyunwu/taoe005-u2os-72h-cp-a-au00044858/2013-08-08/41749/taoe005-u2os-72h-cp-a-au00044858_a08_s5_w3_thumb669d553a-8c83-4f5c-a5fd-940b1f485e76.tif",,,,,,,,,,,,,,,,,,,,,,,
"file:////iodine/cbnt_cbimageX/HCS/xiaoyunwu/taoe005-u2os-72h-cp-a-au00044858/2013-08-08/41749/taoe005-u2os-72h-cp-a-au00044858_a08_s5_w40d1c1435-e172-4607-a161-32970749a730.tif",,,,"Treated","WT.1","pLX304","","7428","VHL","1.26","","0","open","41749","ORA11.12.13.18A","5","72H","ORF OE","1","4","a08","8","1"
"file:////iodine/cbnt_cbimageX/HCS/xiaoyunwu/taoe005-u2os-72h-cp-a-au00044858/2013-08-08/41749/taoe005-u2os-72h-cp-a-au00044858_a08_s5_w4_thumbc6b0cf68-fcc1-4a1a-bfdb-c31e4caf103d.tif",,,,,,,,,,,,,,,,,,,,,,,
"file:////iodine/cbnt_cbimageX/HCS/xiaoyunwu/taoe005-u2os-72h-cp-a-au00044858/2013-08-08/41749/taoe005-u2os-72h-cp-a-au00044858_a08_s5_w57d6ad5bc-6d8f-424c-bce1-3f6a322575ed.tif",,,,"Treated","WT.1","pLX304","","7428","VHL","1.26","","0","open","41749","ORA11.12.13.18A","5","72H","ORF OE","1","5","a08","8","1"
"file:////iodine/cbnt_cbimageX/HCS/xiaoyunwu/taoe005-u2os-72h-cp-a-au00044858/2013-08-08/41749/taoe005-u2os-72h-cp-a-au00044858_a08_s5_w5_thumb21301aa1-0d19-4564-a214-6c3588d8bf37.tif",,,,,,,,,,,,,,,,,,,,,,,
"file:////iodine/cbnt_cbimageX/HCS/xiaoyunwu/taoe005-u2os-72h-cp-a-au00044858/2013-08-08/41749/taoe005-u2os-72h-cp-a-au00044858_a08_s6_w18533436c-20cd-47e6-8cb4-1e4d863b4b28.tif",,,,"Treated","WT.1","pLX304","","7428","VHL","1.26","","0","open","41749","ORA11.12.13.18A","6","72H","ORF OE","1","1","a08","8","1"
"file:////iodine/cbnt_cbimageX/HCS/xiaoyunwu/taoe005-u2os-72h-cp-a-au00044858/2013-08-08/41749/taoe005-u2os-72h-cp-a-au00044858_a08_s6_w1_thumb21604536-ade1-4ec5-8df0-4d2329bc0606.tif",,,,,,,,,,,,,,,,,,,,,,,
"file:////iodine/cbnt_cbimageX/HCS/xiaoyunwu/taoe005-u2os-72h-cp-a-au00044858/2013-08-08/41749/taoe005-u2os-72h-cp-a-au00044858_a08_s6_w236a17fca-dc75-4067-b567-c009c5167bef.tif",,,,"Treated","WT.1","pLX304","","7428","VHL","1.26","","0","open","41749","ORA11.12.13.18A","6","72H","ORF OE","1","2","a08","8","1"
"file:////iodine/cbnt_cbimageX/HCS/xiaoyunwu/taoe005-u2os-72h-cp-a-au00044858/2013-08-08/41749/taoe005-u2os-72h-cp-a-au00044858_a08_s6_w2_thumb25ecb999-23e2-40c7-9d91-9b36f1f5fe95.tif",,,,,,,,,,,,,,,,,,,,,,,
"file:////iodine/cbnt_cbimageX/HCS/xiaoyunwu/taoe005-u2os-72h-cp-a-au00044858/2013-08-08/41749/taoe005-u2os-72h-cp-a-au00044858_a08_s6_w3_thumb28f4b578-581e-4452-bbd0-a2e92cd383c3.tif",,,,,,,,,,,,,,,,,,,,,,,
"file:////iodine/cbnt_cbimageX/HCS/xiaoyunwu/taoe005-u2os-72h-cp-a-au00044858/2013-08-08/41749/taoe005-u2os-72h-cp-a-au00044858_a08_s6_w3ffc33eb6-b180-4317-b0e9-456f85d854b8.tif",,,,"Treated","WT.1","pLX304","","7428","VHL","1.26","","0","open","41749","ORA11.12.13.18A","6","72H","ORF OE","1","3","a08","8","1"
"file:////iodine/cbnt_cbimageX/HCS/xiaoyunwu/taoe005-u2os-72h-cp-a-au00044858/2013-08-08/41749/taoe005-u2os-72h-cp-a-au00044858_a08_s6_w4_thumb70953434-c69b-49ee-a692-2770ec365e98.tif",,,,,,,,,,,,,,,,,,,,,,,
"file:////iodine/cbnt_cbimageX/HCS/xiaoyunwu/taoe005-u2os-72h-cp-a-au00044858/2013-08-08/41749/taoe005-u2os-72h-cp-a-au00044858_a08_s6_w4f96ee931-d0b2-4e05-a2f6-c3115122431a.tif",,,,"Treated","WT.1","pLX304","","7428","VHL","1.26","","0","open","41749","ORA11.12.13.18A","6","72H","ORF OE","1","4","a08","8","1"
"file:////iodine/cbnt_cbimageX/HCS/xiaoyunwu/taoe005-u2os-72h-cp-a-au00044858/2013-08-08/41749/taoe005-u2os-72h-cp-a-au00044858_a08_s6_w57ec74fa8-4aab-4d1d-a1b9-4a2b572747b6.tif",,,,"Treated","WT.1","pLX304","","7428","VHL","1.26","","0","open","41749","ORA11.12.13.18A","6","72H","ORF OE","1","5","a08","8","1"
"file:////iodine/cbnt_cbimageX/HCS/xiaoyunwu/taoe005-u2os-72h-cp-a-au00044858/2013-08-08/41749/taoe005-u2os-72h-cp-a-au00044858_a08_s6_w5_thumb7eb45dcc-5a7b-490f-84bd-777d4fd292a6.tif",,,,,,,,,,,,,,,,,,,,,,,
"file:////iodine/cbnt_cbimageX/HCS/xiaoyunwu/taoe005-u2os-72h-cp-a-au00044858/2013-08-08/41749/taoe005-u2os-72h-cp-a-au00044858_a08_s7_w1761ada0f-6f5e-4791-aa3e-305a77531fb7.tif",,,,"Treated","WT.1","pLX304","","7428","VHL","1.26","","0","open","41749","ORA11.12.13.18A","7","72H","ORF OE","1","1","a08","8","1"
"file:////iodine/cbnt_cbimageX/HCS/xiaoyunwu/taoe005-u2os-72h-cp-a-au00044858/2013-08-08/41749/taoe005-u2os-72h-cp-a-au00044858_a08_s7_w1_thumb39f990a7-17b5-4176-b7e8-3d82ae174b91.tif",,,,,,,,,,,,,,,,,,,,,,,
"file:////iodine/cbnt_cbimageX/HCS/xiaoyunwu/taoe005-u2os-72h-cp-a-au00044858/2013-08-08/41749/taoe005-u2os-72h-cp-a-au00044858_a08_s7_w2_thumb3bb5fa7d-487d-4334-b4e7-e4e5bd76959d.tif",,,,,,,,,,,,,,,,,,,,,,,
"file:////iodine/cbnt_cbimageX/HCS/xiaoyunwu/taoe005-u2os-72h-cp-a-au00044858/2013-08-08/41749/taoe005-u2os-72h-cp-a-au00044858_a08_s7_w2ba050b4f-8eb8-4a24-bad8-6d8987e2348a.tif",,,,"Treated","WT.1","pLX304","","7428","VHL","1.26","","0","open","41749","ORA11.12.13.18A","7","72H","ORF OE","1","2","a08","8","1"
"file:////iodine/cbnt_cbimageX/HCS/xiaoyunwu/taoe005-u2os-72h-cp-a-au00044858/2013-08-08/41749/taoe005-u2os-72h-cp-a-au00044858_a08_s7_w31647f78a-7b2a-4406-be0f-a672bb01b3c3.tif",,,,"Treated","WT.1","pLX304","","7428","VHL","1.26","","0","open","41749","ORA11.12.13.18A","7","72H","ORF OE","1","3","a08","8","1"
"file:////iodine/cbnt_cbimageX/HCS/xiaoyunwu/taoe005-u2os-72h-cp-a-au00044858/2013-08-08/41749/taoe005-u2os-72h-cp-a-au00044858_a08_s7_w3_thumbf0d1267d-b1a2-496c-bb92-18be8b9503b5.tif",,,,,,,,,,,,,,,,,,,,,,,
"file:////iodine/cbnt_cbimageX/HCS/xiaoyunwu/taoe005-u2os-72h-cp-a-au00044858/2013-08-08/41749/taoe005-u2os-72h-cp-a-au00044858_a08_s7_w4_thumbb6b25d9f-5845-4718-8812-a1529cbf7486.tif",,,,,,,,,,,,,,,,,,,,,,,
"file:////iodine/cbnt_cbimageX/HCS/xiaoyunwu/taoe005-u2os-72h-cp-a-au00044858/2013-08-08/41749/taoe005-u2os-72h-cp-a-au00044858_a08_s7_w4ef4185d1-3d4c-4df8-a63a-22e9c0accd83.tif",,,,"Treated","WT.1","pLX304","","7428","VHL","1.26","","0","open","41749","ORA11.12.13.18A","7","72H","ORF OE","1","4","a08","8","1"
"file:////iodine/cbnt_cbimageX/HCS/xiaoyunwu/taoe005-u2os-72h-cp-a-au00044858/2013-08-08/41749/taoe005-u2os-72h-cp-a-au00044858_a08_s7_w511e76d7c-05fc-4a2b-89d1-28534ced5844.tif",,,,"Treated","WT.1","pLX304","","7428","VHL","1.26","","0","open","41749","ORA11.12.13.18A","7","72H","ORF OE","1","5","a08","8","1"
"file:////iodine/cbnt_cbimageX/HCS/xiaoyunwu/taoe005-u2os-72h-cp-a-au00044858/2013-08-08/41749/taoe005-u2os-72h-cp-a-au00044858_a08_s7_w5_thumbbae8c8ff-41fe-412e-a696-ea0fcb3d77d1.tif",,,,,,,,,,,,,,,,,,,,,,,
"file:////iodine/cbnt_cbimageX/HCS/xiaoyunwu/taoe005-u2os-72h-cp-a-au00044858/2013-08-08/41749/taoe005-u2os-72h-cp-a-au00044858_a08_s8_w1041909a6-1c41-4ff7-8501-ce1df5c22f4a.tif",,,,"Treated","WT.1","pLX304","","7428","VHL","1.26","","0","open","41749","ORA11.12.13.18A","8","72H","ORF OE","1","1","a08","8","1"
"file:////iodine/cbnt_cbimageX/HCS/xiaoyunwu/taoe005-u2os-72h-cp-a-au00044858/2013-08-08/41749/taoe005-u2os-72h-cp-a-au00044858_a08_s8_w1_thumbf31e7ae2-9f66-4986-8166-211c1762e832.tif",,,,,,,,,,,,,,,,,,,,,,,
"file:////iodine/cbnt_cbimageX/HCS/xiaoyunwu/taoe005-u2os-72h-cp-a-au00044858/2013-08-08/41749/taoe005-u2os-72h-cp-a-au00044858_a08_s8_w20487e549-04a9-4d7b-98bc-7b4cd0b287de.tif",,,,"Treated","WT.1","pLX304","","7428","VHL","1.26","","0","open","41749","ORA11.12.13.18A","8","72H","ORF OE","1","2","a08","8","1"
"file:////iodine/cbnt_cbimageX/HCS/xiaoyunwu/taoe005-u2os-72h-cp-a-au00044858/2013-08-08/41749/taoe005-u2os-72h-cp-a-au00044858_a08_s8_w2_thumb02b362f1-91cd-4a41-8389-7d7d048227f8.tif",,,,,,,,,,,,,,,,,,,,,,,
"file:////iodine/cbnt_cbimageX/HCS/xiaoyunwu/taoe005-u2os-72h-cp-a-au00044858/2013-08-08/41749/taoe005-u2os-72h-cp-a-au00044858_a08_s8_w36671408e-6f8f-49b7-83aa-3d18e1294119.tif",,,,"Treated","WT.1","pLX304","","7428","VHL","1.26","","0","open","41749","ORA11.12.13.18A","8","72H","ORF OE","1","3","a08","8","1"
"file:////iodine/cbnt_cbimageX/HCS/xiaoyunwu/taoe005-u2os-72h-cp-a-au00044858/2013-08-08/41749/taoe005-u2os-72h-cp-a-au00044858_a08_s8_w3_thumb01397f86-d87b-4ee0-a384-9bb8c608b6fc.tif",,,,,,,,,,,,,,,,,,,,,,,
"file:////iodine/cbnt_cbimageX/HCS/xiaoyunwu/taoe005-u2os-72h-cp-a-au00044858/2013-08-08/41749/taoe005-u2os-72h-cp-a-au00044858_a08_s8_w4_thumbee89f02a-4186-45ab-9384-a0e3d7e8dd55.tif",,,,,,,,,,,,,,,,,,,,,,,
"file:////iodine/cbnt_cbimageX/HCS/xiaoyunwu/taoe005-u2os-72h-cp-a-au00044858/2013-08-08/41749/taoe005-u2os-72h-cp-a-au00044858_a08_s8_w4d0a3b210-ecbe-46c1-b534-7037854d4cdb.tif",,,,"Treated","WT.1","pLX304","","7428","VHL","1.26","","0","open","41749","ORA11.12.13.18A","8","72H","ORF OE","1","4","a08","8","1"
"file:////iodine/cbnt_cbimageX/HCS/xiaoyunwu/taoe005-u2os-72h-cp-a-au00044858/2013-08-08/41749/taoe005-u2os-72h-cp-a-au00044858_a08_s8_w54e22015c-1ad4-44f4-b94e-01812e09f144.tif",,,,"Treated","WT.1","pLX304","","7428","VHL","1.26","","0","open","41749","ORA11.12.13.18A","8","72H","ORF OE","1","5","a08","8","1"
"file:////iodine/cbnt_cbimageX/HCS/xiaoyunwu/taoe005-u2os-72h-cp-a-au00044858/2013-08-08/41749/taoe005-u2os-72h-cp-a-au00044858_a08_s8_w5_thumb23184064-e1c1-423d-8abf-2934c45035ff.tif",,,,,,,,,,,,,,,,,,,,,,,
"file:////iodine/cbnt_cbimageX/HCS/xiaoyunwu/taoe005-u2os-72h-cp-a-au00044858/2013-08-08/41749/taoe005-u2os-72h-cp-a-au00044858_a08_s9_w12ee4da39-15e8-4cdc-ad6c-b3da8af364b5.tif",,,,"Treated","WT.1","pLX304","","7428","VHL","1.26","","0","open","41749","ORA11.12.13.18A","9","72H","ORF OE","1","1","a08","8","1"
"file:////iodine/cbnt_cbimageX/HCS/xiaoyunwu/taoe005-u2os-72h-cp-a-au00044858/2013-08-08/41749/taoe005-u2os-72h-cp-a-au00044858_a08_s9_w1_thumb438ded82-806d-467d-b13d-042022dc3b70.tif",,,,,,,,,,,,,,,,,,,,,,,
"file:////iodine/cbnt_cbimageX/HCS/xiaoyunwu/taoe005-u2os-72h-cp-a-au00044858/2013-08-08/41749/taoe005-u2os-72h-cp-a-au00044858_a08_s9_w2_thumbea6c853f-90ed-49eb-b76c-2117f08ce6c8.tif",,,,,,,,,,,,,,,,,,,,,,,
"file:////iodine/cbnt_cbimageX/HCS/xiaoyunwu/taoe005-u2os-72h-cp-a-au00044858/2013-08-08/41749/taoe005-u2os-72h-cp-a-au00044858_a08_s9_w2b6953fd1-70ff-4515-afa6-d91d683f1c11.tif",,,,"Treated","WT.1","pLX304","","7428","VHL","1.26","","0","open","41749","ORA11.12.13.18A","9","72H","ORF OE","1","2","a08","8","1"
"file:////iodine/cbnt_cbimageX/HCS/xiaoyunwu/taoe005-u2os-72h-cp-a-au00044858/2013-08-08/41749/taoe005-u2os-72h-cp-a-au00044858_a08_s9_w3_thumb93a480ae-949a-4743-9054-6281effe36be.tif",,,,,,,,,,,,,,,,,,,,,,,
"file:////iodine/cbnt_cbimageX/HCS/xiaoyunwu/taoe005-u2os-72h-cp-a-au00044858/2013-08-08/41749/taoe005-u2os-72h-cp-a-au00044858_a08_s9_w3abd983a1-7c1e-4d64-a20b-cac4148f93b4.tif",,,,"Treated","WT.1","pLX304","","7428","VHL","1.26","","0","open","41749","ORA11.12.13.18A","9","72H","ORF OE","1","3","a08","8","1"
"file:////iodine/cbnt_cbimageX/HCS/xiaoyunwu/taoe005-u2os-72h-cp-a-au00044858/2013-08-08/41749/taoe005-u2os-72h-cp-a-au00044858_a08_s9_w40c09ff92-3213-44e6-bab2-ba12bee4ea08.tif",,,,"Treated","WT.1","pLX304","","7428","VHL","1.26","","0","open","41749","ORA11.12.13.18A","9","72H","ORF OE","1","4","a08","8","1"
"file:////iodine/cbnt_cbimageX/HCS/xiaoyunwu/taoe005-u2os-72h-cp-a-au00044858/2013-08-08/41749/taoe005-u2os-72h-cp-a-au00044858_a08_s9_w4_thumbcca78886-0c2b-47f2-83fc-e7aa4ada9b19.tif",,,,,,,,,,,,,,,,,,,,,,,
"file:////iodine/cbnt_cbimageX/HCS/xiaoyunwu/taoe005-u2os-72h-cp-a-au00044858/2013-08-08/41749/taoe005-u2os-72h-cp-a-au00044858_a08_s9_w571ab8a4f-3d31-457a-88f5-d05c2a2776b6.tif",,,,"Treated","WT.1","pLX304","","7428","VHL","1.26","","0","open","41749","ORA11.12.13.18A","9","72H","ORF OE","1","5","a08","8","1"
"file:////iodine/cbnt_cbimageX/HCS/xiaoyunwu/taoe005-u2os-72h-cp-a-au00044858/2013-08-08/41749/taoe005-u2os-72h-cp-a-au00044858_a08_s9_w5_thumbf10db31b-9478-469a-ae2e-d104cd8b945f.tif",,,,,,,,,,,,,,,,,,,,,,,
"file:////iodine/cbnt_cbimageX/HCS/xiaoyunwu/taoe005-u2os-72h-cp-a-au00044858/2013-08-08/41749/taoe005-u2os-72h-cp-a-au00044858_a09_s1_w12c9fdf9a-7a12-43e5-ae28-c876a973760c.tif",,,,"Treated","WT.1","pLX304","","658","BMPR1B","1.06","","0","open","41749","ORA11.12.13.18A","1","72H","ORF OE","1","1","a09","9","1"
"file:////iodine/cbnt_cbimageX/HCS/xiaoyunwu/taoe005-u2os-72h-cp-a-au00044858/2013-08-08/41749/taoe005-u2os-72h-cp-a-au00044858_a09_s1_w1_thumb42376e7c-da68-412a-bbd5-0b413c5cb42e.tif",,,,,,,,,,,,,,,,,,,,,,,
"file:////iodine/cbnt_cbimageX/HCS/xiaoyunwu/taoe005-u2os-72h-cp-a-au00044858/2013-08-08/41749/taoe005-u2os-72h-cp-a-au00044858_a09_s1_w20399c572-e034-48f0-ad90-f7c61c638cd4.tif",,,,"Treated","WT.1","pLX304","","658","BMPR1B","1.06","","0","open","41749","ORA11.12.13.18A","1","72H","ORF OE","1","2","a09","9","1"
"file:////iodine/cbnt_cbimageX/HCS/xiaoyunwu/taoe005-u2os-72h-cp-a-au00044858/2013-08-08/41749/taoe005-u2os-72h-cp-a-au00044858_a09_s1_w2_thumb6c93b783-da26-4fef-b380-5080bbcf9cca.tif",,,,,,,,,,,,,,,,,,,,,,,
"file:////iodine/cbnt_cbimageX/HCS/xiaoyunwu/taoe005-u2os-72h-cp-a-au00044858/2013-08-08/41749/taoe005-u2os-72h-cp-a-au00044858_a09_s1_w366e0184c-3dfc-450b-aaa8-b598664bc76e.tif",,,,"Treated","WT.1","pLX304","","658","BMPR1B","1.06","","0","open","41749","ORA11.12.13.18A","1","72H","ORF OE","1","3","a09","9","1"
"file:////iodine/cbnt_cbimageX/HCS/xiaoyunwu/taoe005-u2os-72h-cp-a-au00044858/2013-08-08/41749/taoe005-u2os-72h-cp-a-au00044858_a09_s1_w3_thumbd4087e4a-cba1-432e-8f3c-c5f51492f58c.tif",,,,,,,,,,,,,,,,,,,,,,,
"file:////iodine/cbnt_cbimageX/HCS/xiaoyunwu/taoe005-u2os-72h-cp-a-au00044858/2013-08-08/41749/taoe005-u2os-72h-cp-a-au00044858_a09_s1_w46c7e73af-7a32-4225-8439-7c03d680ef9a.tif",,,,"Treated","WT.1","pLX304","","658","BMPR1B","1.06","","0","open","41749","ORA11.12.13.18A","1","72H","ORF OE","1","4","a09","9","1"
"file:////iodine/cbnt_cbimageX/HCS/xiaoyunwu/taoe005-u2os-72h-cp-a-au00044858/2013-08-08/41749/taoe005-u2os-72h-cp-a-au00044858_a09_s1_w4_thumbd1b26e78-75c1-4a8e-95be-203c037a2d81.tif",,,,,,,,,,,,,,,,,,,,,,,
"file:////iodine/cbnt_cbimageX/HCS/xiaoyunwu/taoe005-u2os-72h-cp-a-au00044858/2013-08-08/41749/taoe005-u2os-72h-cp-a-au00044858_a09_s1_w5_thumb9a2fe86e-caed-4b0a-b9b5-6f97aa5e3c49.tif",,,,,,,,,,,,,,,,,,,,,,,
"file:////iodine/cbnt_cbimageX/HCS/xiaoyunwu/taoe005-u2os-72h-cp-a-au00044858/2013-08-08/41749/taoe005-u2os-72h-cp-a-au00044858_a09_s1_w5a2f986ba-d59a-48d2-9d11-493e2866f257.tif",,,,"Treated","WT.1","pLX304","","658","BMPR1B","1.06","","0","open","41749","ORA11.12.13.18A","1","72H","ORF OE","1","5","a09","9","1"
"file:////iodine/cbnt_cbimageX/HCS/xiaoyunwu/taoe005-u2os-72h-cp-a-au00044858/2013-08-08/41749/taoe005-u2os-72h-cp-a-au00044858_a09_s2_w1_thumb56ed623c-a0b2-452d-8b67-d8c8be12817e.tif",,,,,,,,,,,,,,,,,,,,,,,
"file:////iodine/cbnt_cbimageX/HCS/xiaoyunwu/taoe005-u2os-72h-cp-a-au00044858/2013-08-08/41749/taoe005-u2os-72h-cp-a-au00044858_a09_s2_w1d2036811-bce9-44c5-bc4a-f9acdbaad8ad.tif",,,,"Treated","WT.1","pLX304","","658","BMPR1B","1.06","","0","open","41749","ORA11.12.13.18A","2","72H","ORF OE","1","1","a09","9","1"
"file:////iodine/cbnt_cbimageX/HCS/xiaoyunwu/taoe005-u2os-72h-cp-a-au00044858/2013-08-08/41749/taoe005-u2os-72h-cp-a-au00044858_a09_s2_w23caccfec-17b2-475c-b64b-5d4fa0822578.tif",,,,"Treated","WT.1","pLX304","","658","BMPR1B","1.06","","0","open","41749","ORA11.12.13.18A","2","72H","ORF OE","1","2","a09","9","1"
"file:////iodine/cbnt_cbimageX/HCS/xiaoyunwu/taoe005-u2os-72h-cp-a-au00044858/2013-08-08/41749/taoe005-u2os-72h-cp-a-au00044858_a09_s2_w2_thumb849211f0-85a2-41ca-b165-86d3ff8f5fdd.tif",,,,,,,,,,,,,,,,,,,,,,,
"file:////iodine/cbnt_cbimageX/HCS/xiaoyunwu/taoe005-u2os-72h-cp-a-au00044858/2013-08-08/41749/taoe005-u2os-72h-cp-a-au00044858_a09_s2_w3_thumb458c7f9b-9dbb-4d2b-be74-f74efcf31d75.tif",,,,,,,,,,,,,,,,,,,,,,,
"file:////iodine/cbnt_cbimageX/HCS/xiaoyunwu/taoe005-u2os-72h-cp-a-au00044858/2013-08-08/41749/taoe005-u2os-72h-cp-a-au00044858_a09_s2_w3ca78194f-fadb-405c-bbad-9117a332df14.tif",,,,"Treated","WT.1","pLX304","","658","BMPR1B","1.06","","0","open","41749","ORA11.12.13.18A","2","72H","ORF OE","1","3","a09","9","1"
"file:////iodine/cbnt_cbimageX/HCS/xiaoyunwu/taoe005-u2os-72h-cp-a-au00044858/2013-08-08/41749/taoe005-u2os-72h-cp-a-au00044858_a09_s2_w48d188506-41d4-4240-b3d3-5d6dc20dd9f8.tif",,,,"Treated","WT.1","pLX304","","658","BMPR1B","1.06","","0","open","41749","ORA11.12.13.18A","2","72H","ORF OE","1","4","a09","9","1"
"file:////iodine/cbnt_cbimageX/HCS/xiaoyunwu/taoe005-u2os-72h-cp-a-au00044858/2013-08-08/41749/taoe005-u2os-72h-cp-a-au00044858_a09_s2_w4_thumb4fc30e0c-2aad-4c59-b711-7730665856e6.tif",,,,,,,,,,,,,,,,,,,,,,,
"file:////iodine/cbnt_cbimageX/HCS/xiaoyunwu/taoe005-u2os-72h-cp-a-au00044858/2013-08-08/41749/taoe005-u2os-72h-cp-a-au00044858_a09_s2_w5_thumbbec45d1b-a834-499c-9984-ba82a5781ca9.tif",,,,,,,,,,,,,,,,,,,,,,,
"file:////iodine/cbnt_cbimageX/HCS/xiaoyunwu/taoe005-u2os-72h-cp-a-au00044858/2013-08-08/41749/taoe005-u2os-72h-cp-a-au00044858_a09_s2_w5fa876ecf-2901-4a9d-bd31-72cd12ef133a.tif",,,,"Treated","WT.1","pLX304","","658","BMPR1B","1.06","","0","open","41749","ORA11.12.13.18A","2","72H","ORF OE","1","5","a09","9","1"
"file:////iodine/cbnt_cbimageX/HCS/xiaoyunwu/taoe005-u2os-72h-cp-a-au00044858/2013-08-08/41749/taoe005-u2os-72h-cp-a-au00044858_a09_s3_w1_thumbd59060b4-d5fd-451b-98dd-0a7d4205f0fc.tif",,,,,,,,,,,,,,,,,,,,,,,
"file:////iodine/cbnt_cbimageX/HCS/xiaoyunwu/taoe005-u2os-72h-cp-a-au00044858/2013-08-08/41749/taoe005-u2os-72h-cp-a-au00044858_a09_s3_w1d44662c2-9122-49f6-86ef-61a83cad8435.tif",,,,"Treated","WT.1","pLX304","","658","BMPR1B","1.06","","0","open","41749","ORA11.12.13.18A","3","72H","ORF OE","1","1","a09","9","1"
"file:////iodine/cbnt_cbimageX/HCS/xiaoyunwu/taoe005-u2os-72h-cp-a-au00044858/2013-08-08/41749/taoe005-u2os-72h-cp-a-au00044858_a09_s3_w22911705e-835e-4f96-8cc6-24b18a6067c7.tif",,,,"Treated","WT.1","pLX304","","658","BMPR1B","1.06","","0","open","41749","ORA11.12.13.18A","3","72H","ORF OE","1","2","a09","9","1"
"file:////iodine/cbnt_cbimageX/HCS/xiaoyunwu/taoe005-u2os-72h-cp-a-au00044858/2013-08-08/41749/taoe005-u2os-72h-cp-a-au00044858_a09_s3_w2_thumb3e254340-ac6c-48c3-9495-87fa9d69e804.tif",,,,,,,,,,,,,,,,,,,,,,,
"file:////iodine/cbnt_cbimageX/HCS/xiaoyunwu/taoe005-u2os-72h-cp-a-au00044858/2013-08-08/41749/taoe005-u2os-72h-cp-a-au00044858_a09_s3_w3_thumb17ddfb7a-8481-4fdb-b096-10287596230a.tif",,,,,,,,,,,,,,,,,,,,,,,
"file:////iodine/cbnt_cbimageX/HCS/xiaoyunwu/taoe005-u2os-72h-cp-a-au00044858/2013-08-08/41749/taoe005-u2os-72h-cp-a-au00044858_a09_s3_w3ba1a8c1c-0161-4933-bb7e-0df61e09dca8.tif",,,,"Treated","WT.1","pLX304","","658","BMPR1B","1.06","","0","open","41749","ORA11.12.13.18A","3","72H","ORF OE","1","3","a09","9","1"
"file:////iodine/cbnt_cbimageX/HCS/xiaoyunwu/taoe005-u2os-72h-cp-a-au00044858/2013-08-08/41749/taoe005-u2os-72h-cp-a-au00044858_a09_s3_w4785da0bb-c123-4612-8da5-5441054f1387.tif",,,,"Treated","WT.1","pLX304","","658","BMPR1B","1.06","","0","open","41749","ORA11.12.13.18A","3","72H","ORF OE","1","4","a09","9","1"
"file:////iodine/cbnt_cbimageX/HCS/xiaoyunwu/taoe005-u2os-72h-cp-a-au00044858/2013-08-08/41749/taoe005-u2os-72h-cp-a-au00044858_a09_s3_w4_thumb5bb8976e-3609-465c-82e1-1391082f72dc.tif",,,,,,,,,,,,,,,,,,,,,,,
"file:////iodine/cbnt_cbimageX/HCS/xiaoyunwu/taoe005-u2os-72h-cp-a-au00044858/2013-08-08/41749/taoe005-u2os-72h-cp-a-au00044858_a09_s3_w538c5a9e1-a5d5-4565-a2b1-1f66b4a9368d.tif",,,,"Treated","WT.1","pLX304","","658","BMPR1B","1.06","","0","open","41749","ORA11.12.13.18A","3","72H","ORF OE","1","5","a09","9","1"
"file:////iodine/cbnt_cbimageX/HCS/xiaoyunwu/taoe005-u2os-72h-cp-a-au00044858/2013-08-08/41749/taoe005-u2os-72h-cp-a-au00044858_a09_s3_w5_thumb35c947ec-accf-4613-aedd-bc6b3db7e6f0.tif",,,,,,,,,,,,,,,,,,,,,,,
"file:////iodine/cbnt_cbimageX/HCS/xiaoyunwu/taoe005-u2os-72h-cp-a-au00044858/2013-08-08/41749/taoe005-u2os-72h-cp-a-au00044858_a09_s4_w1_thumbde73ee81-7796-4650-91f0-50aee0f50f29.tif",,,,,,,,,,,,,,,,,,,,,,,
"file:////iodine/cbnt_cbimageX/HCS/xiaoyunwu/taoe005-u2os-72h-cp-a-au00044858/2013-08-08/41749/taoe005-u2os-72h-cp-a-au00044858_a09_s4_w1dd16ea3d-ff78-464c-b99f-4dfe0f6ab6e3.tif",,,,"Treated","WT.1","pLX304","","658","BMPR1B","1.06","","0","open","41749","ORA11.12.13.18A","4","72H","ORF OE","1","1","a09","9","1"
"file:////iodine/cbnt_cbimageX/HCS/xiaoyunwu/taoe005-u2os-72h-cp-a-au00044858/2013-08-08/41749/taoe005-u2os-72h-cp-a-au00044858_a09_s4_w2183fb576-91c3-4b4d-9de7-359fd2c0b8d6.tif",,,,"Treated","WT.1","pLX304","","658","BMPR1B","1.06","","0","open","41749","ORA11.12.13.18A","4","72H","ORF OE","1","2","a09","9","1"
"file:////iodine/cbnt_cbimageX/HCS/xiaoyunwu/taoe005-u2os-72h-cp-a-au00044858/2013-08-08/41749/taoe005-u2os-72h-cp-a-au00044858_a09_s4_w2_thumbefeb1478-d559-4a00-99d1-d81042672e92.tif",,,,,,,,,,,,,,,,,,,,,,,
"file:////iodine/cbnt_cbimageX/HCS/xiaoyunwu/taoe005-u2os-72h-cp-a-au00044858/2013-08-08/41749/taoe005-u2os-72h-cp-a-au00044858_a09_s4_w3_thumbb8e26eef-004e-4829-93e4-10c633d6dee3.tif",,,,,,,,,,,,,,,,,,,,,,,
"file:////iodine/cbnt_cbimageX/HCS/xiaoyunwu/taoe005-u2os-72h-cp-a-au00044858/2013-08-08/41749/taoe005-u2os-72h-cp-a-au00044858_a09_s4_w3d2a6f8dc-0bb1-4a3e-8788-8b1fcb227046.tif",,,,"Treated","WT.1","pLX304","","658","BMPR1B","1.06","","0","open","41749","ORA11.12.13.18A","4","72H","ORF OE","1","3","a09","9","1"
"file:////iodine/cbnt_cbimageX/HCS/xiaoyunwu/taoe005-u2os-72h-cp-a-au00044858/2013-08-08/41749/taoe005-u2os-72h-cp-a-au00044858_a09_s4_w4_thumb71f4a231-5706-4d83-8099-f160254b6be2.tif",,,,,,,,,,,,,,,,,,,,,,,
"file:////iodine/cbnt_cbimageX/HCS/xiaoyunwu/taoe005-u2os-72h-cp-a-au00044858/2013-08-08/41749/taoe005-u2os-72h-cp-a-au00044858_a09_s4_w4e85becc8-3b1c-45a3-b7a4-8ecf75ae2fe0.tif",,,,"Treated","WT.1","pLX304","","658","BMPR1B","1.06","","0","open","41749","ORA11.12.13.18A","4","72H","ORF OE","1","4","a09","9","1"
"file:////iodine/cbnt_cbimageX/HCS/xiaoyunwu/taoe005-u2os-72h-cp-a-au00044858/2013-08-08/41749/taoe005-u2os-72h-cp-a-au00044858_a09_s4_w521fa738e-4da2-4d35-abac-ee73507579ac.tif",,,,"Treated","WT.1","pLX304","","658","BMPR1B","1.06","","0","open","41749","ORA11.12.13.18A","4","72H","ORF OE","1","5","a09","9","1"
"file:////iodine/cbnt_cbimageX/HCS/xiaoyunwu/taoe005-u2os-72h-cp-a-au00044858/2013-08-08/41749/taoe005-u2os-72h-cp-a-au00044858_a09_s4_w5_thumb28854b79-cc1d-44ce-aa47-82791e1bb87d.tif",,,,,,,,,,,,,,,,,,,,,,,
"file:////iodine/cbnt_cbimageX/HCS/xiaoyunwu/taoe005-u2os-72h-cp-a-au00044858/2013-08-08/41749/taoe005-u2os-72h-cp-a-au00044858_a09_s5_w1158810f8-207f-4d4b-ae38-c53f6ee9f1ed.tif",,,,"Treated","WT.1","pLX304","","658","BMPR1B","1.06","","0","open","41749","ORA11.12.13.18A","5","72H","ORF OE","1","1","a09","9","1"
"file:////iodine/cbnt_cbimageX/HCS/xiaoyunwu/taoe005-u2os-72h-cp-a-au00044858/2013-08-08/41749/taoe005-u2os-72h-cp-a-au00044858_a09_s5_w1_thumbd36dfaab-f681-4b65-9d16-c6d2f852a04e.tif",,,,,,,,,,,,,,,,,,,,,,,
"file:////iodine/cbnt_cbimageX/HCS/xiaoyunwu/taoe005-u2os-72h-cp-a-au00044858/2013-08-08/41749/taoe005-u2os-72h-cp-a-au00044858_a09_s5_w24a0b844b-eec0-45c3-8a54-6ce96529f5fe.tif",,,,"Treated","WT.1","pLX304","","658","BMPR1B","1.06","","0","open","41749","ORA11.12.13.18A","5","72H","ORF OE","1","2","a09","9","1"
"file:////iodine/cbnt_cbimageX/HCS/xiaoyunwu/taoe005-u2os-72h-cp-a-au00044858/2013-08-08/41749/taoe005-u2os-72h-cp-a-au00044858_a09_s5_w2_thumb5eea6efa-c9b6-4f3a-853e-e835ab96d95c.tif",,,,,,,,,,,,,,,,,,,,,,,
"file:////iodine/cbnt_cbimageX/HCS/xiaoyunwu/taoe005-u2os-72h-cp-a-au00044858/2013-08-08/41749/taoe005-u2os-72h-cp-a-au00044858_a09_s5_w34ef8b4e2-02b6-4155-972e-961a207637e6.tif",,,,"Treated","WT.1","pLX304","","658","BMPR1B","1.06","","0","open","41749","ORA11.12.13.18A","5","72H","ORF OE","1","3","a09","9","1"
"file:////iodine/cbnt_cbimageX/HCS/xiaoyunwu/taoe005-u2os-72h-cp-a-au00044858/2013-08-08/41749/taoe005-u2os-72h-cp-a-au00044858_a09_s5_w3_thumbd883d157-a81e-41aa-9841-2de85f18b462.tif",,,,,,,,,,,,,,,,,,,,,,,
"file:////iodine/cbnt_cbimageX/HCS/xiaoyunwu/taoe005-u2os-72h-cp-a-au00044858/2013-08-08/41749/taoe005-u2os-72h-cp-a-au00044858_a09_s5_w4926d857f-754a-4dc4-ad53-cc8a7364ae42.tif",,,,"Treated","WT.1","pLX304","","658","BMPR1B","1.06","","0","open","41749","ORA11.12.13.18A","5","72H","ORF OE","1","4","a09","9","1"
"file:////iodine/cbnt_cbimageX/HCS/xiaoyunwu/taoe005-u2os-72h-cp-a-au00044858/2013-08-08/41749/taoe005-u2os-72h-cp-a-au00044858_a09_s5_w4_thumb4c590457-03e1-4cfc-81e3-d10ef2e0af4e.tif",,,,,,,,,,,,,,,,,,,,,,,
"file:////iodine/cbnt_cbimageX/HCS/xiaoyunwu/taoe005-u2os-72h-cp-a-au00044858/2013-08-08/41749/taoe005-u2os-72h-cp-a-au00044858_a09_s5_w515f78d67-e93b-4cd5-ab65-05b8928d361d.tif",,,,"Treated","WT.1","pLX304","","658","BMPR1B","1.06","","0","open","41749","ORA11.12.13.18A","5","72H","ORF OE","1","5","a09","9","1"
"file:////iodine/cbnt_cbimageX/HCS/xiaoyunwu/taoe005-u2os-72h-cp-a-au00044858/2013-08-08/41749/taoe005-u2os-72h-cp-a-au00044858_a09_s5_w5_thumb91ae601c-a466-4b6f-a327-0598d86ddbb3.tif",,,,,,,,,,,,,,,,,,,,,,,
"file:////iodine/cbnt_cbimageX/HCS/xiaoyunwu/taoe005-u2os-72h-cp-a-au00044858/2013-08-08/41749/taoe005-u2os-72h-cp-a-au00044858_a09_s6_w1_thumb3d069851-1c0a-4662-9372-b591bd18de94.tif",,,,,,,,,,,,,,,,,,,,,,,
"file:////iodine/cbnt_cbimageX/HCS/xiaoyunwu/taoe005-u2os-72h-cp-a-au00044858/2013-08-08/41749/taoe005-u2os-72h-cp-a-au00044858_a09_s6_w1c57e0140-c45c-4f2b-8727-44bdf5283e4b.tif",,,,"Treated","WT.1","pLX304","","658","BMPR1B","1.06","","0","open","41749","ORA11.12.13.18A","6","72H","ORF OE","1","1","a09","9","1"
"file:////iodine/cbnt_cbimageX/HCS/xiaoyunwu/taoe005-u2os-72h-cp-a-au00044858/2013-08-08/41749/taoe005-u2os-72h-cp-a-au00044858_a09_s6_w2_thumb34905608-e57d-4d1f-bc26-ae923b68a0ba.tif",,,,,,,,,,,,,,,,,,,,,,,
"file:////iodine/cbnt_cbimageX/HCS/xiaoyunwu/taoe005-u2os-72h-cp-a-au00044858/2013-08-08/41749/taoe005-u2os-72h-cp-a-au00044858_a09_s6_w2a2eea88b-74bd-4e9e-8e1a-be73c53adc5e.tif",,,,"Treated","WT.1","pLX304","","658","BMPR1B","1.06","","0","open","41749","ORA11.12.13.18A","6","72H","ORF OE","1","2","a09","9","1"
"file:////iodine/cbnt_cbimageX/HCS/xiaoyunwu/taoe005-u2os-72h-cp-a-au00044858/2013-08-08/41749/taoe005-u2os-72h-cp-a-au00044858_a09_s6_w397499536-976d-469e-9c19-84d2bb253c89.tif",,,,"Treated","WT.1","pLX304","","658","BMPR1B","1.06","","0","open","41749","ORA11.12.13.18A","6","72H","ORF OE","1","3","a09","9","1"
"file:////iodine/cbnt_cbimageX/HCS/xiaoyunwu/taoe005-u2os-72h-cp-a-au00044858/2013-08-08/41749/taoe005-u2os-72h-cp-a-au00044858_a09_s6_w3_thumbe08f9c30-12d5-409a-95b0-9071d3c35fdf.tif",,,,,,,,,,,,,,,,,,,,,,,
"file:////iodine/cbnt_cbimageX/HCS/xiaoyunwu/taoe005-u2os-72h-cp-a-au00044858/2013-08-08/41749/taoe005-u2os-72h-cp-a-au00044858_a09_s6_w43e1b559e-09dd-4041-aa3c-5fa3bb527c6d.tif",,,,"Treated","WT.1","pLX304","","658","BMPR1B","1.06","","0","open","41749","ORA11.12.13.18A","6","72H","ORF OE","1","4","a09","9","1"
"file:////iodine/cbnt_cbimageX/HCS/xiaoyunwu/taoe005-u2os-72h-cp-a-au00044858/2013-08-08/41749/taoe005-u2os-72h-cp-a-au00044858_a09_s6_w4_thumb4c56352f-1cdb-4a0a-84d7-62454da0d519.tif",,,,,,,,,,,,,,,,,,,,,,,
"file:////iodine/cbnt_cbimageX/HCS/xiaoyunwu/taoe005-u2os-72h-cp-a-au00044858/2013-08-08/41749/taoe005-u2os-72h-cp-a-au00044858_a09_s6_w51d720e89-eec9-4352-93b7-5042aa65ccfd.tif",,,,"Treated","WT.1","pLX304","","658","BMPR1B","1.06","","0","open","41749","ORA11.12.13.18A","6","72H","ORF OE","1","5","a09","9","1"
"file:////iodine/cbnt_cbimageX/HCS/xiaoyunwu/taoe005-u2os-72h-cp-a-au00044858/2013-08-08/41749/taoe005-u2os-72h-cp-a-au00044858_a09_s6_w5_thumbfa6417f4-c989-458d-8597-74c72703f915.tif",,,,,,,,,,,,,,,,,,,,,,,
"file:////iodine/cbnt_cbimageX/HCS/xiaoyunwu/taoe005-u2os-72h-cp-a-au00044858/2013-08-08/41749/taoe005-u2os-72h-cp-a-au00044858_a09_s7_w184fb4c78-39da-450d-97ad-18429e2617b2.tif",,,,"Treated","WT.1","pLX304","","658","BMPR1B","1.06","","0","open","41749","ORA11.12.13.18A","7","72H","ORF OE","1","1","a09","9","1"
"file:////iodine/cbnt_cbimageX/HCS/xiaoyunwu/taoe005-u2os-72h-cp-a-au00044858/2013-08-08/41749/taoe005-u2os-72h-cp-a-au00044858_a09_s7_w1_thumb79907160-2aa0-4e60-bbf5-7ab3f5e860e2.tif",,,,,,,,,,,,,,,,,,,,,,,
"file:////iodine/cbnt_cbimageX/HCS/xiaoyunwu/taoe005-u2os-72h-cp-a-au00044858/2013-08-08/41749/taoe005-u2os-72h-cp-a-au00044858_a09_s7_w21e98d960-b754-46d5-aaf4-d26fc3a573c9.tif",,,,"Treated","WT.1","pLX304","","658","BMPR1B","1.06","","0","open","41749","ORA11.12.13.18A","7","72H","ORF OE","1","2","a09","9","1"
"file:////iodine/cbnt_cbimageX/HCS/xiaoyunwu/taoe005-u2os-72h-cp-a-au00044858/2013-08-08/41749/taoe005-u2os-72h-cp-a-au00044858_a09_s7_w2_thumbf6a9b4a6-931d-4087-8e13-ae7f1f7667ae.tif",,,,,,,,,,,,,,,,,,,,,,,
"file:////iodine/cbnt_cbimageX/HCS/xiaoyunwu/taoe005-u2os-72h-cp-a-au00044858/2013-08-08/41749/taoe005-u2os-72h-cp-a-au00044858_a09_s7_w305aaf728-fe23-49b0-a035-c41a01d17877.tif",,,,"Treated","WT.1","pLX304","","658","BMPR1B","1.06","","0","open","41749","ORA11.12.13.18A","7","72H","ORF OE","1","3","a09","9","1"
"file:////iodine/cbnt_cbimageX/HCS/xiaoyunwu/taoe005-u2os-72h-cp-a-au00044858/2013-08-08/41749/taoe005-u2os-72h-cp-a-au00044858_a09_s7_w3_thumbfa46f17f-ddf0-421c-a1ac-8db8699b1ddf.tif",,,,,,,,,,,,,,,,,,,,,,,
"file:////iodine/cbnt_cbimageX/HCS/xiaoyunwu/taoe005-u2os-72h-cp-a-au00044858/2013-08-08/41749/taoe005-u2os-72h-cp-a-au00044858_a09_s7_w48b86c4f8-a76f-4561-ae10-26344a50c4bc.tif",,,,"Treated","WT.1","pLX304","","658","BMPR1B","1.06","","0","open","41749","ORA11.12.13.18A","7","72H","ORF OE","1","4","a09","9","1"
"file:////iodine/cbnt_cbimageX/HCS/xiaoyunwu/taoe005-u2os-72h-cp-a-au00044858/2013-08-08/41749/taoe005-u2os-72h-cp-a-au00044858_a09_s7_w4_thumb4df96d1f-860b-4ee7-84d7-28e289367a68.tif",,,,,,,,,,,,,,,,,,,,,,,
"file:////iodine/cbnt_cbimageX/HCS/xiaoyunwu/taoe005-u2os-72h-cp-a-au00044858/2013-08-08/41749/taoe005-u2os-72h-cp-a-au00044858_a09_s7_w5460afa6e-f943-4170-869c-7329135f9537.tif",,,,"Treated","WT.1","pLX304","","658","BMPR1B","1.06","","0","open","41749","ORA11.12.13.18A","7","72H","ORF OE","1","5","a09","9","1"
"file:////iodine/cbnt_cbimageX/HCS/xiaoyunwu/taoe005-u2os-72h-cp-a-au00044858/2013-08-08/41749/taoe005-u2os-72h-cp-a-au00044858_a09_s7_w5_thumb235c54e4-330f-4abb-85bf-0afaa8350884.tif",,,,,,,,,,,,,,,,,,,,,,,
"file:////iodine/cbnt_cbimageX/HCS/xiaoyunwu/taoe005-u2os-72h-cp-a-au00044858/2013-08-08/41749/taoe005-u2os-72h-cp-a-au00044858_a09_s8_w181babe04-68e5-4f96-9516-89e8517b4692.tif",,,,"Treated","WT.1","pLX304","","658","BMPR1B","1.06","","0","open","41749","ORA11.12.13.18A","8","72H","ORF OE","1","1","a09","9","1"
"file:////iodine/cbnt_cbimageX/HCS/xiaoyunwu/taoe005-u2os-72h-cp-a-au00044858/2013-08-08/41749/taoe005-u2os-72h-cp-a-au00044858_a09_s8_w1_thumb6953d07b-f6b5-4550-aafb-a9bcdbe3e2d4.tif",,,,,,,,,,,,,,,,,,,,,,,
"file:////iodine/cbnt_cbimageX/HCS/xiaoyunwu/taoe005-u2os-72h-cp-a-au00044858/2013-08-08/41749/taoe005-u2os-72h-cp-a-au00044858_a09_s8_w236ce9dfb-68f9-4367-882f-d2c9b7f80285.tif",,,,"Treated","WT.1","pLX304","","658","BMPR1B","1.06","","0","open","41749","ORA11.12.13.18A","8","72H","ORF OE","1","2","a09","9","1"
"file:////iodine/cbnt_cbimageX/HCS/xiaoyunwu/taoe005-u2os-72h-cp-a-au00044858/2013-08-08/41749/taoe005-u2os-72h-cp-a-au00044858_a09_s8_w2_thumb8a260000-f584-4c57-a438-423fa60f2a63.tif",,,,,,,,,,,,,,,,,,,,,,,
"file:////iodine/cbnt_cbimageX/HCS/xiaoyunwu/taoe005-u2os-72h-cp-a-au00044858/2013-08-08/41749/taoe005-u2os-72h-cp-a-au00044858_a09_s8_w3_thumbd6cd3365-7b23-4d17-9695-64e47a15b448.tif",,,,,,,,,,,,,,,,,,,,,,,
"file:////iodine/cbnt_cbimageX/HCS/xiaoyunwu/taoe005-u2os-72h-cp-a-au00044858/2013-08-08/41749/taoe005-u2os-72h-cp-a-au00044858_a09_s8_w3abe9ab6e-d977-4747-8baf-406c59b127e8.tif",,,,"Treated","WT.1","pLX304","","658","BMPR1B","1.06","","0","open","41749","ORA11.12.13.18A","8","72H","ORF OE","1","3","a09","9","1"
"file:////iodine/cbnt_cbimageX/HCS/xiaoyunwu/taoe005-u2os-72h-cp-a-au00044858/2013-08-08/41749/taoe005-u2os-72h-cp-a-au00044858_a09_s8_w4211b0314-edfd-4de6-bc26-eb954f1e655e.tif",,,,"Treated","WT.1","pLX304","","658","BMPR1B","1.06","","0","open","41749","ORA11.12.13.18A","8","72H","ORF OE","1","4","a09","9","1"
"file:////iodine/cbnt_cbimageX/HCS/xiaoyunwu/taoe005-u2os-72h-cp-a-au00044858/2013-08-08/41749/taoe005-u2os-72h-cp-a-au00044858_a09_s8_w4_thumb8a8cffdf-bbdd-46ca-a591-9c1a3bcba27f.tif",,,,,,,,,,,,,,,,,,,,,,,
"file:////iodine/cbnt_cbimageX/HCS/xiaoyunwu/taoe005-u2os-72h-cp-a-au00044858/2013-08-08/41749/taoe005-u2os-72h-cp-a-au00044858_a09_s8_w53e34fa9a-dc02-442d-87c0-d844cc0fa8b1.tif",,,,"Treated","WT.1","pLX304","","658","BMPR1B","1.06","","0","open","41749","ORA11.12.13.18A","8","72H","ORF OE","1","5","a09","9","1"
"file:////iodine/cbnt_cbimageX/HCS/xiaoyunwu/taoe005-u2os-72h-cp-a-au00044858/2013-08-08/41749/taoe005-u2os-72h-cp-a-au00044858_a09_s8_w5_thumba922e2a5-2793-40f3-a7f3-c0a1412ebf9d.tif",,,,,,,,,,,,,,,,,,,,,,,
"file:////iodine/cbnt_cbimageX/HCS/xiaoyunwu/taoe005-u2os-72h-cp-a-au00044858/2013-08-08/41749/taoe005-u2os-72h-cp-a-au00044858_a09_s9_w11f648091-1f62-41db-8756-2e4c70713605.tif",,,,"Treated","WT.1","pLX304","","658","BMPR1B","1.06","","0","open","41749","ORA11.12.13.18A","9","72H","ORF OE","1","1","a09","9","1"
"file:////iodine/cbnt_cbimageX/HCS/xiaoyunwu/taoe005-u2os-72h-cp-a-au00044858/2013-08-08/41749/taoe005-u2os-72h-cp-a-au00044858_a09_s9_w1_thumbb0d3dd05-4dcb-437c-a9e9-a1ee85353895.tif",,,,,,,,,,,,,,,,,,,,,,,
"file:////iodine/cbnt_cbimageX/HCS/xiaoyunwu/taoe005-u2os-72h-cp-a-au00044858/2013-08-08/41749/taoe005-u2os-72h-cp-a-au00044858_a09_s9_w2_thumbb91c275c-043b-4cda-82d6-023077ed7f04.tif",,,,,,,,,,,,,,,,,,,,,,,
"file:////iodine/cbnt_cbimageX/HCS/xiaoyunwu/taoe005-u2os-72h-cp-a-au00044858/2013-08-08/41749/taoe005-u2os-72h-cp-a-au00044858_a09_s9_w2ceed0c9c-a60f-4d1d-bd63-166679b30488.tif",,,,"Treated","WT.1","pLX304","","658","BMPR1B","1.06","","0","open","41749","ORA11.12.13.18A","9","72H","ORF OE","1","2","a09","9","1"
"file:////iodine/cbnt_cbimageX/HCS/xiaoyunwu/taoe005-u2os-72h-cp-a-au00044858/2013-08-08/41749/taoe005-u2os-72h-cp-a-au00044858_a09_s9_w310d8fb20-8720-435b-99cc-b7d26d23a325.tif",,,,"Treated","WT.1","pLX304","","658","BMPR1B","1.06","","0","open","41749","ORA11.12.13.18A","9","72H","ORF OE","1","3","a09","9","1"
"file:////iodine/cbnt_cbimageX/HCS/xiaoyunwu/taoe005-u2os-72h-cp-a-au00044858/2013-08-08/41749/taoe005-u2os-72h-cp-a-au00044858_a09_s9_w3_thumb7b1cbbc8-a2b8-4c51-be17-49bf4bc7f8c2.tif",,,,,,,,,,,,,,,,,,,,,,,
"file:////iodine/cbnt_cbimageX/HCS/xiaoyunwu/taoe005-u2os-72h-cp-a-au00044858/2013-08-08/41749/taoe005-u2os-72h-cp-a-au00044858_a09_s9_w42298099a-370d-4f4c-8425-e61f695bdda0.tif",,,,"Treated","WT.1","pLX304","","658","BMPR1B","1.06","","0","open","41749","ORA11.12.13.18A","9","72H","ORF OE","1","4","a09","9","1"
"file:////iodine/cbnt_cbimageX/HCS/xiaoyunwu/taoe005-u2os-72h-cp-a-au00044858/2013-08-08/41749/taoe005-u2os-72h-cp-a-au00044858_a09_s9_w4_thumbdc05c169-9351-43f0-bfc2-3b2bc271ecd7.tif",,,,,,,,,,,,,,,,,,,,,,,
"file:////iodine/cbnt_cbimageX/HCS/xiaoyunwu/taoe005-u2os-72h-cp-a-au00044858/2013-08-08/41749/taoe005-u2os-72h-cp-a-au00044858_a09_s9_w5_thumbb6cb2e7a-5f4d-443d-bce3-5e408c6bfaa9.tif",,,,,,,,,,,,,,,,,,,,,,,
"file:////iodine/cbnt_cbimageX/HCS/xiaoyunwu/taoe005-u2os-72h-cp-a-au00044858/2013-08-08/41749/taoe005-u2os-72h-cp-a-au00044858_a09_s9_w5d91054c9-7a40-4836-8011-61fe459a74a4.tif",,,,"Treated","WT.1","pLX304","","658","BMPR1B","1.06","","0","open","41749","ORA11.12.13.18A","9","72H","ORF OE","1","5","a09","9","1"
"file:////iodine/cbnt_cbimageX/HCS/xiaoyunwu/taoe005-u2os-72h-cp-a-au00044858/2013-08-08/41749/taoe005-u2os-72h-cp-a-au00044858_a10_s1_w1967e0248-5fa2-4063-92ca-b56ec1a446ae.tif",,,,"Treated","WT.1","pLX304","","8313","AXIN2","1.12","","0","open","41749","ORA11.12.13.18A","1","72H","ORF OE","1","1","a10","10","1"
"file:////iodine/cbnt_cbimageX/HCS/xiaoyunwu/taoe005-u2os-72h-cp-a-au00044858/2013-08-08/41749/taoe005-u2os-72h-cp-a-au00044858_a10_s1_w1_thumb89bb647f-9f40-413a-b741-f8b53110fd91.tif",,,,,,,,,,,,,,,,,,,,,,,
"file:////iodine/cbnt_cbimageX/HCS/xiaoyunwu/taoe005-u2os-72h-cp-a-au00044858/2013-08-08/41749/taoe005-u2os-72h-cp-a-au00044858_a10_s1_w23e84d82d-5601-4112-b386-99394bb7af65.tif",,,,"Treated","WT.1","pLX304","","8313","AXIN2","1.12","","0","open","41749","ORA11.12.13.18A","1","72H","ORF OE","1","2","a10","10","1"
"file:////iodine/cbnt_cbimageX/HCS/xiaoyunwu/taoe005-u2os-72h-cp-a-au00044858/2013-08-08/41749/taoe005-u2os-72h-cp-a-au00044858_a10_s1_w2_thumb5d872d3f-d084-4937-a763-59d0af9e2ec5.tif",,,,,,,,,,,,,,,,,,,,,,,
"file:////iodine/cbnt_cbimageX/HCS/xiaoyunwu/taoe005-u2os-72h-cp-a-au00044858/2013-08-08/41749/taoe005-u2os-72h-cp-a-au00044858_a10_s1_w3_thumb0e0a544a-5ef6-4b47-8bbe-1123bbf3ce36.tif",,,,,,,,,,,,,,,,,,,,,,,
"file:////iodine/cbnt_cbimageX/HCS/xiaoyunwu/taoe005-u2os-72h-cp-a-au00044858/2013-08-08/41749/taoe005-u2os-72h-cp-a-au00044858_a10_s1_w3bbb80e01-2363-4b5e-bedb-03a3981f9d74.tif",,,,"Treated","WT.1","pLX304","","8313","AXIN2","1.12","","0","open","41749","ORA11.12.13.18A","1","72H","ORF OE","1","3","a10","10","1"
"file:////iodine/cbnt_cbimageX/HCS/xiaoyunwu/taoe005-u2os-72h-cp-a-au00044858/2013-08-08/41749/taoe005-u2os-72h-cp-a-au00044858_a10_s1_w42d51cbff-3f11-4334-ae6d-663686e8046f.tif",,,,"Treated","WT.1","pLX304","","8313","AXIN2","1.12","","0","open","41749","ORA11.12.13.18A","1","72H","ORF OE","1","4","a10","10","1"
"file:////iodine/cbnt_cbimageX/HCS/xiaoyunwu/taoe005-u2os-72h-cp-a-au00044858/2013-08-08/41749/taoe005-u2os-72h-cp-a-au00044858_a10_s1_w4_thumb999d67ab-44c0-4342-989e-2c4c25318471.tif",,,,,,,,,,,,,,,,,,,,,,,
"file:////iodine/cbnt_cbimageX/HCS/xiaoyunwu/taoe005-u2os-72h-cp-a-au00044858/2013-08-08/41749/taoe005-u2os-72h-cp-a-au00044858_a10_s1_w582f5eeca-ba93-4931-a1bd-38a4bd8e7490.tif",,,,"Treated","WT.1","pLX304","","8313","AXIN2","1.12","","0","open","41749","ORA11.12.13.18A","1","72H","ORF OE","1","5","a10","10","1"
"file:////iodine/cbnt_cbimageX/HCS/xiaoyunwu/taoe005-u2os-72h-cp-a-au00044858/2013-08-08/41749/taoe005-u2os-72h-cp-a-au00044858_a10_s1_w5_thumbf867362d-e865-45c8-ad28-8897fbbcdc7f.tif",,,,,,,,,,,,,,,,,,,,,,,
"file:////iodine/cbnt_cbimageX/HCS/xiaoyunwu/taoe005-u2os-72h-cp-a-au00044858/2013-08-08/41749/taoe005-u2os-72h-cp-a-au00044858_a10_s2_w17dc7b262-f128-47f8-abb6-f7e5339ce7e1.tif",,,,"Treated","WT.1","pLX304","","8313","AXIN2","1.12","","0","open","41749","ORA11.12.13.18A","2","72H","ORF OE","1","1","a10","10","1"
"file:////iodine/cbnt_cbimageX/HCS/xiaoyunwu/taoe005-u2os-72h-cp-a-au00044858/2013-08-08/41749/taoe005-u2os-72h-cp-a-au00044858_a10_s2_w1_thumb671a2482-3f8a-449a-a97c-9aaac691e048.tif",,,,,,,,,,,,,,,,,,,,,,,
"file:////iodine/cbnt_cbimageX/HCS/xiaoyunwu/taoe005-u2os-72h-cp-a-au00044858/2013-08-08/41749/taoe005-u2os-72h-cp-a-au00044858_a10_s2_w22054019c-f0a1-4588-b383-6c3e0963c861.tif",,,,"Treated","WT.1","pLX304","","8313","AXIN2","1.12","","0","open","41749","ORA11.12.13.18A","2","72H","ORF OE","1","2","a10","10","1"
"file:////iodine/cbnt_cbimageX/HCS/xiaoyunwu/taoe005-u2os-72h-cp-a-au00044858/2013-08-08/41749/taoe005-u2os-72h-cp-a-au00044858_a10_s2_w2_thumb2e69d750-7fd5-4095-92ae-2d61f10ff61b.tif",,,,,,,,,,,,,,,,,,,,,,,
"file:////iodine/cbnt_cbimageX/HCS/xiaoyunwu/taoe005-u2os-72h-cp-a-au00044858/2013-08-08/41749/taoe005-u2os-72h-cp-a-au00044858_a10_s2_w39920406d-d334-4ffd-85ad-cb97f50c6bbc.tif",,,,"Treated","WT.1","pLX304","","8313","AXIN2","1.12","","0","open","41749","ORA11.12.13.18A","2","72H","ORF OE","1","3","a10","10","1"
"file:////iodine/cbnt_cbimageX/HCS/xiaoyunwu/taoe005-u2os-72h-cp-a-au00044858/2013-08-08/41749/taoe005-u2os-72h-cp-a-au00044858_a10_s2_w3_thumb8a7433dd-e05b-4a0a-88f9-c0e225fb52d6.tif",,,,,,,,,,,,,,,,,,,,,,,
"file:////iodine/cbnt_cbimageX/HCS/xiaoyunwu/taoe005-u2os-72h-cp-a-au00044858/2013-08-08/41749/taoe005-u2os-72h-cp-a-au00044858_a10_s2_w4462d8047-4491-44ba-9418-1f93c0a13d2e.tif",,,,"Treated","WT.1","pLX304","","8313","AXIN2","1.12","","0","open","41749","ORA11.12.13.18A","2","72H","ORF OE","1","4","a10","10","1"
"file:////iodine/cbnt_cbimageX/HCS/xiaoyunwu/taoe005-u2os-72h-cp-a-au00044858/2013-08-08/41749/taoe005-u2os-72h-cp-a-au00044858_a10_s2_w4_thumb47ca387e-aa38-4bdd-ac1d-e3a1b64fcb50.tif",,,,,,,,,,,,,,,,,,,,,,,
"file:////iodine/cbnt_cbimageX/HCS/xiaoyunwu/taoe005-u2os-72h-cp-a-au00044858/2013-08-08/41749/taoe005-u2os-72h-cp-a-au00044858_a10_s2_w50ff35f10-4897-42b5-b502-0c2e7ab06dba.tif",,,,"Treated","WT.1","pLX304","","8313","AXIN2","1.12","","0","open","41749","ORA11.12.13.18A","2","72H","ORF OE","1","5","a10","10","1"
"file:////iodine/cbnt_cbimageX/HCS/xiaoyunwu/taoe005-u2os-72h-cp-a-au00044858/2013-08-08/41749/taoe005-u2os-72h-cp-a-au00044858_a10_s2_w5_thumb7f7fa7ce-b6f7-4faf-b718-d042d0b0c7f7.tif",,,,,,,,,,,,,,,,,,,,,,,
"file:////iodine/cbnt_cbimageX/HCS/xiaoyunwu/taoe005-u2os-72h-cp-a-au00044858/2013-08-08/41749/taoe005-u2os-72h-cp-a-au00044858_a10_s3_w1_thumba592c68c-5a2a-4638-932e-87ba710367a0.tif",,,,,,,,,,,,,,,,,,,,,,,
"file:////iodine/cbnt_cbimageX/HCS/xiaoyunwu/taoe005-u2os-72h-cp-a-au00044858/2013-08-08/41749/taoe005-u2os-72h-cp-a-au00044858_a10_s3_w1fb240485-49da-4356-8e3a-2a4be6f771a8.tif",,,,"Treated","WT.1","pLX304","","8313","AXIN2","1.12","","0","open","41749","ORA11.12.13.18A","3","72H","ORF OE","1","1","a10","10","1"
"file:////iodine/cbnt_cbimageX/HCS/xiaoyunwu/taoe005-u2os-72h-cp-a-au00044858/2013-08-08/41749/taoe005-u2os-72h-cp-a-au00044858_a10_s3_w2_thumbc0a3d816-00bb-4f45-a558-7a2df03a13c3.tif",,,,,,,,,,,,,,,,,,,,,,,
"file:////iodine/cbnt_cbimageX/HCS/xiaoyunwu/taoe005-u2os-72h-cp-a-au00044858/2013-08-08/41749/taoe005-u2os-72h-cp-a-au00044858_a10_s3_w2d8fc1f73-fe05-4c43-a970-98635429fb47.tif",,,,"Treated","WT.1","pLX304","","8313","AXIN2","1.12","","0","open","41749","ORA11.12.13.18A","3","72H","ORF OE","1","2","a10","10","1"
"file:////iodine/cbnt_cbimageX/HCS/xiaoyunwu/taoe005-u2os-72h-cp-a-au00044858/2013-08-08/41749/taoe005-u2os-72h-cp-a-au00044858_a10_s3_w3_thumb59a25c3f-3a9a-44e1-b4ae-ed419f69da68.tif",,,,,,,,,,,,,,,,,,,,,,,
"file:////iodine/cbnt_cbimageX/HCS/xiaoyunwu/taoe005-u2os-72h-cp-a-au00044858/2013-08-08/41749/taoe005-u2os-72h-cp-a-au00044858_a10_s3_w3b128d2fb-0a81-4d7a-b391-0052a6887bac.tif",,,,"Treated","WT.1","pLX304","","8313","AXIN2","1.12","","0","open","41749","ORA11.12.13.18A","3","72H","ORF OE","1","3","a10","10","1"
"file:////iodine/cbnt_cbimageX/HCS/xiaoyunwu/taoe005-u2os-72h-cp-a-au00044858/2013-08-08/41749/taoe005-u2os-72h-cp-a-au00044858_a10_s3_w47eb75635-9721-409e-9b06-cf482fd499eb.tif",,,,"Treated","WT.1","pLX304","","8313","AXIN2","1.12","","0","open","41749","ORA11.12.13.18A","3","72H","ORF OE","1","4","a10","10","1"
"file:////iodine/cbnt_cbimageX/HCS/xiaoyunwu/taoe005-u2os-72h-cp-a-au00044858/2013-08-08/41749/taoe005-u2os-72h-cp-a-au00044858_a10_s3_w4_thumb44c4c89e-cbb2-42d8-a384-15d6b6a96a93.tif",,,,,,,,,,,,,,,,,,,,,,,
"file:////iodine/cbnt_cbimageX/HCS/xiaoyunwu/taoe005-u2os-72h-cp-a-au00044858/2013-08-08/41749/taoe005-u2os-72h-cp-a-au00044858_a10_s3_w5_thumbbbb8cc16-eb57-46d6-9727-b52e0b1e1492.tif",,,,,,,,,,,,,,,,,,,,,,,
"file:////iodine/cbnt_cbimageX/HCS/xiaoyunwu/taoe005-u2os-72h-cp-a-au00044858/2013-08-08/41749/taoe005-u2os-72h-cp-a-au00044858_a10_s3_w5b35cabca-2268-4232-9eaf-6e369a4d1ab4.tif",,,,"Treated","WT.1","pLX304","","8313","AXIN2","1.12","","0","open","41749","ORA11.12.13.18A","3","72H","ORF OE","1","5","a10","10","1"
"file:////iodine/cbnt_cbimageX/HCS/xiaoyunwu/taoe005-u2os-72h-cp-a-au00044858/2013-08-08/41749/taoe005-u2os-72h-cp-a-au00044858_a10_s4_w18d17edf8-bcda-4751-9860-4c804b8a7a30.tif",,,,"Treated","WT.1","pLX304","","8313","AXIN2","1.12","","0","open","41749","ORA11.12.13.18A","4","72H","ORF OE","1","1","a10","10","1"
"file:////iodine/cbnt_cbimageX/HCS/xiaoyunwu/taoe005-u2os-72h-cp-a-au00044858/2013-08-08/41749/taoe005-u2os-72h-cp-a-au00044858_a10_s4_w1_thumb9bc77564-6f29-4a73-a8d8-6120fb342a7e.tif",,,,,,,,,,,,,,,,,,,,,,,
"file:////iodine/cbnt_cbimageX/HCS/xiaoyunwu/taoe005-u2os-72h-cp-a-au00044858/2013-08-08/41749/taoe005-u2os-72h-cp-a-au00044858_a10_s4_w27910e6dc-8ad4-476c-b640-9814b2051699.tif",,,,"Treated","WT.1","pLX304","","8313","AXIN2","1.12","","0","open","41749","ORA11.12.13.18A","4","72H","ORF OE","1","2","a10","10","1"
"file:////iodine/cbnt_cbimageX/HCS/xiaoyunwu/taoe005-u2os-72h-cp-a-au00044858/2013-08-08/41749/taoe005-u2os-72h-cp-a-au00044858_a10_s4_w2_thumb8292ca1d-8061-446a-9327-c0e5ec97a353.tif",,,,,,,,,,,,,,,,,,,,,,,
"file:////iodine/cbnt_cbimageX/HCS/xiaoyunwu/taoe005-u2os-72h-cp-a-au00044858/2013-08-08/41749/taoe005-u2os-72h-cp-a-au00044858_a10_s4_w3_thumb802d44f1-0ae6-4edc-9587-e551f212f3d4.tif",,,,,,,,,,,,,,,,,,,,,,,
"file:////iodine/cbnt_cbimageX/HCS/xiaoyunwu/taoe005-u2os-72h-cp-a-au00044858/2013-08-08/41749/taoe005-u2os-72h-cp-a-au00044858_a10_s4_w3a5a21900-e2de-45f4-b4df-0a734b069339.tif",,,,"Treated","WT.1","pLX304","","8313","AXIN2","1.12","","0","open","41749","ORA11.12.13.18A","4","72H","ORF OE","1","3","a10","10","1"
"file:////iodine/cbnt_cbimageX/HCS/xiaoyunwu/taoe005-u2os-72h-cp-a-au00044858/2013-08-08/41749/taoe005-u2os-72h-cp-a-au00044858_a10_s4_w491f1f01f-a063-4d17-afa9-6f13222d5683.tif",,,,"Treated","WT.1","pLX304","","8313","AXIN2","1.12","","0","open","41749","ORA11.12.13.18A","4","72H","ORF OE","1","4","a10","10","1"
"file:////iodine/cbnt_cbimageX/HCS/xiaoyunwu/taoe005-u2os-72h-cp-a-au00044858/2013-08-08/41749/taoe005-u2os-72h-cp-a-au00044858_a10_s4_w4_thumbb9b01be5-5b13-4717-bda0-b52cae92b276.tif",,,,,,,,,,,,,,,,,,,,,,,
"file:////iodine/cbnt_cbimageX/HCS/xiaoyunwu/taoe005-u2os-72h-cp-a-au00044858/2013-08-08/41749/taoe005-u2os-72h-cp-a-au00044858_a10_s4_w5_thumb9f602a93-5bab-4b1e-9f19-a3a98d046eef.tif",,,,,,,,,,,,,,,,,,,,,,,
"file:////iodine/cbnt_cbimageX/HCS/xiaoyunwu/taoe005-u2os-72h-cp-a-au00044858/2013-08-08/41749/taoe005-u2os-72h-cp-a-au00044858_a10_s4_w5ee200aad-fe63-4330-96c3-81ffe991c928.tif",,,,"Treated","WT.1","pLX304","","8313","AXIN2","1.12","","0","open","41749","ORA11.12.13.18A","4","72H","ORF OE","1","5","a10","10","1"
"file:////iodine/cbnt_cbimageX/HCS/xiaoyunwu/taoe005-u2os-72h-cp-a-au00044858/2013-08-08/41749/taoe005-u2os-72h-cp-a-au00044858_a10_s5_w1_thumb24268ebb-a465-4d76-ae00-09946ae143a1.tif",,,,,,,,,,,,,,,,,,,,,,,
"file:////iodine/cbnt_cbimageX/HCS/xiaoyunwu/taoe005-u2os-72h-cp-a-au00044858/2013-08-08/41749/taoe005-u2os-72h-cp-a-au00044858_a10_s5_w1dea0afa7-a30e-459a-a255-029532e6facd.tif",,,,"Treated","WT.1","pLX304","","8313","AXIN2","1.12","","0","open","41749","ORA11.12.13.18A","5","72H","ORF OE","1","1","a10","10","1"
"file:////iodine/cbnt_cbimageX/HCS/xiaoyunwu/taoe005-u2os-72h-cp-a-au00044858/2013-08-08/41749/taoe005-u2os-72h-cp-a-au00044858_a10_s5_w2_thumb09b4db89-34be-42c0-b37d-89f793100e00.tif",,,,,,,,,,,,,,,,,,,,,,,
"file:////iodine/cbnt_cbimageX/HCS/xiaoyunwu/taoe005-u2os-72h-cp-a-au00044858/2013-08-08/41749/taoe005-u2os-72h-cp-a-au00044858_a10_s5_w2f8ae01bc-5e31-410e-85cf-2cc1d7100c69.tif",,,,"Treated","WT.1","pLX304","","8313","AXIN2","1.12","","0","open","41749","ORA11.12.13.18A","5","72H","ORF OE","1","2","a10","10","1"
"file:////iodine/cbnt_cbimageX/HCS/xiaoyunwu/taoe005-u2os-72h-cp-a-au00044858/2013-08-08/41749/taoe005-u2os-72h-cp-a-au00044858_a10_s5_w30e6ad6ac-b1f8-495c-ade6-163d63feba0f.tif",,,,"Treated","WT.1","pLX304","","8313","AXIN2","1.12","","0","open","41749","ORA11.12.13.18A","5","72H","ORF OE","1","3","a10","10","1"
"file:////iodine/cbnt_cbimageX/HCS/xiaoyunwu/taoe005-u2os-72h-cp-a-au00044858/2013-08-08/41749/taoe005-u2os-72h-cp-a-au00044858_a10_s5_w3_thumbc678422f-748b-46ae-bae9-8dc9dec631f3.tif",,,,,,,,,,,,,,,,,,,,,,,
"file:////iodine/cbnt_cbimageX/HCS/xiaoyunwu/taoe005-u2os-72h-cp-a-au00044858/2013-08-08/41749/taoe005-u2os-72h-cp-a-au00044858_a10_s5_w42dd59d40-fa5a-47af-b231-f60551788f63.tif",,,,"Treated","WT.1","pLX304","","8313","AXIN2","1.12","","0","open","41749","ORA11.12.13.18A","5","72H","ORF OE","1","4","a10","10","1"
"file:////iodine/cbnt_cbimageX/HCS/xiaoyunwu/taoe005-u2os-72h-cp-a-au00044858/2013-08-08/41749/taoe005-u2os-72h-cp-a-au00044858_a10_s5_w4_thumba05b0f5e-5a46-4cb8-a4bd-fa2089426fdf.tif",,,,,,,,,,,,,,,,,,,,,,,
"file:////iodine/cbnt_cbimageX/HCS/xiaoyunwu/taoe005-u2os-72h-cp-a-au00044858/2013-08-08/41749/taoe005-u2os-72h-cp-a-au00044858_a10_s5_w59fc05b3f-8f54-4e2e-aded-022678f1340b.tif",,,,"Treated","WT.1","pLX304","","8313","AXIN2","1.12","","0","open","41749","ORA11.12.13.18A","5","72H","ORF OE","1","5","a10","10","1"
"file:////iodine/cbnt_cbimageX/HCS/xiaoyunwu/taoe005-u2os-72h-cp-a-au00044858/2013-08-08/41749/taoe005-u2os-72h-cp-a-au00044858_a10_s5_w5_thumb87c8ed35-7d93-4ebc-8a1c-8f3107f6e896.tif",,,,,,,,,,,,,,,,,,,,,,,
"file:////iodine/cbnt_cbimageX/HCS/xiaoyunwu/taoe005-u2os-72h-cp-a-au00044858/2013-08-08/41749/taoe005-u2os-72h-cp-a-au00044858_a10_s6_w1_thumbfc5f10dc-c23b-421d-aedf-33024c7f90a1.tif",,,,,,,,,,,,,,,,,,,,,,,
"file:////iodine/cbnt_cbimageX/HCS/xiaoyunwu/taoe005-u2os-72h-cp-a-au00044858/2013-08-08/41749/taoe005-u2os-72h-cp-a-au00044858_a10_s6_w1d9903e33-b6a8-422c-ba58-3c57f29bb553.tif",,,,"Treated","WT.1","pLX304","","8313","AXIN2","1.12","","0","open","41749","ORA11.12.13.18A","6","72H","ORF OE","1","1","a10","10","1"
"file:////iodine/cbnt_cbimageX/HCS/xiaoyunwu/taoe005-u2os-72h-cp-a-au00044858/2013-08-08/41749/taoe005-u2os-72h-cp-a-au00044858_a10_s6_w27deebb60-c0b4-42ba-b84c-4b88143b2601.tif",,,,"Treated","WT.1","pLX304","","8313","AXIN2","1.12","","0","open","41749","ORA11.12.13.18A","6","72H","ORF OE","1","2","a10","10","1"
"file:////iodine/cbnt_cbimageX/HCS/xiaoyunwu/taoe005-u2os-72h-cp-a-au00044858/2013-08-08/41749/taoe005-u2os-72h-cp-a-au00044858_a10_s6_w2_thumb6013f609-f51b-4dda-a535-7604e7bf8bc2.tif",,,,,,,,,,,,,,,,,,,,,,,
"file:////iodine/cbnt_cbimageX/HCS/xiaoyunwu/taoe005-u2os-72h-cp-a-au00044858/2013-08-08/41749/taoe005-u2os-72h-cp-a-au00044858_a10_s6_w3366a7219-c877-4482-8e85-b2a7d01e1f85.tif",,,,"Treated","WT.1","pLX304","","8313","AXIN2","1.12","","0","open","41749","ORA11.12.13.18A","6","72H","ORF OE","1","3","a10","10","1"
"file:////iodine/cbnt_cbimageX/HCS/xiaoyunwu/taoe005-u2os-72h-cp-a-au00044858/2013-08-08/41749/taoe005-u2os-72h-cp-a-au00044858_a10_s6_w3_thumb581b1fd7-8611-4855-9cfe-50aecd89ce37.tif",,,,,,,,,,,,,,,,,,,,,,,
"file:////iodine/cbnt_cbimageX/HCS/xiaoyunwu/taoe005-u2os-72h-cp-a-au00044858/2013-08-08/41749/taoe005-u2os-72h-cp-a-au00044858_a10_s6_w43791cecd-b94c-4a90-98fd-f944dd4b67d6.tif",,,,"Treated","WT.1","pLX304","","8313","AXIN2","1.12","","0","open","41749","ORA11.12.13.18A","6","72H","ORF OE","1","4","a10","10","1"
"file:////iodine/cbnt_cbimageX/HCS/xiaoyunwu/taoe005-u2os-72h-cp-a-au00044858/2013-08-08/41749/taoe005-u2os-72h-cp-a-au00044858_a10_s6_w4_thumbe853a7a1-3e22-48cd-9c2d-42557a156f71.tif",,,,,,,,,,,,,,,,,,,,,,,
"file:////iodine/cbnt_cbimageX/HCS/xiaoyunwu/taoe005-u2os-72h-cp-a-au00044858/2013-08-08/41749/taoe005-u2os-72h-cp-a-au00044858_a10_s6_w518eb7719-2a9f-4a74-ab8b-781441f9ba54.tif",,,,"Treated","WT.1","pLX304","","8313","AXIN2","1.12","","0","open","41749","ORA11.12.13.18A","6","72H","ORF OE","1","5","a10","10","1"
"file:////iodine/cbnt_cbimageX/HCS/xiaoyunwu/taoe005-u2os-72h-cp-a-au00044858/2013-08-08/41749/taoe005-u2os-72h-cp-a-au00044858_a10_s6_w5_thumb901b2247-478e-4ca0-be76-115906b34e7c.tif",,,,,,,,,,,,,,,,,,,,,,,
"file:////iodine/cbnt_cbimageX/HCS/xiaoyunwu/taoe005-u2os-72h-cp-a-au00044858/2013-08-08/41749/taoe005-u2os-72h-cp-a-au00044858_a10_s7_w1_thumbf727630e-71b6-4c1b-94d3-b9aa19bdcae2.tif",,,,,,,,,,,,,,,,,,,,,,,
"file:////iodine/cbnt_cbimageX/HCS/xiaoyunwu/taoe005-u2os-72h-cp-a-au00044858/2013-08-08/41749/taoe005-u2os-72h-cp-a-au00044858_a10_s7_w1ee373c83-cafd-40d5-97a7-a2abf7e1cec7.tif",,,,"Treated","WT.1","pLX304","","8313","AXIN2","1.12","","0","open","41749","ORA11.12.13.18A","7","72H","ORF OE","1","1","a10","10","1"
"file:////iodine/cbnt_cbimageX/HCS/xiaoyunwu/taoe005-u2os-72h-cp-a-au00044858/2013-08-08/41749/taoe005-u2os-72h-cp-a-au00044858_a10_s7_w2_thumbd22cb17a-8607-4108-a4b1-30533115dbe5.tif",,,,,,,,,,,,,,,,,,,,,,,
"file:////iodine/cbnt_cbimageX/HCS/xiaoyunwu/taoe005-u2os-72h-cp-a-au00044858/2013-08-08/41749/taoe005-u2os-72h-cp-a-au00044858_a10_s7_w2ad718b0e-5c3c-4e9f-be38-16f4f9a7621a.tif",,,,"Treated","WT.1","pLX304","","8313","AXIN2","1.12","","0","open","41749","ORA11.12.13.18A","7","72H","ORF OE","1","2","a10","10","1"
"file:////iodine/cbnt_cbimageX/HCS/xiaoyunwu/taoe005-u2os-72h-cp-a-au00044858/2013-08-08/41749/taoe005-u2os-72h-cp-a-au00044858_a10_s7_w394a1c96f-a97d-4e72-8cf3-a01d1fe6a3ea.tif",,,,"Treated","WT.1","pLX304","","8313","AXIN2","1.12","","0","open","41749","ORA11.12.13.18A","7","72H","ORF OE","1","3","a10","10","1"
"file:////iodine/cbnt_cbimageX/HCS/xiaoyunwu/taoe005-u2os-72h-cp-a-au00044858/2013-08-08/41749/taoe005-u2os-72h-cp-a-au00044858_a10_s7_w3_thumb9a21edeb-54f7-4bb1-b90f-9405473e2c55.tif",,,,,,,,,,,,,,,,,,,,,,,
"file:////iodine/cbnt_cbimageX/HCS/xiaoyunwu/taoe005-u2os-72h-cp-a-au00044858/2013-08-08/41749/taoe005-u2os-72h-cp-a-au00044858_a10_s7_w43eee8361-f5d4-4b57-9443-df15f0f10576.tif",,,,"Treated","WT.1","pLX304","","8313","AXIN2","1.12","","0","open","41749","ORA11.12.13.18A","7","72H","ORF OE","1","4","a10","10","1"
"file:////iodine/cbnt_cbimageX/HCS/xiaoyunwu/taoe005-u2os-72h-cp-a-au00044858/2013-08-08/41749/taoe005-u2os-72h-cp-a-au00044858_a10_s7_w4_thumbd7fb1ec5-9c1d-42b0-8b7b-f935f485f80e.tif",,,,,,,,,,,,,,,,,,,,,,,
"file:////iodine/cbnt_cbimageX/HCS/xiaoyunwu/taoe005-u2os-72h-cp-a-au00044858/2013-08-08/41749/taoe005-u2os-72h-cp-a-au00044858_a10_s7_w5_thumbbb18390c-592a-4b50-9759-5dac0443fc40.tif",,,,,,,,,,,,,,,,,,,,,,,
"file:////iodine/cbnt_cbimageX/HCS/xiaoyunwu/taoe005-u2os-72h-cp-a-au00044858/2013-08-08/41749/taoe005-u2os-72h-cp-a-au00044858_a10_s7_w5c58992c5-3a4d-427c-8ef4-f8f04adec5cf.tif",,,,"Treated","WT.1","pLX304","","8313","AXIN2","1.12","","0","open","41749","ORA11.12.13.18A","7","72H","ORF OE","1","5","a10","10","1"
"file:////iodine/cbnt_cbimageX/HCS/xiaoyunwu/taoe005-u2os-72h-cp-a-au00044858/2013-08-08/41749/taoe005-u2os-72h-cp-a-au00044858_a10_s8_w1_thumb8ff472e4-6e5f-4154-92f4-c20c958b0aa6.tif",,,,,,,,,,,,,,,,,,,,,,,
"file:////iodine/cbnt_cbimageX/HCS/xiaoyunwu/taoe005-u2os-72h-cp-a-au00044858/2013-08-08/41749/taoe005-u2os-72h-cp-a-au00044858_a10_s8_w1c41d5f89-3cc8-4765-928b-9cade4d54d61.tif",,,,"Treated","WT.1","pLX304","","8313","AXIN2","1.12","","0","open","41749","ORA11.12.13.18A","8","72H","ORF OE","1","1","a10","10","1"
"file:////iodine/cbnt_cbimageX/HCS/xiaoyunwu/taoe005-u2os-72h-cp-a-au00044858/2013-08-08/41749/taoe005-u2os-72h-cp-a-au00044858_a10_s8_w224ecc994-161c-433b-9e69-4cbea044d4fd.tif",,,,"Treated","WT.1","pLX304","","8313","AXIN2","1.12","","0","open","41749","ORA11.12.13.18A","8","72H","ORF OE","1","2","a10","10","1"
"file:////iodine/cbnt_cbimageX/HCS/xiaoyunwu/taoe005-u2os-72h-cp-a-au00044858/2013-08-08/41749/taoe005-u2os-72h-cp-a-au00044858_a10_s8_w2_thumbd9837db4-826b-48eb-8ccc-2178adc980ae.tif",,,,,,,,,,,,,,,,,,,,,,,
"file:////iodine/cbnt_cbimageX/HCS/xiaoyunwu/taoe005-u2os-72h-cp-a-au00044858/2013-08-08/41749/taoe005-u2os-72h-cp-a-au00044858_a10_s8_w36cbcebee-ff16-489e-a756-dce093f5272d.tif",,,,"Treated","WT.1","pLX304","","8313","AXIN2","1.12","","0","open","41749","ORA11.12.13.18A","8","72H","ORF OE","1","3","a10","10","1"
"file:////iodine/cbnt_cbimageX/HCS/xiaoyunwu/taoe005-u2os-72h-cp-a-au00044858/2013-08-08/41749/taoe005-u2os-72h-cp-a-au00044858_a10_s8_w3_thumb8597160c-a03c-4884-a84a-9f84ab69f638.tif",,,,,,,,,,,,,,,,,,,,,,,
"file:////iodine/cbnt_cbimageX/HCS/xiaoyunwu/taoe005-u2os-72h-cp-a-au00044858/2013-08-08/41749/taoe005-u2os-72h-cp-a-au00044858_a10_s8_w4_thumbfc1ff1ec-7d00-4355-bfac-3d7949132eef.tif",,,,,,,,,,,,,,,,,,,,,,,
"file:////iodine/cbnt_cbimageX/HCS/xiaoyunwu/taoe005-u2os-72h-cp-a-au00044858/2013-08-08/41749/taoe005-u2os-72h-cp-a-au00044858_a10_s8_w4b46fd055-55de-487d-af53-d1d459974488.tif",,,,"Treated","WT.1","pLX304","","8313","AXIN2","1.12","","0","open","41749","ORA11.12.13.18A","8","72H","ORF OE","1","4","a10","10","1"
"file:////iodine/cbnt_cbimageX/HCS/xiaoyunwu/taoe005-u2os-72h-cp-a-au00044858/2013-08-08/41749/taoe005-u2os-72h-cp-a-au00044858_a10_s8_w53b24a273-13f8-459b-adea-5caaf385876d.tif",,,,"Treated","WT.1","pLX304","","8313","AXIN2","1.12","","0","open","41749","ORA11.12.13.18A","8","72H","ORF OE","1","5","a10","10","1"
"file:////iodine/cbnt_cbimageX/HCS/xiaoyunwu/taoe005-u2os-72h-cp-a-au00044858/2013-08-08/41749/taoe005-u2os-72h-cp-a-au00044858_a10_s8_w5_thumb1f10af8d-bb2e-4284-b342-d1b987a287ea.tif",,,,,,,,,,,,,,,,,,,,,,,
"file:////iodine/cbnt_cbimageX/HCS/xiaoyunwu/taoe005-u2os-72h-cp-a-au00044858/2013-08-08/41749/taoe005-u2os-72h-cp-a-au00044858_a10_s9_w12a96790c-9b6b-4c2e-83c6-8f7a79626395.tif",,,,"Treated","WT.1","pLX304","","8313","AXIN2","1.12","","0","open","41749","ORA11.12.13.18A","9","72H","ORF OE","1","1","a10","10","1"
"file:////iodine/cbnt_cbimageX/HCS/xiaoyunwu/taoe005-u2os-72h-cp-a-au00044858/2013-08-08/41749/taoe005-u2os-72h-cp-a-au00044858_a10_s9_w1_thumb28f0e78b-2f5f-4eb7-b5d0-0b3419156bf7.tif",,,,,,,,,,,,,,,,,,,,,,,
"file:////iodine/cbnt_cbimageX/HCS/xiaoyunwu/taoe005-u2os-72h-cp-a-au00044858/2013-08-08/41749/taoe005-u2os-72h-cp-a-au00044858_a10_s9_w2462df4f1-0c1d-41aa-bf80-57c5ff19a95b.tif",,,,"Treated","WT.1","pLX304","","8313","AXIN2","1.12","","0","open","41749","ORA11.12.13.18A","9","72H","ORF OE","1","2","a10","10","1"
"file:////iodine/cbnt_cbimageX/HCS/xiaoyunwu/taoe005-u2os-72h-cp-a-au00044858/2013-08-08/41749/taoe005-u2os-72h-cp-a-au00044858_a10_s9_w2_thumbc56e3816-9917-404c-87cc-b6f27a5228b0.tif",,,,,,,,,,,,,,,,,,,,,,,
"file:////iodine/cbnt_cbimageX/HCS/xiaoyunwu/taoe005-u2os-72h-cp-a-au00044858/2013-08-08/41749/taoe005-u2os-72h-cp-a-au00044858_a10_s9_w3_thumb7a4f7368-9856-4f3b-a5fc-feab836d0844.tif",,,,,,,,,,,,,,,,,,,,,,,
"file:////iodine/cbnt_cbimageX/HCS/xiaoyunwu/taoe005-u2os-72h-cp-a-au00044858/2013-08-08/41749/taoe005-u2os-72h-cp-a-au00044858_a10_s9_w3d70a1b97-9f2e-471f-a9e5-77d28be8ead8.tif",,,,"Treated","WT.1","pLX304","","8313","AXIN2","1.12","","0","open","41749","ORA11.12.13.18A","9","72H","ORF OE","1","3","a10","10","1"
"file:////iodine/cbnt_cbimageX/HCS/xiaoyunwu/taoe005-u2os-72h-cp-a-au00044858/2013-08-08/41749/taoe005-u2os-72h-cp-a-au00044858_a10_s9_w469d09475-47d5-48ca-ad48-7a56b3ca9b9e.tif",,,,"Treated","WT.1","pLX304","","8313","AXIN2","1.12","","0","open","41749","ORA11.12.13.18A","9","72H","ORF OE","1","4","a10","10","1"
"file:////iodine/cbnt_cbimageX/HCS/xiaoyunwu/taoe005-u2os-72h-cp-a-au00044858/2013-08-08/41749/taoe005-u2os-72h-cp-a-au00044858_a10_s9_w4_thumb5a177498-b6bd-4bc1-92b5-8625cd47860f.tif",,,,,,,,,,,,,,,,,,,,,,,
"file:////iodine/cbnt_cbimageX/HCS/xiaoyunwu/taoe005-u2os-72h-cp-a-au00044858/2013-08-08/41749/taoe005-u2os-72h-cp-a-au00044858_a10_s9_w52e617d44-d28b-49ed-a0cc-63bdc0141e7c.tif",,,,"Treated","WT.1","pLX304","","8313","AXIN2","1.12","","0","open","41749","ORA11.12.13.18A","9","72H","ORF OE","1","5","a10","10","1"
"file:////iodine/cbnt_cbimageX/HCS/xiaoyunwu/taoe005-u2os-72h-cp-a-au00044858/2013-08-08/41749/taoe005-u2os-72h-cp-a-au00044858_a10_s9_w5_thumbc73d74f2-134a-4645-813b-f0f57f87dc6b.tif",,,,,,,,,,,,,,,,,,,,,,,
"file:////iodine/cbnt_cbimageX/HCS/xiaoyunwu/taoe005-u2os-72h-cp-a-au00044858/2013-08-08/41749/taoe005-u2os-72h-cp-a-au00044858_a11_s1_w1223770ea-6284-48e4-8e8b-895d67c91813.tif",,,,"Treated","WT","pLX304","","672","BRCA1","1.07","","1","open","41749","ORA11.12.13.18A","1","72H","ORF OE","1","1","a11","11","1"
"file:////iodine/cbnt_cbimageX/HCS/xiaoyunwu/taoe005-u2os-72h-cp-a-au00044858/2013-08-08/41749/taoe005-u2os-72h-cp-a-au00044858_a11_s1_w1_thumbd8f49b1c-bc50-4424-ad4b-11a9005840b9.tif",,,,,,,,,,,,,,,,,,,,,,,
"file:////iodine/cbnt_cbimageX/HCS/xiaoyunwu/taoe005-u2os-72h-cp-a-au00044858/2013-08-08/41749/taoe005-u2os-72h-cp-a-au00044858_a11_s1_w2_thumbf1214750-55ac-4f6d-94e4-db350a2dc439.tif",,,,,,,,,,,,,,,,,,,,,,,
"file:////iodine/cbnt_cbimageX/HCS/xiaoyunwu/taoe005-u2os-72h-cp-a-au00044858/2013-08-08/41749/taoe005-u2os-72h-cp-a-au00044858_a11_s1_w2b6cc7804-d010-486d-91ec-a24e5d474bff.tif",,,,"Treated","WT","pLX304","","672","BRCA1","1.07","","1","open","41749","ORA11.12.13.18A","1","72H","ORF OE","1","2","a11","11","1"
"file:////iodine/cbnt_cbimageX/HCS/xiaoyunwu/taoe005-u2os-72h-cp-a-au00044858/2013-08-08/41749/taoe005-u2os-72h-cp-a-au00044858_a11_s1_w3_thumbd6693360-fa1f-4e7e-bc0e-03a1ae56c63e.tif",,,,,,,,,,,,,,,,,,,,,,,
"file:////iodine/cbnt_cbimageX/HCS/xiaoyunwu/taoe005-u2os-72h-cp-a-au00044858/2013-08-08/41749/taoe005-u2os-72h-cp-a-au00044858_a11_s1_w3dedf9714-3359-4bea-a29b-afe5338b9095.tif",,,,"Treated","WT","pLX304","","672","BRCA1","1.07","","1","open","41749","ORA11.12.13.18A","1","72H","ORF OE","1","3","a11","11","1"
"file:////iodine/cbnt_cbimageX/HCS/xiaoyunwu/taoe005-u2os-72h-cp-a-au00044858/2013-08-08/41749/taoe005-u2os-72h-cp-a-au00044858_a11_s1_w49eabe92f-9715-4247-8b16-e4f020718288.tif",,,,"Treated","WT","pLX304","","672","BRCA1","1.07","","1","open","41749","ORA11.12.13.18A","1","72H","ORF OE","1","4","a11","11","1"
"file:////iodine/cbnt_cbimageX/HCS/xiaoyunwu/taoe005-u2os-72h-cp-a-au00044858/2013-08-08/41749/taoe005-u2os-72h-cp-a-au00044858_a11_s1_w4_thumb6129ec11-3fb5-4fcb-b9aa-3ac179b48a14.tif",,,,,,,,,,,,,,,,,,,,,,,
"file:////iodine/cbnt_cbimageX/HCS/xiaoyunwu/taoe005-u2os-72h-cp-a-au00044858/2013-08-08/41749/taoe005-u2os-72h-cp-a-au00044858_a11_s1_w56015d8b3-7739-4040-ae06-17804cd3a1db.tif",,,,"Treated","WT","pLX304","","672","BRCA1","1.07","","1","open","41749","ORA11.12.13.18A","1","72H","ORF OE","1","5","a11","11","1"
"file:////iodine/cbnt_cbimageX/HCS/xiaoyunwu/taoe005-u2os-72h-cp-a-au00044858/2013-08-08/41749/taoe005-u2os-72h-cp-a-au00044858_a11_s1_w5_thumb1a94ed8d-b9e7-4285-8c5a-ed0f1a68bd92.tif",,,,,,,,,,,,,,,,,,,,,,,
"file:////iodine/cbnt_cbimageX/HCS/xiaoyunwu/taoe005-u2os-72h-cp-a-au00044858/2013-08-08/41749/taoe005-u2os-72h-cp-a-au00044858_a11_s2_w198f413b5-ca3f-4da8-a39a-3b1074d4f03e.tif",,,,"Treated","WT","pLX304","","672","BRCA1","1.07","","1","open","41749","ORA11.12.13.18A","2","72H","ORF OE","1","1","a11","11","1"
"file:////iodine/cbnt_cbimageX/HCS/xiaoyunwu/taoe005-u2os-72h-cp-a-au00044858/2013-08-08/41749/taoe005-u2os-72h-cp-a-au00044858_a11_s2_w1_thumbe2ae96fb-f288-49b6-9226-01df6ca06538.tif",,,,,,,,,,,,,,,,,,,,,,,
"file:////iodine/cbnt_cbimageX/HCS/xiaoyunwu/taoe005-u2os-72h-cp-a-au00044858/2013-08-08/41749/taoe005-u2os-72h-cp-a-au00044858_a11_s2_w2_thumbcf9ac458-aa00-490c-871e-d31136e4678c.tif",,,,,,,,,,,,,,,,,,,,,,,
"file:////iodine/cbnt_cbimageX/HCS/xiaoyunwu/taoe005-u2os-72h-cp-a-au00044858/2013-08-08/41749/taoe005-u2os-72h-cp-a-au00044858_a11_s2_w2cddd1492-124e-44bd-873d-d9b342a4ffe5.tif",,,,"Treated","WT","pLX304","","672","BRCA1","1.07","","1","open","41749","ORA11.12.13.18A","2","72H","ORF OE","1","2","a11","11","1"
"file:////iodine/cbnt_cbimageX/HCS/xiaoyunwu/taoe005-u2os-72h-cp-a-au00044858/2013-08-08/41749/taoe005-u2os-72h-cp-a-au00044858_a11_s2_w36d71916e-520c-41c2-9589-8aeb61164104.tif",,,,"Treated","WT","pLX304","","672","BRCA1","1.07","","1","open","41749","ORA11.12.13.18A","2","72H","ORF OE","1","3","a11","11","1"
"file:////iodine/cbnt_cbimageX/HCS/xiaoyunwu/taoe005-u2os-72h-cp-a-au00044858/2013-08-08/41749/taoe005-u2os-72h-cp-a-au00044858_a11_s2_w3_thumb4ed9e0bd-cc8c-4c66-aba8-d545758ecc0e.tif",,,,,,,,,,,,,,,,,,,,,,,
"file:////iodine/cbnt_cbimageX/HCS/xiaoyunwu/taoe005-u2os-72h-cp-a-au00044858/2013-08-08/41749/taoe005-u2os-72h-cp-a-au00044858_a11_s2_w4_thumb755d2986-3f1a-4be7-8252-4cc2fb300ae7.tif",,,,,,,,,,,,,,,,,,,,,,,
"file:////iodine/cbnt_cbimageX/HCS/xiaoyunwu/taoe005-u2os-72h-cp-a-au00044858/2013-08-08/41749/taoe005-u2os-72h-cp-a-au00044858_a11_s2_w4a2a9bbb0-afb0-436b-9c92-c229ccfe1cd1.tif",,,,"Treated","WT","pLX304","","672","BRCA1","1.07","","1","open","41749","ORA11.12.13.18A","2","72H","ORF OE","1","4","a11","11","1"
"file:////iodine/cbnt_cbimageX/HCS/xiaoyunwu/taoe005-u2os-72h-cp-a-au00044858/2013-08-08/41749/taoe005-u2os-72h-cp-a-au00044858_a11_s2_w557d27973-4a68-48d1-a1dd-036682922804.tif",,,,"Treated","WT","pLX304","","672","BRCA1","1.07","","1","open","41749","ORA11.12.13.18A","2","72H","ORF OE","1","5","a11","11","1"
"file:////iodine/cbnt_cbimageX/HCS/xiaoyunwu/taoe005-u2os-72h-cp-a-au00044858/2013-08-08/41749/taoe005-u2os-72h-cp-a-au00044858_a11_s2_w5_thumb7c0c4ae3-05a9-4df5-b110-61e31593bcfa.tif",,,,,,,,,,,,,,,,,,,,,,,
"file:////iodine/cbnt_cbimageX/HCS/xiaoyunwu/taoe005-u2os-72h-cp-a-au00044858/2013-08-08/41749/taoe005-u2os-72h-cp-a-au00044858_a11_s3_w1_thumbcfdccdf1-2758-4e21-8a82-dc1982d24f67.tif",,,,,,,,,,,,,,,,,,,,,,,
"file:////iodine/cbnt_cbimageX/HCS/xiaoyunwu/taoe005-u2os-72h-cp-a-au00044858/2013-08-08/41749/taoe005-u2os-72h-cp-a-au00044858_a11_s3_w1bb112f4d-2772-4fcb-9452-6b8e17010c1a.tif",,,,"Treated","WT","pLX304","","672","BRCA1","1.07","","1","open","41749","ORA11.12.13.18A","3","72H","ORF OE","1","1","a11","11","1"
"file:////iodine/cbnt_cbimageX/HCS/xiaoyunwu/taoe005-u2os-72h-cp-a-au00044858/2013-08-08/41749/taoe005-u2os-72h-cp-a-au00044858_a11_s3_w2_thumb963bf7ec-b767-4060-b8aa-5914efeef3e3.tif",,,,,,,,,,,,,,,,,,,,,,,
"file:////iodine/cbnt_cbimageX/HCS/xiaoyunwu/taoe005-u2os-72h-cp-a-au00044858/2013-08-08/41749/taoe005-u2os-72h-cp-a-au00044858_a11_s3_w2d637889d-e2e3-4a65-b850-2817bd615174.tif",,,,"Treated","WT","pLX304","","672","BRCA1","1.07","","1","open","41749","ORA11.12.13.18A","3","72H","ORF OE","1","2","a11","11","1"
"file:////iodine/cbnt_cbimageX/HCS/xiaoyunwu/taoe005-u2os-72h-cp-a-au00044858/2013-08-08/41749/taoe005-u2os-72h-cp-a-au00044858_a11_s3_w35c8e83fa-5e63-48b8-89fa-cc137689259c.tif",,,,"Treated","WT","pLX304","","672","BRCA1","1.07","","1","open","41749","ORA11.12.13.18A","3","72H","ORF OE","1","3","a11","11","1"
"file:////iodine/cbnt_cbimageX/HCS/xiaoyunwu/taoe005-u2os-72h-cp-a-au00044858/2013-08-08/41749/taoe005-u2os-72h-cp-a-au00044858_a11_s3_w3_thumbdf8e9e2d-b3f8-4957-859d-3b96542a11f0.tif",,,,,,,,,,,,,,,,,,,,,,,
"file:////iodine/cbnt_cbimageX/HCS/xiaoyunwu/taoe005-u2os-72h-cp-a-au00044858/2013-08-08/41749/taoe005-u2os-72h-cp-a-au00044858_a11_s3_w439bc6671-2bbe-4dfa-9653-1d3b0c496365.tif",,,,"Treated","WT","pLX304","","672","BRCA1","1.07","","1","open","41749","ORA11.12.13.18A","3","72H","ORF OE","1","4","a11","11","1"
"file:////iodine/cbnt_cbimageX/HCS/xiaoyunwu/taoe005-u2os-72h-cp-a-au00044858/2013-08-08/41749/taoe005-u2os-72h-cp-a-au00044858_a11_s3_w4_thumbec347bfe-4f1f-4e8e-9add-cbdd843151b8.tif",,,,,,,,,,,,,,,,,,,,,,,
"file:////iodine/cbnt_cbimageX/HCS/xiaoyunwu/taoe005-u2os-72h-cp-a-au00044858/2013-08-08/41749/taoe005-u2os-72h-cp-a-au00044858_a11_s3_w55e1f455d-a4b4-4e88-a450-25d5c4a89c3f.tif",,,,"Treated","WT","pLX304","","672","BRCA1","1.07","","1","open","41749","ORA11.12.13.18A","3","72H","ORF OE","1","5","a11","11","1"
"file:////iodine/cbnt_cbimageX/HCS/xiaoyunwu/taoe005-u2os-72h-cp-a-au00044858/2013-08-08/41749/taoe005-u2os-72h-cp-a-au00044858_a11_s3_w5_thumbab995896-3ca2-4482-b0e8-aaa20e2889e0.tif",,,,,,,,,,,,,,,,,,,,,,,
"file:////iodine/cbnt_cbimageX/HCS/xiaoyunwu/taoe005-u2os-72h-cp-a-au00044858/2013-08-08/41749/taoe005-u2os-72h-cp-a-au00044858_a11_s4_w17da4076b-2dc2-4db6-a96f-f22d44f32baf.tif",,,,"Treated","WT","pLX304","","672","BRCA1","1.07","","1","open","41749","ORA11.12.13.18A","4","72H","ORF OE","1","1","a11","11","1"
"file:////iodine/cbnt_cbimageX/HCS/xiaoyunwu/taoe005-u2os-72h-cp-a-au00044858/2013-08-08/41749/taoe005-u2os-72h-cp-a-au00044858_a11_s4_w1_thumbfb12aa09-04d4-42dc-a077-d5efee959fd3.tif",,,,,,,,,,,,,,,,,,,,,,,
"file:////iodine/cbnt_cbimageX/HCS/xiaoyunwu/taoe005-u2os-72h-cp-a-au00044858/2013-08-08/41749/taoe005-u2os-72h-cp-a-au00044858_a11_s4_w260f73092-62b4-4bb9-9492-36970a325bff.tif",,,,"Treated","WT","pLX304","","672","BRCA1","1.07","","1","open","41749","ORA11.12.13.18A","4","72H","ORF OE","1","2","a11","11","1"
"file:////iodine/cbnt_cbimageX/HCS/xiaoyunwu/taoe005-u2os-72h-cp-a-au00044858/2013-08-08/41749/taoe005-u2os-72h-cp-a-au00044858_a11_s4_w2_thumb69bec2b9-f2cb-4a65-93a2-8d1bb2bfa32e.tif",,,,,,,,,,,,,,,,,,,,,,,
"file:////iodine/cbnt_cbimageX/HCS/xiaoyunwu/taoe005-u2os-72h-cp-a-au00044858/2013-08-08/41749/taoe005-u2os-72h-cp-a-au00044858_a11_s4_w3_thumb027aa1eb-cb05-4f82-8631-703cf1eb9c6d.tif",,,,,,,,,,,,,,,,,,,,,,,
"file:////iodine/cbnt_cbimageX/HCS/xiaoyunwu/taoe005-u2os-72h-cp-a-au00044858/2013-08-08/41749/taoe005-u2os-72h-cp-a-au00044858_a11_s4_w3ece8a286-08b1-4fcc-b926-608bec08b875.tif",,,,"Treated","WT","pLX304","","672","BRCA1","1.07","","1","open","41749","ORA11.12.13.18A","4","72H","ORF OE","1","3","a11","11","1"
"file:////iodine/cbnt_cbimageX/HCS/xiaoyunwu/taoe005-u2os-72h-cp-a-au00044858/2013-08-08/41749/taoe005-u2os-72h-cp-a-au00044858_a11_s4_w41a8327dd-9e46-46ec-9422-1fd14a1c102e.tif",,,,"Treated","WT","pLX304","","672","BRCA1","1.07","","1","open","41749","ORA11.12.13.18A","4","72H","ORF OE","1","4","a11","11","1"
"file:////iodine/cbnt_cbimageX/HCS/xiaoyunwu/taoe005-u2os-72h-cp-a-au00044858/2013-08-08/41749/taoe005-u2os-72h-cp-a-au00044858_a11_s4_w4_thumbb4055500-7d14-403f-ac02-98397f854370.tif",,,,,,,,,,,,,,,,,,,,,,,
"file:////iodine/cbnt_cbimageX/HCS/xiaoyunwu/taoe005-u2os-72h-cp-a-au00044858/2013-08-08/41749/taoe005-u2os-72h-cp-a-au00044858_a11_s4_w5_thumb4cda3e7e-710f-4a2d-972e-07a745c22e3f.tif",,,,,,,,,,,,,,,,,,,,,,,
"file:////iodine/cbnt_cbimageX/HCS/xiaoyunwu/taoe005-u2os-72h-cp-a-au00044858/2013-08-08/41749/taoe005-u2os-72h-cp-a-au00044858_a11_s4_w5f62492be-a246-477a-800f-df285461e4cd.tif",,,,"Treated","WT","pLX304","","672","BRCA1","1.07","","1","open","41749","ORA11.12.13.18A","4","72H","ORF OE","1","5","a11","11","1"
"file:////iodine/cbnt_cbimageX/HCS/xiaoyunwu/taoe005-u2os-72h-cp-a-au00044858/2013-08-08/41749/taoe005-u2os-72h-cp-a-au00044858_a11_s5_w1_thumb62f22c99-b50f-4f7b-b876-1c51eb90ec83.tif",,,,,,,,,,,,,,,,,,,,,,,
"file:////iodine/cbnt_cbimageX/HCS/xiaoyunwu/taoe005-u2os-72h-cp-a-au00044858/2013-08-08/41749/taoe005-u2os-72h-cp-a-au00044858_a11_s5_w1d7c92cea-761d-4f67-95a4-186ac330161b.tif",,,,"Treated","WT","pLX304","","672","BRCA1","1.07","","1","open","41749","ORA11.12.13.18A","5","72H","ORF OE","1","1","a11","11","1"
"file:////iodine/cbnt_cbimageX/HCS/xiaoyunwu/taoe005-u2os-72h-cp-a-au00044858/2013-08-08/41749/taoe005-u2os-72h-cp-a-au00044858_a11_s5_w2_thumb625d2d60-9fe6-4ba4-b5f9-2dfc0fa4f6ad.tif",,,,,,,,,,,,,,,,,,,,,,,
"file:////iodine/cbnt_cbimageX/HCS/xiaoyunwu/taoe005-u2os-72h-cp-a-au00044858/2013-08-08/41749/taoe005-u2os-72h-cp-a-au00044858_a11_s5_w2a36198d6-d186-450f-9349-583daf13266a.tif",,,,"Treated","WT","pLX304","","672","BRCA1","1.07","","1","open","41749","ORA11.12.13.18A","5","72H","ORF OE","1","2","a11","11","1"
"file:////iodine/cbnt_cbimageX/HCS/xiaoyunwu/taoe005-u2os-72h-cp-a-au00044858/2013-08-08/41749/taoe005-u2os-72h-cp-a-au00044858_a11_s5_w3_thumb36c36a86-3bb0-4789-8fdc-e3dada2a0dc4.tif",,,,,,,,,,,,,,,,,,,,,,,
"file:////iodine/cbnt_cbimageX/HCS/xiaoyunwu/taoe005-u2os-72h-cp-a-au00044858/2013-08-08/41749/taoe005-u2os-72h-cp-a-au00044858_a11_s5_w3ae1c31a2-bbc0-4b22-9cb7-72b6724b216f.tif",,,,"Treated","WT","pLX304","","672","BRCA1","1.07","","1","open","41749","ORA11.12.13.18A","5","72H","ORF OE","1","3","a11","11","1"
"file:////iodine/cbnt_cbimageX/HCS/xiaoyunwu/taoe005-u2os-72h-cp-a-au00044858/2013-08-08/41749/taoe005-u2os-72h-cp-a-au00044858_a11_s5_w46c9dec0a-c2f7-4542-acd6-e0d2016dd369.tif",,,,"Treated","WT","pLX304","","672","BRCA1","1.07","","1","open","41749","ORA11.12.13.18A","5","72H","ORF OE","1","4","a11","11","1"
"file:////iodine/cbnt_cbimageX/HCS/xiaoyunwu/taoe005-u2os-72h-cp-a-au00044858/2013-08-08/41749/taoe005-u2os-72h-cp-a-au00044858_a11_s5_w4_thumb1d0fa36b-716e-47b3-82b1-6873b9925491.tif",,,,,,,,,,,,,,,,,,,,,,,
"file:////iodine/cbnt_cbimageX/HCS/xiaoyunwu/taoe005-u2os-72h-cp-a-au00044858/2013-08-08/41749/taoe005-u2os-72h-cp-a-au00044858_a11_s5_w53aec3e0f-f41e-4d3f-9290-08d900bf9ec1.tif",,,,"Treated","WT","pLX304","","672","BRCA1","1.07","","1","open","41749","ORA11.12.13.18A","5","72H","ORF OE","1","5","a11","11","1"
"file:////iodine/cbnt_cbimageX/HCS/xiaoyunwu/taoe005-u2os-72h-cp-a-au00044858/2013-08-08/41749/taoe005-u2os-72h-cp-a-au00044858_a11_s5_w5_thumbd6194922-06a4-4677-9196-70a7471e962b.tif",,,,,,,,,,,,,,,,,,,,,,,
"file:////iodine/cbnt_cbimageX/HCS/xiaoyunwu/taoe005-u2os-72h-cp-a-au00044858/2013-08-08/41749/taoe005-u2os-72h-cp-a-au00044858_a11_s6_w19e9dae6a-7ceb-4a8d-b2ac-69f38fcc8820.tif",,,,"Treated","WT","pLX304","","672","BRCA1","1.07","","1","open","41749","ORA11.12.13.18A","6","72H","ORF OE","1","1","a11","11","1"
"file:////iodine/cbnt_cbimageX/HCS/xiaoyunwu/taoe005-u2os-72h-cp-a-au00044858/2013-08-08/41749/taoe005-u2os-72h-cp-a-au00044858_a11_s6_w1_thumbd73cac50-302d-46ef-8f47-d18496dc95d6.tif",,,,,,,,,,,,,,,,,,,,,,,
"file:////iodine/cbnt_cbimageX/HCS/xiaoyunwu/taoe005-u2os-72h-cp-a-au00044858/2013-08-08/41749/taoe005-u2os-72h-cp-a-au00044858_a11_s6_w2_thumb87d0a1c8-a282-41e3-9a07-c3aa7a12b182.tif",,,,,,,,,,,,,,,,,,,,,,,
"file:////iodine/cbnt_cbimageX/HCS/xiaoyunwu/taoe005-u2os-72h-cp-a-au00044858/2013-08-08/41749/taoe005-u2os-72h-cp-a-au00044858_a11_s6_w2a28e4f20-9179-478f-8b65-bc83f8e9c6d2.tif",,,,"Treated","WT","pLX304","","672","BRCA1","1.07","","1","open","41749","ORA11.12.13.18A","6","72H","ORF OE","1","2","a11","11","1"
"file:////iodine/cbnt_cbimageX/HCS/xiaoyunwu/taoe005-u2os-72h-cp-a-au00044858/2013-08-08/41749/taoe005-u2os-72h-cp-a-au00044858_a11_s6_w38b3aa800-b459-495d-a066-04dd75494697.tif",,,,"Treated","WT","pLX304","","672","BRCA1","1.07","","1","open","41749","ORA11.12.13.18A","6","72H","ORF OE","1","3","a11","11","1"
"file:////iodine/cbnt_cbimageX/HCS/xiaoyunwu/taoe005-u2os-72h-cp-a-au00044858/2013-08-08/41749/taoe005-u2os-72h-cp-a-au00044858_a11_s6_w3_thumba2fd93fa-d329-4227-adb2-3325fbe93fc9.tif",,,,,,,,,,,,,,,,,,,,,,,
"file:////iodine/cbnt_cbimageX/HCS/xiaoyunwu/taoe005-u2os-72h-cp-a-au00044858/2013-08-08/41749/taoe005-u2os-72h-cp-a-au00044858_a11_s6_w41b63505c-88e5-4f16-861f-2e40a63dcbd0.tif",,,,"Treated","WT","pLX304","","672","BRCA1","1.07","","1","open","41749","ORA11.12.13.18A","6","72H","ORF OE","1","4","a11","11","1"
"file:////iodine/cbnt_cbimageX/HCS/xiaoyunwu/taoe005-u2os-72h-cp-a-au00044858/2013-08-08/41749/taoe005-u2os-72h-cp-a-au00044858_a11_s6_w4_thumb4da0d152-01fb-429f-9bc3-27e52cfcdff0.tif",,,,,,,,,,,,,,,,,,,,,,,
"file:////iodine/cbnt_cbimageX/HCS/xiaoyunwu/taoe005-u2os-72h-cp-a-au00044858/2013-08-08/41749/taoe005-u2os-72h-cp-a-au00044858_a11_s6_w5_thumb339ae70a-7ab8-41ed-b1ed-218e019d282d.tif",,,,,,,,,,,,,,,,,,,,,,,
"file:////iodine/cbnt_cbimageX/HCS/xiaoyunwu/taoe005-u2os-72h-cp-a-au00044858/2013-08-08/41749/taoe005-u2os-72h-cp-a-au00044858_a11_s6_w5d41f2c88-365b-47d3-b7c3-527cd3ab8999.tif",,,,"Treated","WT","pLX304","","672","BRCA1","1.07","","1","open","41749","ORA11.12.13.18A","6","72H","ORF OE","1","5","a11","11","1"
"file:////iodine/cbnt_cbimageX/HCS/xiaoyunwu/taoe005-u2os-72h-cp-a-au00044858/2013-08-08/41749/taoe005-u2os-72h-cp-a-au00044858_a11_s7_w15ca9dac0-3540-4c41-8a05-c05f7351cfc2.tif",,,,"Treated","WT","pLX304","","672","BRCA1","1.07","","1","open","41749","ORA11.12.13.18A","7","72H","ORF OE","1","1","a11","11","1"
"file:////iodine/cbnt_cbimageX/HCS/xiaoyunwu/taoe005-u2os-72h-cp-a-au00044858/2013-08-08/41749/taoe005-u2os-72h-cp-a-au00044858_a11_s7_w1_thumb7e9c1521-e00b-459f-a925-cbc6585fdc56.tif",,,,,,,,,,,,,,,,,,,,,,,
"file:////iodine/cbnt_cbimageX/HCS/xiaoyunwu/taoe005-u2os-72h-cp-a-au00044858/2013-08-08/41749/taoe005-u2os-72h-cp-a-au00044858_a11_s7_w25ec4fe09-c708-4d9c-8127-ba0187754dc8.tif",,,,"Treated","WT","pLX304","","672","BRCA1","1.07","","1","open","41749","ORA11.12.13.18A","7","72H","ORF OE","1","2","a11","11","1"
"file:////iodine/cbnt_cbimageX/HCS/xiaoyunwu/taoe005-u2os-72h-cp-a-au00044858/2013-08-08/41749/taoe005-u2os-72h-cp-a-au00044858_a11_s7_w2_thumbe357f6f4-0e3a-4960-a3a8-9ce391196bbb.tif",,,,,,,,,,,,,,,,,,,,,,,
"file:////iodine/cbnt_cbimageX/HCS/xiaoyunwu/taoe005-u2os-72h-cp-a-au00044858/2013-08-08/41749/taoe005-u2os-72h-cp-a-au00044858_a11_s7_w3_thumb26108cfb-afb8-41af-892a-5a65635d9eb1.tif",,,,,,,,,,,,,,,,,,,,,,,
"file:////iodine/cbnt_cbimageX/HCS/xiaoyunwu/taoe005-u2os-72h-cp-a-au00044858/2013-08-08/41749/taoe005-u2os-72h-cp-a-au00044858_a11_s7_w3fa029bf1-f8fb-466e-8b62-fc3c7dc9c506.tif",,,,"Treated","WT","pLX304","","672","BRCA1","1.07","","1","open","41749","ORA11.12.13.18A","7","72H","ORF OE","1","3","a11","11","1"
"file:////iodine/cbnt_cbimageX/HCS/xiaoyunwu/taoe005-u2os-72h-cp-a-au00044858/2013-08-08/41749/taoe005-u2os-72h-cp-a-au00044858_a11_s7_w4_thumba3bc50cc-0fd7-4330-8335-df7396fe3620.tif",,,,,,,,,,,,,,,,,,,,,,,
"file:////iodine/cbnt_cbimageX/HCS/xiaoyunwu/taoe005-u2os-72h-cp-a-au00044858/2013-08-08/41749/taoe005-u2os-72h-cp-a-au00044858_a11_s7_w4f350ac30-48f2-4f00-9900-ca23c380237c.tif",,,,"Treated","WT","pLX304","","672","BRCA1","1.07","","1","open","41749","ORA11.12.13.18A","7","72H","ORF OE","1","4","a11","11","1"
"file:////iodine/cbnt_cbimageX/HCS/xiaoyunwu/taoe005-u2os-72h-cp-a-au00044858/2013-08-08/41749/taoe005-u2os-72h-cp-a-au00044858_a11_s7_w5_thumb8f24958c-65c1-4a42-a078-dc103601009e.tif",,,,,,,,,,,,,,,,,,,,,,,
"file:////iodine/cbnt_cbimageX/HCS/xiaoyunwu/taoe005-u2os-72h-cp-a-au00044858/2013-08-08/41749/taoe005-u2os-72h-cp-a-au00044858_a11_s7_w5d57076ae-a5a8-468e-a85d-19ba42f0ec7c.tif",,,,"Treated","WT","pLX304","","672","BRCA1","1.07","","1","open","41749","ORA11.12.13.18A","7","72H","ORF OE","1","5","a11","11","1"
"file:////iodine/cbnt_cbimageX/HCS/xiaoyunwu/taoe005-u2os-72h-cp-a-au00044858/2013-08-08/41749/taoe005-u2os-72h-cp-a-au00044858_a11_s8_w1_thumbf6ae31b7-68cb-4f65-b083-a4f3962132bf.tif",,,,,,,,,,,,,,,,,,,,,,,
"file:////iodine/cbnt_cbimageX/HCS/xiaoyunwu/taoe005-u2os-72h-cp-a-au00044858/2013-08-08/41749/taoe005-u2os-72h-cp-a-au00044858_a11_s8_w1add7eff4-9dd3-45bf-8306-8e096d1ecc84.tif",,,,"Treated","WT","pLX304","","672","BRCA1","1.07","","1","open","41749","ORA11.12.13.18A","8","72H","ORF OE","1","1","a11","11","1"
"file:////iodine/cbnt_cbimageX/HCS/xiaoyunwu/taoe005-u2os-72h-cp-a-au00044858/2013-08-08/41749/taoe005-u2os-72h-cp-a-au00044858_a11_s8_w241674d29-7598-4dee-a45c-0deef9d9305d.tif",,,,"Treated","WT","pLX304","","672","BRCA1","1.07","","1","open","41749","ORA11.12.13.18A","8","72H","ORF OE","1","2","a11","11","1"
"file:////iodine/cbnt_cbimageX/HCS/xiaoyunwu/taoe005-u2os-72h-cp-a-au00044858/2013-08-08/41749/taoe005-u2os-72h-cp-a-au00044858_a11_s8_w2_thumb01d6bbc4-2f66-4eb5-a055-53603ce9567c.tif",,,,,,,,,,,,,,,,,,,,,,,
"file:////iodine/cbnt_cbimageX/HCS/xiaoyunwu/taoe005-u2os-72h-cp-a-au00044858/2013-08-08/41749/taoe005-u2os-72h-cp-a-au00044858_a11_s8_w34724f5bb-12a8-4fd5-8ced-bae7a60a3fab.tif",,,,"Treated","WT","pLX304","","672","BRCA1","1.07","","1","open","41749","ORA11.12.13.18A","8","72H","ORF OE","1","3","a11","11","1"
"file:////iodine/cbnt_cbimageX/HCS/xiaoyunwu/taoe005-u2os-72h-cp-a-au00044858/2013-08-08/41749/taoe005-u2os-72h-cp-a-au00044858_a11_s8_w3_thumbab878dbc-7af3-49d4-a14f-c919ad4e423b.tif",,,,,,,,,,,,,,,,,,,,,,,
"file:////iodine/cbnt_cbimageX/HCS/xiaoyunwu/taoe005-u2os-72h-cp-a-au00044858/2013-08-08/41749/taoe005-u2os-72h-cp-a-au00044858_a11_s8_w4_thumb9096d330-e174-47bd-a9d8-7bbea48e7302.tif",,,,,,,,,,,,,,,,,,,,,,,
"file:////iodine/cbnt_cbimageX/HCS/xiaoyunwu/taoe005-u2os-72h-cp-a-au00044858/2013-08-08/41749/taoe005-u2os-72h-cp-a-au00044858_a11_s8_w4fe8630e7-95dc-43b8-8a69-c1475e3baf57.tif",,,,"Treated","WT","pLX304","","672","BRCA1","1.07","","1","open","41749","ORA11.12.13.18A","8","72H","ORF OE","1","4","a11","11","1"
"file:////iodine/cbnt_cbimageX/HCS/xiaoyunwu/taoe005-u2os-72h-cp-a-au00044858/2013-08-08/41749/taoe005-u2os-72h-cp-a-au00044858_a11_s8_w5073a07f4-67f8-4665-9bd2-e82e9de47f6a.tif",,,,"Treated","WT","pLX304","","672","BRCA1","1.07","","1","open","41749","ORA11.12.13.18A","8","72H","ORF OE","1","5","a11","11","1"
"file:////iodine/cbnt_cbimageX/HCS/xiaoyunwu/taoe005-u2os-72h-cp-a-au00044858/2013-08-08/41749/taoe005-u2os-72h-cp-a-au00044858_a11_s8_w5_thumbf0d29541-24bf-4feb-b172-b6ae8931d8a5.tif",,,,,,,,,,,,,,,,,,,,,,,
"file:////iodine/cbnt_cbimageX/HCS/xiaoyunwu/taoe005-u2os-72h-cp-a-au00044858/2013-08-08/41749/taoe005-u2os-72h-cp-a-au00044858_a11_s9_w198eef03b-9055-46ae-a370-16ca6e39cbdd.tif",,,,"Treated","WT","pLX304","","672","BRCA1","1.07","","1","open","41749","ORA11.12.13.18A","9","72H","ORF OE","1","1","a11","11","1"
"file:////iodine/cbnt_cbimageX/HCS/xiaoyunwu/taoe005-u2os-72h-cp-a-au00044858/2013-08-08/41749/taoe005-u2os-72h-cp-a-au00044858_a11_s9_w1_thumb025558e0-0c41-4881-8213-d8bd7e0990a2.tif",,,,,,,,,,,,,,,,,,,,,,,
"file:////iodine/cbnt_cbimageX/HCS/xiaoyunwu/taoe005-u2os-72h-cp-a-au00044858/2013-08-08/41749/taoe005-u2os-72h-cp-a-au00044858_a11_s9_w26ee4d9ab-145d-430a-a06f-b229c42a0a22.tif",,,,"Treated","WT","pLX304","","672","BRCA1","1.07","","1","open","41749","ORA11.12.13.18A","9","72H","ORF OE","1","2","a11","11","1"
"file:////iodine/cbnt_cbimageX/HCS/xiaoyunwu/taoe005-u2os-72h-cp-a-au00044858/2013-08-08/41749/taoe005-u2os-72h-cp-a-au00044858_a11_s9_w2_thumb01ceddbf-c5c4-42a5-8fd0-0302fc24cc63.tif",,,,,,,,,,,,,,,,,,,,,,,
"file:////iodine/cbnt_cbimageX/HCS/xiaoyunwu/taoe005-u2os-72h-cp-a-au00044858/2013-08-08/41749/taoe005-u2os-72h-cp-a-au00044858_a11_s9_w36ebce07c-f7ca-4c46-9c8d-9d260e4bff31.tif",,,,"Treated","WT","pLX304","","672","BRCA1","1.07","","1","open","41749","ORA11.12.13.18A","9","72H","ORF OE","1","3","a11","11","1"
"file:////iodine/cbnt_cbimageX/HCS/xiaoyunwu/taoe005-u2os-72h-cp-a-au00044858/2013-08-08/41749/taoe005-u2os-72h-cp-a-au00044858_a11_s9_w3_thumbb864cef6-e283-4e5d-85a2-6a381c0adbe6.tif",,,,,,,,,,,,,,,,,,,,,,,
"file:////iodine/cbnt_cbimageX/HCS/xiaoyunwu/taoe005-u2os-72h-cp-a-au00044858/2013-08-08/41749/taoe005-u2os-72h-cp-a-au00044858_a11_s9_w4_thumb026f59f6-2237-46c2-92a0-28d011e3a9ea.tif",,,,,,,,,,,,,,,,,,,,,,,
"file:////iodine/cbnt_cbimageX/HCS/xiaoyunwu/taoe005-u2os-72h-cp-a-au00044858/2013-08-08/41749/taoe005-u2os-72h-cp-a-au00044858_a11_s9_w4e59e128e-e740-4cf2-aebf-8ec9db4b2edc.tif",,,,"Treated","WT","pLX304","","672","BRCA1","1.07","","1","open","41749","ORA11.12.13.18A","9","72H","ORF OE","1","4","a11","11","1"
"file:////iodine/cbnt_cbimageX/HCS/xiaoyunwu/taoe005-u2os-72h-cp-a-au00044858/2013-08-08/41749/taoe005-u2os-72h-cp-a-au00044858_a11_s9_w5_thumbda12a05a-d550-442a-bf5e-6ddd51825306.tif",,,,,,,,,,,,,,,,,,,,,,,
"file:////iodine/cbnt_cbimageX/HCS/xiaoyunwu/taoe005-u2os-72h-cp-a-au00044858/2013-08-08/41749/taoe005-u2os-72h-cp-a-au00044858_a11_s9_w5cc826305-f000-497d-8996-745078e5d81f.tif",,,,"Treated","WT","pLX304","","672","BRCA1","1.07","","1","open","41749","ORA11.12.13.18A","9","72H","ORF OE","1","5","a11","11","1"
"file:////iodine/cbnt_cbimageX/HCS/xiaoyunwu/taoe005-u2os-72h-cp-a-au00044858/2013-08-08/41749/taoe005-u2os-72h-cp-a-au00044858_a12_s1_w10e752758-39b1-41bb-91df-8e7aa2f61850.tif",,,,"CTRL","CTRL","pLX304","","-43","Luciferase","1.12","","0","open","41749","ORA11.12.13.18A","1","72H","ORF OE","1","1","a12","12","1"
"file:////iodine/cbnt_cbimageX/HCS/xiaoyunwu/taoe005-u2os-72h-cp-a-au00044858/2013-08-08/41749/taoe005-u2os-72h-cp-a-au00044858_a12_s1_w1_thumb05d008e5-ae55-4101-b98e-2077f2ca11da.tif",,,,,,,,,,,,,,,,,,,,,,,
"file:////iodine/cbnt_cbimageX/HCS/xiaoyunwu/taoe005-u2os-72h-cp-a-au00044858/2013-08-08/41749/taoe005-u2os-72h-cp-a-au00044858_a12_s1_w25d8d1ee8-318a-418f-b81b-1f2bbb322fd9.tif",,,,"CTRL","CTRL","pLX304","","-43","Luciferase","1.12","","0","open","41749","ORA11.12.13.18A","1","72H","ORF OE","1","2","a12","12","1"
"file:////iodine/cbnt_cbimageX/HCS/xiaoyunwu/taoe005-u2os-72h-cp-a-au00044858/2013-08-08/41749/taoe005-u2os-72h-cp-a-au00044858_a12_s1_w2_thumbdc96b1fd-4e3c-455f-930d-f2502fd46093.tif",,,,,,,,,,,,,,,,,,,,,,,
"file:////iodine/cbnt_cbimageX/HCS/xiaoyunwu/taoe005-u2os-72h-cp-a-au00044858/2013-08-08/41749/taoe005-u2os-72h-cp-a-au00044858_a12_s1_w39545e0f1-4cfe-4455-8485-276b24b9b60f.tif",,,,"CTRL","CTRL","pLX304","","-43","Luciferase","1.12","","0","open","41749","ORA11.12.13.18A","1","72H","ORF OE","1","3","a12","12","1"
"file:////iodine/cbnt_cbimageX/HCS/xiaoyunwu/taoe005-u2os-72h-cp-a-au00044858/2013-08-08/41749/taoe005-u2os-72h-cp-a-au00044858_a12_s1_w3_thumbfeb9fe99-0568-4b04-b18a-c11d7e3231f6.tif",,,,,,,,,,,,,,,,,,,,,,,
"file:////iodine/cbnt_cbimageX/HCS/xiaoyunwu/taoe005-u2os-72h-cp-a-au00044858/2013-08-08/41749/taoe005-u2os-72h-cp-a-au00044858_a12_s1_w4_thumb0ff2506e-1f64-4c14-840b-961669bc6fad.tif",,,,,,,,,,,,,,,,,,,,,,,
"file:////iodine/cbnt_cbimageX/HCS/xiaoyunwu/taoe005-u2os-72h-cp-a-au00044858/2013-08-08/41749/taoe005-u2os-72h-cp-a-au00044858_a12_s1_w4e90ccf4e-b25b-41c0-b45b-372343d8b021.tif",,,,"CTRL","CTRL","pLX304","","-43","Luciferase","1.12","","0","open","41749","ORA11.12.13.18A","1","72H","ORF OE","1","4","a12","12","1"
"file:////iodine/cbnt_cbimageX/HCS/xiaoyunwu/taoe005-u2os-72h-cp-a-au00044858/2013-08-08/41749/taoe005-u2os-72h-cp-a-au00044858_a12_s1_w58598c091-08e5-460e-952d-951bd873890d.tif",,,,"CTRL","CTRL","pLX304","","-43","Luciferase","1.12","","0","open","41749","ORA11.12.13.18A","1","72H","ORF OE","1","5","a12","12","1"
"file:////iodine/cbnt_cbimageX/HCS/xiaoyunwu/taoe005-u2os-72h-cp-a-au00044858/2013-08-08/41749/taoe005-u2os-72h-cp-a-au00044858_a12_s1_w5_thumbd8b61b64-1e30-4740-bd40-183ff22894c0.tif",,,,,,,,,,,,,,,,,,,,,,,
"file:////iodine/cbnt_cbimageX/HCS/xiaoyunwu/taoe005-u2os-72h-cp-a-au00044858/2013-08-08/41749/taoe005-u2os-72h-cp-a-au00044858_a12_s2_w1_thumb3a57bdbe-e754-48d7-a4a2-801a4af507c8.tif",,,,,,,,,,,,,,,,,,,,,,,
"file:////iodine/cbnt_cbimageX/HCS/xiaoyunwu/taoe005-u2os-72h-cp-a-au00044858/2013-08-08/41749/taoe005-u2os-72h-cp-a-au00044858_a12_s2_w1e83699ed-b976-4028-a768-357c3c8d717c.tif",,,,"CTRL","CTRL","pLX304","","-43","Luciferase","1.12","","0","open","41749","ORA11.12.13.18A","2","72H","ORF OE","1","1","a12","12","1"
"file:////iodine/cbnt_cbimageX/HCS/xiaoyunwu/taoe005-u2os-72h-cp-a-au00044858/2013-08-08/41749/taoe005-u2os-72h-cp-a-au00044858_a12_s2_w226bcfc20-b66c-4222-86b4-0172c230ead0.tif",,,,"CTRL","CTRL","pLX304","","-43","Luciferase","1.12","","0","open","41749","ORA11.12.13.18A","2","72H","ORF OE","1","2","a12","12","1"
"file:////iodine/cbnt_cbimageX/HCS/xiaoyunwu/taoe005-u2os-72h-cp-a-au00044858/2013-08-08/41749/taoe005-u2os-72h-cp-a-au00044858_a12_s2_w2_thumba30ef142-9eb3-4eaa-81a8-b88c8c30e050.tif",,,,,,,,,,,,,,,,,,,,,,,
"file:////iodine/cbnt_cbimageX/HCS/xiaoyunwu/taoe005-u2os-72h-cp-a-au00044858/2013-08-08/41749/taoe005-u2os-72h-cp-a-au00044858_a12_s2_w396853950-d02d-4dd1-add7-9b345dfb5030.tif",,,,"CTRL","CTRL","pLX304","","-43","Luciferase","1.12","","0","open","41749","ORA11.12.13.18A","2","72H","ORF OE","1","3","a12","12","1"
"file:////iodine/cbnt_cbimageX/HCS/xiaoyunwu/taoe005-u2os-72h-cp-a-au00044858/2013-08-08/41749/taoe005-u2os-72h-cp-a-au00044858_a12_s2_w3_thumb7e8d045d-1074-44f2-9ec5-7de801a0baf1.tif",,,,,,,,,,,,,,,,,,,,,,,
"file:////iodine/cbnt_cbimageX/HCS/xiaoyunwu/taoe005-u2os-72h-cp-a-au00044858/2013-08-08/41749/taoe005-u2os-72h-cp-a-au00044858_a12_s2_w49b471b29-cfe0-436b-a804-02dc4ebd86f8.tif",,,,"CTRL","CTRL","pLX304","","-43","Luciferase","1.12","","0","open","41749","ORA11.12.13.18A","2","72H","ORF OE","1","4","a12","12","1"
"file:////iodine/cbnt_cbimageX/HCS/xiaoyunwu/taoe005-u2os-72h-cp-a-au00044858/2013-08-08/41749/taoe005-u2os-72h-cp-a-au00044858_a12_s2_w4_thumb7331c12e-c4d8-4028-aed2-de4696cc8a4c.tif",,,,,,,,,,,,,,,,,,,,,,,
"file:////iodine/cbnt_cbimageX/HCS/xiaoyunwu/taoe005-u2os-72h-cp-a-au00044858/2013-08-08/41749/taoe005-u2os-72h-cp-a-au00044858_a12_s2_w53040f33a-baf3-4c15-a51c-b135d1aa01e8.tif",,,,"CTRL","CTRL","pLX304","","-43","Luciferase","1.12","","0","open","41749","ORA11.12.13.18A","2","72H","ORF OE","1","5","a12","12","1"
"file:////iodine/cbnt_cbimageX/HCS/xiaoyunwu/taoe005-u2os-72h-cp-a-au00044858/2013-08-08/41749/taoe005-u2os-72h-cp-a-au00044858_a12_s2_w5_thumb8d615486-eb11-4b5d-825b-e37ea14b0f3a.tif",,,,,,,,,,,,,,,,,,,,,,,
"file:////iodine/cbnt_cbimageX/HCS/xiaoyunwu/taoe005-u2os-72h-cp-a-au00044858/2013-08-08/41749/taoe005-u2os-72h-cp-a-au00044858_a12_s3_w19a7a4f3d-c88b-4112-94fa-d2e34105a72f.tif",,,,"CTRL","CTRL","pLX304","","-43","Luciferase","1.12","","0","open","41749","ORA11.12.13.18A","3","72H","ORF OE","1","1","a12","12","1"
"file:////iodine/cbnt_cbimageX/HCS/xiaoyunwu/taoe005-u2os-72h-cp-a-au00044858/2013-08-08/41749/taoe005-u2os-72h-cp-a-au00044858_a12_s3_w1_thumb60a2ff1a-056b-43fa-b5e1-cc515215d9d1.tif",,,,,,,,,,,,,,,,,,,,,,,
"file:////iodine/cbnt_cbimageX/HCS/xiaoyunwu/taoe005-u2os-72h-cp-a-au00044858/2013-08-08/41749/taoe005-u2os-72h-cp-a-au00044858_a12_s3_w2_thumb1de30874-6783-4484-b948-2465a085112f.tif",,,,,,,,,,,,,,,,,,,,,,,
"file:////iodine/cbnt_cbimageX/HCS/xiaoyunwu/taoe005-u2os-72h-cp-a-au00044858/2013-08-08/41749/taoe005-u2os-72h-cp-a-au00044858_a12_s3_w2eeb727a6-6c9d-4de9-908a-73b86ea4ee79.tif",,,,"CTRL","CTRL","pLX304","","-43","Luciferase","1.12","","0","open","41749","ORA11.12.13.18A","3","72H","ORF OE","1","2","a12","12","1"
"file:////iodine/cbnt_cbimageX/HCS/xiaoyunwu/taoe005-u2os-72h-cp-a-au00044858/2013-08-08/41749/taoe005-u2os-72h-cp-a-au00044858_a12_s3_w3305caa0d-3aa4-4da2-a2cd-519479fa9d42.tif",,,,"CTRL","CTRL","pLX304","","-43","Luciferase","1.12","","0","open","41749","ORA11.12.13.18A","3","72H","ORF OE","1","3","a12","12","1"
"file:////iodine/cbnt_cbimageX/HCS/xiaoyunwu/taoe005-u2os-72h-cp-a-au00044858/2013-08-08/41749/taoe005-u2os-72h-cp-a-au00044858_a12_s3_w3_thumb831c66c5-feb8-4fb8-ae5f-c0fe78522663.tif",,,,,,,,,,,,,,,,,,,,,,,
"file:////iodine/cbnt_cbimageX/HCS/xiaoyunwu/taoe005-u2os-72h-cp-a-au00044858/2013-08-08/41749/taoe005-u2os-72h-cp-a-au00044858_a12_s3_w4_thumb9f382a05-9709-49c7-ac32-aa88049a9995.tif",,,,,,,,,,,,,,,,,,,,,,,
"file:////iodine/cbnt_cbimageX/HCS/xiaoyunwu/taoe005-u2os-72h-cp-a-au00044858/2013-08-08/41749/taoe005-u2os-72h-cp-a-au00044858_a12_s3_w4c31db6de-0efd-48ac-9720-b7f0685382f2.tif",,,,"CTRL","CTRL","pLX304","","-43","Luciferase","1.12","","0","open","41749","ORA11.12.13.18A","3","72H","ORF OE","1","4","a12","12","1"
"file:////iodine/cbnt_cbimageX/HCS/xiaoyunwu/taoe005-u2os-72h-cp-a-au00044858/2013-08-08/41749/taoe005-u2os-72h-cp-a-au00044858_a12_s3_w5420d796d-3968-4766-9d5d-70c4671a4bc4.tif",,,,"CTRL","CTRL","pLX304","","-43","Luciferase","1.12","","0","open","41749","ORA11.12.13.18A","3","72H","ORF OE","1","5","a12","12","1"
"file:////iodine/cbnt_cbimageX/HCS/xiaoyunwu/taoe005-u2os-72h-cp-a-au00044858/2013-08-08/41749/taoe005-u2os-72h-cp-a-au00044858_a12_s3_w5_thumbf26d637b-d9df-47a8-9e41-b7fbd5c1eee3.tif",,,,,,,,,,,,,,,,,,,,,,,
"file:////iodine/cbnt_cbimageX/HCS/xiaoyunwu/taoe005-u2os-72h-cp-a-au00044858/2013-08-08/41749/taoe005-u2os-72h-cp-a-au00044858_a12_s4_w159599daa-7607-48a9-814e-929581a60ebf.tif",,,,"CTRL","CTRL","pLX304","","-43","Luciferase","1.12","","0","open","41749","ORA11.12.13.18A","4","72H","ORF OE","1","1","a12","12","1"
"file:////iodine/cbnt_cbimageX/HCS/xiaoyunwu/taoe005-u2os-72h-cp-a-au00044858/2013-08-08/41749/taoe005-u2os-72h-cp-a-au00044858_a12_s4_w1_thumb831cf83c-8c78-4b13-9ba9-996c84a9a37e.tif",,,,,,,,,,,,,,,,,,,,,,,
"file:////iodine/cbnt_cbimageX/HCS/xiaoyunwu/taoe005-u2os-72h-cp-a-au00044858/2013-08-08/41749/taoe005-u2os-72h-cp-a-au00044858_a12_s4_w27de88596-c636-4988-847b-96bb5eada7e1.tif",,,,"CTRL","CTRL","pLX304","","-43","Luciferase","1.12","","0","open","41749","ORA11.12.13.18A","4","72H","ORF OE","1","2","a12","12","1"
"file:////iodine/cbnt_cbimageX/HCS/xiaoyunwu/taoe005-u2os-72h-cp-a-au00044858/2013-08-08/41749/taoe005-u2os-72h-cp-a-au00044858_a12_s4_w2_thumbfe6db90b-a010-4364-a1c5-1a79344223d6.tif",,,,,,,,,,,,,,,,,,,,,,,
"file:////iodine/cbnt_cbimageX/HCS/xiaoyunwu/taoe005-u2os-72h-cp-a-au00044858/2013-08-08/41749/taoe005-u2os-72h-cp-a-au00044858_a12_s4_w3_thumb4334853e-9936-4f68-a9f0-71cbe1c13842.tif",,,,,,,,,,,,,,,,,,,,,,,
"file:////iodine/cbnt_cbimageX/HCS/xiaoyunwu/taoe005-u2os-72h-cp-a-au00044858/2013-08-08/41749/taoe005-u2os-72h-cp-a-au00044858_a12_s4_w3dfaee162-6194-456d-a08c-d57e0bc21134.tif",,,,"CTRL","CTRL","pLX304","","-43","Luciferase","1.12","","0","open","41749","ORA11.12.13.18A","4","72H","ORF OE","1","3","a12","12","1"
"file:////iodine/cbnt_cbimageX/HCS/xiaoyunwu/taoe005-u2os-72h-cp-a-au00044858/2013-08-08/41749/taoe005-u2os-72h-cp-a-au00044858_a12_s4_w417e48eff-c7c5-44f8-aebb-7af4e0a39d5e.tif",,,,"CTRL","CTRL","pLX304","","-43","Luciferase","1.12","","0","open","41749","ORA11.12.13.18A","4","72H","ORF OE","1","4","a12","12","1"
"file:////iodine/cbnt_cbimageX/HCS/xiaoyunwu/taoe005-u2os-72h-cp-a-au00044858/2013-08-08/41749/taoe005-u2os-72h-cp-a-au00044858_a12_s4_w4_thumb360cac80-eeb6-4781-a877-8792edc4d63e.tif",,,,,,,,,,,,,,,,,,,,,,,
"file:////iodine/cbnt_cbimageX/HCS/xiaoyunwu/taoe005-u2os-72h-cp-a-au00044858/2013-08-08/41749/taoe005-u2os-72h-cp-a-au00044858_a12_s4_w5_thumb3375f878-5367-4c5f-b0fd-e407a3a5d8ad.tif",,,,,,,,,,,,,,,,,,,,,,,
"file:////iodine/cbnt_cbimageX/HCS/xiaoyunwu/taoe005-u2os-72h-cp-a-au00044858/2013-08-08/41749/taoe005-u2os-72h-cp-a-au00044858_a12_s4_w5f1ff8c3a-ecda-4dcb-9599-fe43fc99f20d.tif",,,,"CTRL","CTRL","pLX304","","-43","Luciferase","1.12","","0","open","41749","ORA11.12.13.18A","4","72H","ORF OE","1","5","a12","12","1"
"file:////iodine/cbnt_cbimageX/HCS/xiaoyunwu/taoe005-u2os-72h-cp-a-au00044858/2013-08-08/41749/taoe005-u2os-72h-cp-a-au00044858_a12_s5_w1_thumbfd51cc5f-6544-4478-9485-f66b4c69f766.tif",,,,,,,,,,,,,,,,,,,,,,,
"file:////iodine/cbnt_cbimageX/HCS/xiaoyunwu/taoe005-u2os-72h-cp-a-au00044858/2013-08-08/41749/taoe005-u2os-72h-cp-a-au00044858_a12_s5_w1f5691864-c644-4e78-9c55-a1c4e5f107bf.tif",,,,"CTRL","CTRL","pLX304","","-43","Luciferase","1.12","","0","open","41749","ORA11.12.13.18A","5","72H","ORF OE","1","1","a12","12","1"
"file:////iodine/cbnt_cbimageX/HCS/xiaoyunwu/taoe005-u2os-72h-cp-a-au00044858/2013-08-08/41749/taoe005-u2os-72h-cp-a-au00044858_a12_s5_w2_thumb89b21258-b03c-4651-8500-ac5c12601659.tif",,,,,,,,,,,,,,,,,,,,,,,
"file:////iodine/cbnt_cbimageX/HCS/xiaoyunwu/taoe005-u2os-72h-cp-a-au00044858/2013-08-08/41749/taoe005-u2os-72h-cp-a-au00044858_a12_s5_w2b4fc736f-81ec-4e67-b6e7-7f5ded8aa187.tif",,,,"CTRL","CTRL","pLX304","","-43","Luciferase","1.12","","0","open","41749","ORA11.12.13.18A","5","72H","ORF OE","1","2","a12","12","1"
"file:////iodine/cbnt_cbimageX/HCS/xiaoyunwu/taoe005-u2os-72h-cp-a-au00044858/2013-08-08/41749/taoe005-u2os-72h-cp-a-au00044858_a12_s5_w3_thumb84418ec2-b50a-475e-8e05-d1a1ba0dbff0.tif",,,,,,,,,,,,,,,,,,,,,,,
"file:////iodine/cbnt_cbimageX/HCS/xiaoyunwu/taoe005-u2os-72h-cp-a-au00044858/2013-08-08/41749/taoe005-u2os-72h-cp-a-au00044858_a12_s5_w3f1d9347c-ffbf-4137-ac03-ea2f2ed55b6f.tif",,,,"CTRL","CTRL","pLX304","","-43","Luciferase","1.12","","0","open","41749","ORA11.12.13.18A","5","72H","ORF OE","1","3","a12","12","1"
"file:////iodine/cbnt_cbimageX/HCS/xiaoyunwu/taoe005-u2os-72h-cp-a-au00044858/2013-08-08/41749/taoe005-u2os-72h-cp-a-au00044858_a12_s5_w49d32d54e-2ceb-4720-bacb-9a909df66854.tif",,,,"CTRL","CTRL","pLX304","","-43","Luciferase","1.12","","0","open","41749","ORA11.12.13.18A","5","72H","ORF OE","1","4","a12","12","1"
"file:////iodine/cbnt_cbimageX/HCS/xiaoyunwu/taoe005-u2os-72h-cp-a-au00044858/2013-08-08/41749/taoe005-u2os-72h-cp-a-au00044858_a12_s5_w4_thumbd7af2c6a-4f55-467b-aa21-2c1b76398199.tif",,,,,,,,,,,,,,,,,,,,,,,
"file:////iodine/cbnt_cbimageX/HCS/xiaoyunwu/taoe005-u2os-72h-cp-a-au00044858/2013-08-08/41749/taoe005-u2os-72h-cp-a-au00044858_a12_s5_w543d7bef4-d23f-4d16-b3ec-61d5f1cc002c.tif",,,,"CTRL","CTRL","pLX304","","-43","Luciferase","1.12","","0","open","41749","ORA11.12.13.18A","5","72H","ORF OE","1","5","a12","12","1"
"file:////iodine/cbnt_cbimageX/HCS/xiaoyunwu/taoe005-u2os-72h-cp-a-au00044858/2013-08-08/41749/taoe005-u2os-72h-cp-a-au00044858_a12_s5_w5_thumb04ebc5bd-cbf3-4c8b-bd28-2d5724b2f460.tif",,,,,,,,,,,,,,,,,,,,,,,
"file:////iodine/cbnt_cbimageX/HCS/xiaoyunwu/taoe005-u2os-72h-cp-a-au00044858/2013-08-08/41749/taoe005-u2os-72h-cp-a-au00044858_a12_s6_w1_thumbf2e1809e-1eec-4cd9-8e22-4e669d274533.tif",,,,,,,,,,,,,,,,,,,,,,,
"file:////iodine/cbnt_cbimageX/HCS/xiaoyunwu/taoe005-u2os-72h-cp-a-au00044858/2013-08-08/41749/taoe005-u2os-72h-cp-a-au00044858_a12_s6_w1e9c271ff-baf9-474c-93e6-92aabb99dcc5.tif",,,,"CTRL","CTRL","pLX304","","-43","Luciferase","1.12","","0","open","41749","ORA11.12.13.18A","6","72H","ORF OE","1","1","a12","12","1"
"file:////iodine/cbnt_cbimageX/HCS/xiaoyunwu/taoe005-u2os-72h-cp-a-au00044858/2013-08-08/41749/taoe005-u2os-72h-cp-a-au00044858_a12_s6_w205b481e2-9d58-441d-acf7-696843e5bf2d.tif",,,,"CTRL","CTRL","pLX304","","-43","Luciferase","1.12","","0","open","41749","ORA11.12.13.18A","6","72H","ORF OE","1","2","a12","12","1"
"file:////iodine/cbnt_cbimageX/HCS/xiaoyunwu/taoe005-u2os-72h-cp-a-au00044858/2013-08-08/41749/taoe005-u2os-72h-cp-a-au00044858_a12_s6_w2_thumb5d95f9fd-3f17-4490-992a-377c713a8f6b.tif",,,,,,,,,,,,,,,,,,,,,,,
"file:////iodine/cbnt_cbimageX/HCS/xiaoyunwu/taoe005-u2os-72h-cp-a-au00044858/2013-08-08/41749/taoe005-u2os-72h-cp-a-au00044858_a12_s6_w31d1cd2bf-e67e-4ee4-bde0-a2f96ce8027e.tif",,,,"CTRL","CTRL","pLX304","","-43","Luciferase","1.12","","0","open","41749","ORA11.12.13.18A","6","72H","ORF OE","1","3","a12","12","1"
"file:////iodine/cbnt_cbimageX/HCS/xiaoyunwu/taoe005-u2os-72h-cp-a-au00044858/2013-08-08/41749/taoe005-u2os-72h-cp-a-au00044858_a12_s6_w3_thumbc1dd9d52-45be-4246-b379-dde748b52855.tif",,,,,,,,,,,,,,,,,,,,,,,
"file:////iodine/cbnt_cbimageX/HCS/xiaoyunwu/taoe005-u2os-72h-cp-a-au00044858/2013-08-08/41749/taoe005-u2os-72h-cp-a-au00044858_a12_s6_w44c940bb7-c9f6-4aec-a033-8a2f6efb6060.tif",,,,"CTRL","CTRL","pLX304","","-43","Luciferase","1.12","","0","open","41749","ORA11.12.13.18A","6","72H","ORF OE","1","4","a12","12","1"
"file:////iodine/cbnt_cbimageX/HCS/xiaoyunwu/taoe005-u2os-72h-cp-a-au00044858/2013-08-08/41749/taoe005-u2os-72h-cp-a-au00044858_a12_s6_w4_thumb5c599aec-9c6c-4ea8-ac96-e30f047cd53b.tif",,,,,,,,,,,,,,,,,,,,,,,
"file:////iodine/cbnt_cbimageX/HCS/xiaoyunwu/taoe005-u2os-72h-cp-a-au00044858/2013-08-08/41749/taoe005-u2os-72h-cp-a-au00044858_a12_s6_w5_thumb4688ac56-a285-4cb1-ae03-bab77634c6b9.tif",,,,,,,,,,,,,,,,,,,,,,,
"file:////iodine/cbnt_cbimageX/HCS/xiaoyunwu/taoe005-u2os-72h-cp-a-au00044858/2013-08-08/41749/taoe005-u2os-72h-cp-a-au00044858_a12_s6_w5ae5eb654-02d9-4737-8426-37e7a3614f23.tif",,,,"CTRL","CTRL","pLX304","","-43","Luciferase","1.12","","0","open","41749","ORA11.12.13.18A","6","72H","ORF OE","1","5","a12","12","1"
"file:////iodine/cbnt_cbimageX/HCS/xiaoyunwu/taoe005-u2os-72h-cp-a-au00044858/2013-08-08/41749/taoe005-u2os-72h-cp-a-au00044858_a12_s7_w1902c0d70-569d-4204-9664-2e9986c5f9c6.tif",,,,"CTRL","CTRL","pLX304","","-43","Luciferase","1.12","","0","open","41749","ORA11.12.13.18A","7","72H","ORF OE","1","1","a12","12","1"
"file:////iodine/cbnt_cbimageX/HCS/xiaoyunwu/taoe005-u2os-72h-cp-a-au00044858/2013-08-08/41749/taoe005-u2os-72h-cp-a-au00044858_a12_s7_w1_thumbbf00ca0c-5f91-408c-a4fe-fd30aa201fff.tif",,,,,,,,,,,,,,,,,,,,,,,
"file:////iodine/cbnt_cbimageX/HCS/xiaoyunwu/taoe005-u2os-72h-cp-a-au00044858/2013-08-08/41749/taoe005-u2os-72h-cp-a-au00044858_a12_s7_w23d20fb72-261c-44d7-b36f-7b21867f67ba.tif",,,,"CTRL","CTRL","pLX304","","-43","Luciferase","1.12","","0","open","41749","ORA11.12.13.18A","7","72H","ORF OE","1","2","a12","12","1"
"file:////iodine/cbnt_cbimageX/HCS/xiaoyunwu/taoe005-u2os-72h-cp-a-au00044858/2013-08-08/41749/taoe005-u2os-72h-cp-a-au00044858_a12_s7_w2_thumbf2536ef2-2777-44e5-b893-baa997108dba.tif",,,,,,,,,,,,,,,,,,,,,,,
"file:////iodine/cbnt_cbimageX/HCS/xiaoyunwu/taoe005-u2os-72h-cp-a-au00044858/2013-08-08/41749/taoe005-u2os-72h-cp-a-au00044858_a12_s7_w3_thumb9c482e12-0919-4c59-a556-69cfd840ae21.tif",,,,,,,,,,,,,,,,,,,,,,,
"file:////iodine/cbnt_cbimageX/HCS/xiaoyunwu/taoe005-u2os-72h-cp-a-au00044858/2013-08-08/41749/taoe005-u2os-72h-cp-a-au00044858_a12_s7_w3ff185aa6-eabf-4892-b9cb-d43aee979ea4.tif",,,,"CTRL","CTRL","pLX304","","-43","Luciferase","1.12","","0","open","41749","ORA11.12.13.18A","7","72H","ORF OE","1","3","a12","12","1"
"file:////iodine/cbnt_cbimageX/HCS/xiaoyunwu/taoe005-u2os-72h-cp-a-au00044858/2013-08-08/41749/taoe005-u2os-72h-cp-a-au00044858_a12_s7_w4485e7493-c9de-42f7-8242-216a091ee662.tif",,,,"CTRL","CTRL","pLX304","","-43","Luciferase","1.12","","0","open","41749","ORA11.12.13.18A","7","72H","ORF OE","1","4","a12","12","1"
"file:////iodine/cbnt_cbimageX/HCS/xiaoyunwu/taoe005-u2os-72h-cp-a-au00044858/2013-08-08/41749/taoe005-u2os-72h-cp-a-au00044858_a12_s7_w4_thumb4ea8296b-3125-490c-bff3-b3272ce72cbe.tif",,,,,,,,,,,,,,,,,,,,,,,
"file:////iodine/cbnt_cbimageX/HCS/xiaoyunwu/taoe005-u2os-72h-cp-a-au00044858/2013-08-08/41749/taoe005-u2os-72h-cp-a-au00044858_a12_s7_w57f172e68-e749-4d50-878d-00dd711702f6.tif",,,,"CTRL","CTRL","pLX304","","-43","Luciferase","1.12","","0","open","41749","ORA11.12.13.18A","7","72H","ORF OE","1","5","a12","12","1"
"file:////iodine/cbnt_cbimageX/HCS/xiaoyunwu/taoe005-u2os-72h-cp-a-au00044858/2013-08-08/41749/taoe005-u2os-72h-cp-a-au00044858_a12_s7_w5_thumb8ecffa60-10ba-4c40-8318-9d3b65b2f53d.tif",,,,,,,,,,,,,,,,,,,,,,,
"file:////iodine/cbnt_cbimageX/HCS/xiaoyunwu/taoe005-u2os-72h-cp-a-au00044858/2013-08-08/41749/taoe005-u2os-72h-cp-a-au00044858_a12_s8_w1_thumbc85e051d-6180-4789-9800-1780b180db36.tif",,,,,,,,,,,,,,,,,,,,,,,
"file:////iodine/cbnt_cbimageX/HCS/xiaoyunwu/taoe005-u2os-72h-cp-a-au00044858/2013-08-08/41749/taoe005-u2os-72h-cp-a-au00044858_a12_s8_w1df24dc34-a12d-4d59-a7d0-c90f4f14f6b5.tif",,,,"CTRL","CTRL","pLX304","","-43","Luciferase","1.12","","0","open","41749","ORA11.12.13.18A","8","72H","ORF OE","1","1","a12","12","1"
"file:////iodine/cbnt_cbimageX/HCS/xiaoyunwu/taoe005-u2os-72h-cp-a-au00044858/2013-08-08/41749/taoe005-u2os-72h-cp-a-au00044858_a12_s8_w295e8ff9b-79c7-41e7-a13d-386c3d281ddc.tif",,,,"CTRL","CTRL","pLX304","","-43","Luciferase","1.12","","0","open","41749","ORA11.12.13.18A","8","72H","ORF OE","1","2","a12","12","1"
"file:////iodine/cbnt_cbimageX/HCS/xiaoyunwu/taoe005-u2os-72h-cp-a-au00044858/2013-08-08/41749/taoe005-u2os-72h-cp-a-au00044858_a12_s8_w2_thumbc1fe9da1-b7d7-40bd-8dd9-3a5211f7fb3d.tif",,,,,,,,,,,,,,,,,,,,,,,
"file:////iodine/cbnt_cbimageX/HCS/xiaoyunwu/taoe005-u2os-72h-cp-a-au00044858/2013-08-08/41749/taoe005-u2os-72h-cp-a-au00044858_a12_s8_w3_thumb0d6fd479-ded8-4ee2-91cd-b2d992a07706.tif",,,,,,,,,,,,,,,,,,,,,,,
"file:////iodine/cbnt_cbimageX/HCS/xiaoyunwu/taoe005-u2os-72h-cp-a-au00044858/2013-08-08/41749/taoe005-u2os-72h-cp-a-au00044858_a12_s8_w3e18defb4-d960-4fb6-9ecb-266a364369f7.tif",,,,"CTRL","CTRL","pLX304","","-43","Luciferase","1.12","","0","open","41749","ORA11.12.13.18A","8","72H","ORF OE","1","3","a12","12","1"
"file:////iodine/cbnt_cbimageX/HCS/xiaoyunwu/taoe005-u2os-72h-cp-a-au00044858/2013-08-08/41749/taoe005-u2os-72h-cp-a-au00044858_a12_s8_w4_thumb712b9f65-8d7d-40b6-aa6e-f8c0d4577c19.tif",,,,,,,,,,,,,,,,,,,,,,,
"file:////iodine/cbnt_cbimageX/HCS/xiaoyunwu/taoe005-u2os-72h-cp-a-au00044858/2013-08-08/41749/taoe005-u2os-72h-cp-a-au00044858_a12_s8_w4e6ffcc3c-166b-4481-b0fc-3f5cd8f605de.tif",,,,"CTRL","CTRL","pLX304","","-43","Luciferase","1.12","","0","open","41749","ORA11.12.13.18A","8","72H","ORF OE","1","4","a12","12","1"
"file:////iodine/cbnt_cbimageX/HCS/xiaoyunwu/taoe005-u2os-72h-cp-a-au00044858/2013-08-08/41749/taoe005-u2os-72h-cp-a-au00044858_a12_s8_w5348b9f99-e0a8-4e1e-a65c-73339e6c5255.tif",,,,"CTRL","CTRL","pLX304","","-43","Luciferase","1.12","","0","open","41749","ORA11.12.13.18A","8","72H","ORF OE","1","5","a12","12","1"
"file:////iodine/cbnt_cbimageX/HCS/xiaoyunwu/taoe005-u2os-72h-cp-a-au00044858/2013-08-08/41749/taoe005-u2os-72h-cp-a-au00044858_a12_s8_w5_thumb4ad65c84-5932-4c8a-b515-d9adba6f3e0a.tif",,,,,,,,,,,,,,,,,,,,,,,
"file:////iodine/cbnt_cbimageX/HCS/xiaoyunwu/taoe005-u2os-72h-cp-a-au00044858/2013-08-08/41749/taoe005-u2os-72h-cp-a-au00044858_a12_s9_w19349dddf-9da5-4d1e-a5b8-a673a06260fd.tif",,,,"CTRL","CTRL","pLX304","","-43","Luciferase","1.12","","0","open","41749","ORA11.12.13.18A","9","72H","ORF OE","1","1","a12","12","1"
"file:////iodine/cbnt_cbimageX/HCS/xiaoyunwu/taoe005-u2os-72h-cp-a-au00044858/2013-08-08/41749/taoe005-u2os-72h-cp-a-au00044858_a12_s9_w1_thumbb78b6eef-6a0b-45ac-8a20-5036360591dd.tif",,,,,,,,,,,,,,,,,,,,,,,
"file:////iodine/cbnt_cbimageX/HCS/xiaoyunwu/taoe005-u2os-72h-cp-a-au00044858/2013-08-08/41749/taoe005-u2os-72h-cp-a-au00044858_a12_s9_w26d8f5a60-dd61-41f2-a919-238f84fddb66.tif",,,,"CTRL","CTRL","pLX304","","-43","Luciferase","1.12","","0","open","41749","ORA11.12.13.18A","9","72H","ORF OE","1","2","a12","12","1"
"file:////iodine/cbnt_cbimageX/HCS/xiaoyunwu/taoe005-u2os-72h-cp-a-au00044858/2013-08-08/41749/taoe005-u2os-72h-cp-a-au00044858_a12_s9_w2_thumbae405b76-dfc3-42c8-a990-cad9416abf0c.tif",,,,,,,,,,,,,,,,,,,,,,,
"file:////iodine/cbnt_cbimageX/HCS/xiaoyunwu/taoe005-u2os-72h-cp-a-au00044858/2013-08-08/41749/taoe005-u2os-72h-cp-a-au00044858_a12_s9_w3_thumbcf91441f-1979-43d3-ad35-db2772493ee3.tif",,,,,,,,,,,,,,,,,,,,,,,
"file:////iodine/cbnt_cbimageX/HCS/xiaoyunwu/taoe005-u2os-72h-cp-a-au00044858/2013-08-08/41749/taoe005-u2os-72h-cp-a-au00044858_a12_s9_w3a2b5ba05-e692-45a3-b294-c7cc4ba1bd68.tif",,,,"CTRL","CTRL","pLX304","","-43","Luciferase","1.12","","0","open","41749","ORA11.12.13.18A","9","72H","ORF OE","1","3","a12","12","1"
"file:////iodine/cbnt_cbimageX/HCS/xiaoyunwu/taoe005-u2os-72h-cp-a-au00044858/2013-08-08/41749/taoe005-u2os-72h-cp-a-au00044858_a12_s9_w4_thumb39873d9f-c0ca-485e-8018-5d98eaf9226d.tif",,,,,,,,,,,,,,,,,,,,,,,
"file:////iodine/cbnt_cbimageX/HCS/xiaoyunwu/taoe005-u2os-72h-cp-a-au00044858/2013-08-08/41749/taoe005-u2os-72h-cp-a-au00044858_a12_s9_w4e5db02b7-8eba-4894-b715-1b2add694930.tif",,,,"CTRL","CTRL","pLX304","","-43","Luciferase","1.12","","0","open","41749","ORA11.12.13.18A","9","72H","ORF OE","1","4","a12","12","1"
"file:////iodine/cbnt_cbimageX/HCS/xiaoyunwu/taoe005-u2os-72h-cp-a-au00044858/2013-08-08/41749/taoe005-u2os-72h-cp-a-au00044858_a12_s9_w5533d972d-60c6-4df4-b947-4883cf5433c0.tif",,,,"CTRL","CTRL","pLX304","","-43","Luciferase","1.12","","0","open","41749","ORA11.12.13.18A","9","72H","ORF OE","1","5","a12","12","1"
"file:////iodine/cbnt_cbimageX/HCS/xiaoyunwu/taoe005-u2os-72h-cp-a-au00044858/2013-08-08/41749/taoe005-u2os-72h-cp-a-au00044858_a12_s9_w5_thumb3cbee622-fca6-4220-ab78-1b02173b522e.tif",,,,,,,,,,,,,,,,,,,,,,,
"file:////iodine/cbnt_cbimageX/HCS/xiaoyunwu/taoe005-u2os-72h-cp-a-au00044858/2013-08-08/41749/taoe005-u2os-72h-cp-a-au00044858_a13_s1_w1_thumbdb1f9d9a-e257-4414-91af-ab0785b156a3.tif",,,,,,,,,,,,,,,,,,,,,,,
"file:////iodine/cbnt_cbimageX/HCS/xiaoyunwu/taoe005-u2os-72h-cp-a-au00044858/2013-08-08/41749/taoe005-u2os-72h-cp-a-au00044858_a13_s1_w1a94ed3f2-2a15-4a2a-a5f7-73548c53ac18.tif",,,,"Treated","WT","pLX304","","842","CASP9","0.65","","0","","41749","ORA11.12.13.18A","1","72H","ORF OE","1","1","a13","13","1"
"file:////iodine/cbnt_cbimageX/HCS/xiaoyunwu/taoe005-u2os-72h-cp-a-au00044858/2013-08-08/41749/taoe005-u2os-72h-cp-a-au00044858_a13_s1_w2723877ab-4023-4a0c-80eb-bf91e3ffe089.tif",,,,"Treated","WT","pLX304","","842","CASP9","0.65","","0","","41749","ORA11.12.13.18A","1","72H","ORF OE","1","2","a13","13","1"
"file:////iodine/cbnt_cbimageX/HCS/xiaoyunwu/taoe005-u2os-72h-cp-a-au00044858/2013-08-08/41749/taoe005-u2os-72h-cp-a-au00044858_a13_s1_w2_thumb6543a015-be10-4b3f-894c-b4bb826791dd.tif",,,,,,,,,,,,,,,,,,,,,,,
"file:////iodine/cbnt_cbimageX/HCS/xiaoyunwu/taoe005-u2os-72h-cp-a-au00044858/2013-08-08/41749/taoe005-u2os-72h-cp-a-au00044858_a13_s1_w307462c91-aca4-4e17-935b-de7ee7c61729.tif",,,,"Treated","WT","pLX304","","842","CASP9","0.65","","0","","41749","ORA11.12.13.18A","1","72H","ORF OE","1","3","a13","13","1"
"file:////iodine/cbnt_cbimageX/HCS/xiaoyunwu/taoe005-u2os-72h-cp-a-au00044858/2013-08-08/41749/taoe005-u2os-72h-cp-a-au00044858_a13_s1_w3_thumbf0bf7fc5-82f3-4866-9622-961b7aa1a4bc.tif",,,,,,,,,,,,,,,,,,,,,,,
"file:////iodine/cbnt_cbimageX/HCS/xiaoyunwu/taoe005-u2os-72h-cp-a-au00044858/2013-08-08/41749/taoe005-u2os-72h-cp-a-au00044858_a13_s1_w4_thumb7e319851-1030-4594-a700-b38828e1a198.tif",,,,,,,,,,,,,,,,,,,,,,,
"file:////iodine/cbnt_cbimageX/HCS/xiaoyunwu/taoe005-u2os-72h-cp-a-au00044858/2013-08-08/41749/taoe005-u2os-72h-cp-a-au00044858_a13_s1_w4de6984ab-0fb5-467f-90dc-fd01405a21dc.tif",,,,"Treated","WT","pLX304","","842","CASP9","0.65","","0","","41749","ORA11.12.13.18A","1","72H","ORF OE","1","4","a13","13","1"
"file:////iodine/cbnt_cbimageX/HCS/xiaoyunwu/taoe005-u2os-72h-cp-a-au00044858/2013-08-08/41749/taoe005-u2os-72h-cp-a-au00044858_a13_s1_w5_thumba397159c-5d1c-4207-a9a1-0af64b05c27e.tif",,,,,,,,,,,,,,,,,,,,,,,
"file:////iodine/cbnt_cbimageX/HCS/xiaoyunwu/taoe005-u2os-72h-cp-a-au00044858/2013-08-08/41749/taoe005-u2os-72h-cp-a-au00044858_a13_s1_w5a807f6e1-73aa-41bc-8f35-426342ea944a.tif",,,,"Treated","WT","pLX304","","842","CASP9","0.65","","0","","41749","ORA11.12.13.18A","1","72H","ORF OE","1","5","a13","13","1"
"file:////iodine/cbnt_cbimageX/HCS/xiaoyunwu/taoe005-u2os-72h-cp-a-au00044858/2013-08-08/41749/taoe005-u2os-72h-cp-a-au00044858_a13_s2_w13244c427-a616-47ee-9319-8cd0f8f2d9c0.tif",,,,"Treated","WT","pLX304","","842","CASP9","0.65","","0","","41749","ORA11.12.13.18A","2","72H","ORF OE","1","1","a13","13","1"
"file:////iodine/cbnt_cbimageX/HCS/xiaoyunwu/taoe005-u2os-72h-cp-a-au00044858/2013-08-08/41749/taoe005-u2os-72h-cp-a-au00044858_a13_s2_w1_thumb399d7e4e-0aa5-44bc-b871-4b361e4dde3e.tif",,,,,,,,,,,,,,,,,,,,,,,
"file:////iodine/cbnt_cbimageX/HCS/xiaoyunwu/taoe005-u2os-72h-cp-a-au00044858/2013-08-08/41749/taoe005-u2os-72h-cp-a-au00044858_a13_s2_w286990d6d-b0cc-48df-9a30-0b49d448f54e.tif",,,,"Treated","WT","pLX304","","842","CASP9","0.65","","0","","41749","ORA11.12.13.18A","2","72H","ORF OE","1","2","a13","13","1"
"file:////iodine/cbnt_cbimageX/HCS/xiaoyunwu/taoe005-u2os-72h-cp-a-au00044858/2013-08-08/41749/taoe005-u2os-72h-cp-a-au00044858_a13_s2_w2_thumb44ecd4fa-ce2c-43a1-9185-004f3065ebba.tif",,,,,,,,,,,,,,,,,,,,,,,
"file:////iodine/cbnt_cbimageX/HCS/xiaoyunwu/taoe005-u2os-72h-cp-a-au00044858/2013-08-08/41749/taoe005-u2os-72h-cp-a-au00044858_a13_s2_w33300e064-e4b4-4562-87d7-9d5cb3296d05.tif",,,,"Treated","WT","pLX304","","842","CASP9","0.65","","0","","41749","ORA11.12.13.18A","2","72H","ORF OE","1","3","a13","13","1"
"file:////iodine/cbnt_cbimageX/HCS/xiaoyunwu/taoe005-u2os-72h-cp-a-au00044858/2013-08-08/41749/taoe005-u2os-72h-cp-a-au00044858_a13_s2_w3_thumbd6ac4cd4-c50a-4e60-863f-13d162883204.tif",,,,,,,,,,,,,,,,,,,,,,,
"file:////iodine/cbnt_cbimageX/HCS/xiaoyunwu/taoe005-u2os-72h-cp-a-au00044858/2013-08-08/41749/taoe005-u2os-72h-cp-a-au00044858_a13_s2_w40c97d38a-0150-4d24-ae85-7963f8983e66.tif",,,,"Treated","WT","pLX304","","842","CASP9","0.65","","0","","41749","ORA11.12.13.18A","2","72H","ORF OE","1","4","a13","13","1"
"file:////iodine/cbnt_cbimageX/HCS/xiaoyunwu/taoe005-u2os-72h-cp-a-au00044858/2013-08-08/41749/taoe005-u2os-72h-cp-a-au00044858_a13_s2_w4_thumbc9b4944f-b747-41a4-b73a-30a3250cf850.tif",,,,,,,,,,,,,,,,,,,,,,,
"file:////iodine/cbnt_cbimageX/HCS/xiaoyunwu/taoe005-u2os-72h-cp-a-au00044858/2013-08-08/41749/taoe005-u2os-72h-cp-a-au00044858_a13_s2_w5_thumb56c1a86a-3962-483e-b770-8859cd764059.tif",,,,,,,,,,,,,,,,,,,,,,,
"file:////iodine/cbnt_cbimageX/HCS/xiaoyunwu/taoe005-u2os-72h-cp-a-au00044858/2013-08-08/41749/taoe005-u2os-72h-cp-a-au00044858_a13_s2_w5cb49e5cf-e414-478a-b81f-b8c95055fb58.tif",,,,"Treated","WT","pLX304","","842","CASP9","0.65","","0","","41749","ORA11.12.13.18A","2","72H","ORF OE","1","5","a13","13","1"
"file:////iodine/cbnt_cbimageX/HCS/xiaoyunwu/taoe005-u2os-72h-cp-a-au00044858/2013-08-08/41749/taoe005-u2os-72h-cp-a-au00044858_a13_s3_w10a9e82a4-4284-4da4-b9f6-f250a1a66ac8.tif",,,,"Treated","WT","pLX304","","842","CASP9","0.65","","0","","41749","ORA11.12.13.18A","3","72H","ORF OE","1","1","a13","13","1"
"file:////iodine/cbnt_cbimageX/HCS/xiaoyunwu/taoe005-u2os-72h-cp-a-au00044858/2013-08-08/41749/taoe005-u2os-72h-cp-a-au00044858_a13_s3_w1_thumb53c5a20e-a2c3-4f64-be5c-d3ccab654cb6.tif",,,,,,,,,,,,,,,,,,,,,,,
"file:////iodine/cbnt_cbimageX/HCS/xiaoyunwu/taoe005-u2os-72h-cp-a-au00044858/2013-08-08/41749/taoe005-u2os-72h-cp-a-au00044858_a13_s3_w2_thumbf91649fa-aa70-4983-b8f5-b88a75f10276.tif",,,,,,,,,,,,,,,,,,,,,,,
"file:////iodine/cbnt_cbimageX/HCS/xiaoyunwu/taoe005-u2os-72h-cp-a-au00044858/2013-08-08/41749/taoe005-u2os-72h-cp-a-au00044858_a13_s3_w2e24f21f5-d2ea-472a-abb0-0baeca194725.tif",,,,"Treated","WT","pLX304","","842","CASP9","0.65","","0","","41749","ORA11.12.13.18A","3","72H","ORF OE","1","2","a13","13","1"
"file:////iodine/cbnt_cbimageX/HCS/xiaoyunwu/taoe005-u2os-72h-cp-a-au00044858/2013-08-08/41749/taoe005-u2os-72h-cp-a-au00044858_a13_s3_w3_thumb0e6585de-a596-4e45-ae9b-989b3335c1e2.tif",,,,,,,,,,,,,,,,,,,,,,,
"file:////iodine/cbnt_cbimageX/HCS/xiaoyunwu/taoe005-u2os-72h-cp-a-au00044858/2013-08-08/41749/taoe005-u2os-72h-cp-a-au00044858_a13_s3_w3df637896-2fab-479a-bf55-be621fcb3af3.tif",,,,"Treated","WT","pLX304","","842","CASP9","0.65","","0","","41749","ORA11.12.13.18A","3","72H","ORF OE","1","3","a13","13","1"
"file:////iodine/cbnt_cbimageX/HCS/xiaoyunwu/taoe005-u2os-72h-cp-a-au00044858/2013-08-08/41749/taoe005-u2os-72h-cp-a-au00044858_a13_s3_w4_thumb89934680-4853-4663-b8a8-1ed0134d0d07.tif",,,,,,,,,,,,,,,,,,,,,,,
"file:////iodine/cbnt_cbimageX/HCS/xiaoyunwu/taoe005-u2os-72h-cp-a-au00044858/2013-08-08/41749/taoe005-u2os-72h-cp-a-au00044858_a13_s3_w4af913d71-f0f2-4ec6-9b87-5b8b58dabc55.tif",,,,"Treated","WT","pLX304","","842","CASP9","0.65","","0","","41749","ORA11.12.13.18A","3","72H","ORF OE","1","4","a13","13","1"
"file:////iodine/cbnt_cbimageX/HCS/xiaoyunwu/taoe005-u2os-72h-cp-a-au00044858/2013-08-08/41749/taoe005-u2os-72h-cp-a-au00044858_a13_s3_w50495bb01-dbaf-41f3-99df-6fe179526d3a.tif",,,,"Treated","WT","pLX304","","842","CASP9","0.65","","0","","41749","ORA11.12.13.18A","3","72H","ORF OE","1","5","a13","13","1"
"file:////iodine/cbnt_cbimageX/HCS/xiaoyunwu/taoe005-u2os-72h-cp-a-au00044858/2013-08-08/41749/taoe005-u2os-72h-cp-a-au00044858_a13_s3_w5_thumb32dcc234-ff8b-49cb-a334-0a252bc5dae9.tif",,,,,,,,,,,,,,,,,,,,,,,
"file:////iodine/cbnt_cbimageX/HCS/xiaoyunwu/taoe005-u2os-72h-cp-a-au00044858/2013-08-08/41749/taoe005-u2os-72h-cp-a-au00044858_a13_s4_w1_thumbabaa060c-da71-4e26-bc31-5447e48c50af.tif",,,,,,,,,,,,,,,,,,,,,,,
"file:////iodine/cbnt_cbimageX/HCS/xiaoyunwu/taoe005-u2os-72h-cp-a-au00044858/2013-08-08/41749/taoe005-u2os-72h-cp-a-au00044858_a13_s4_w1d4a5b114-39d7-4617-98d7-8729522cee1c.tif",,,,"Treated","WT","pLX304","","842","CASP9","0.65","","0","","41749","ORA11.12.13.18A","4","72H","ORF OE","1","1","a13","13","1"
"file:////iodine/cbnt_cbimageX/HCS/xiaoyunwu/taoe005-u2os-72h-cp-a-au00044858/2013-08-08/41749/taoe005-u2os-72h-cp-a-au00044858_a13_s4_w2_thumbc3462075-78d0-4191-9fd1-54d183eef7fa.tif",,,,,,,,,,,,,,,,,,,,,,,
"file:////iodine/cbnt_cbimageX/HCS/xiaoyunwu/taoe005-u2os-72h-cp-a-au00044858/2013-08-08/41749/taoe005-u2os-72h-cp-a-au00044858_a13_s4_w2ecdd2543-76f5-4cb9-bcdd-8503dc7e4f3c.tif",,,,"Treated","WT","pLX304","","842","CASP9","0.65","","0","","41749","ORA11.12.13.18A","4","72H","ORF OE","1","2","a13","13","1"
"file:////iodine/cbnt_cbimageX/HCS/xiaoyunwu/taoe005-u2os-72h-cp-a-au00044858/2013-08-08/41749/taoe005-u2os-72h-cp-a-au00044858_a13_s4_w3_thumb1d1e9c5c-0184-4920-8ff7-c14def61948c.tif",,,,,,,,,,,,,,,,,,,,,,,
"file:////iodine/cbnt_cbimageX/HCS/xiaoyunwu/taoe005-u2os-72h-cp-a-au00044858/2013-08-08/41749/taoe005-u2os-72h-cp-a-au00044858_a13_s4_w3f99f0c94-a9fc-4f00-9cfb-4b08ef867757.tif",,,,"Treated","WT","pLX304","","842","CASP9","0.65","","0","","41749","ORA11.12.13.18A","4","72H","ORF OE","1","3","a13","13","1"
"file:////iodine/cbnt_cbimageX/HCS/xiaoyunwu/taoe005-u2os-72h-cp-a-au00044858/2013-08-08/41749/taoe005-u2os-72h-cp-a-au00044858_a13_s4_w43f9a0693-909d-4a0a-b8fc-5061a2f65f57.tif",,,,"Treated","WT","pLX304","","842","CASP9","0.65","","0","","41749","ORA11.12.13.18A","4","72H","ORF OE","1","4","a13","13","1"
"file:////iodine/cbnt_cbimageX/HCS/xiaoyunwu/taoe005-u2os-72h-cp-a-au00044858/2013-08-08/41749/taoe005-u2os-72h-cp-a-au00044858_a13_s4_w4_thumbe5d9c5ed-d56c-4872-b87e-755ff92b470d.tif",,,,,,,,,,,,,,,,,,,,,,,
"file:////iodine/cbnt_cbimageX/HCS/xiaoyunwu/taoe005-u2os-72h-cp-a-au00044858/2013-08-08/41749/taoe005-u2os-72h-cp-a-au00044858_a13_s4_w57edad8c7-42a7-4897-ab73-f0ceb58e6b6c.tif",,,,"Treated","WT","pLX304","","842","CASP9","0.65","","0","","41749","ORA11.12.13.18A","4","72H","ORF OE","1","5","a13","13","1"
"file:////iodine/cbnt_cbimageX/HCS/xiaoyunwu/taoe005-u2os-72h-cp-a-au00044858/2013-08-08/41749/taoe005-u2os-72h-cp-a-au00044858_a13_s4_w5_thumb2ea55696-e990-480f-bf5d-3c4e1c107044.tif",,,,,,,,,,,,,,,,,,,,,,,
"file:////iodine/cbnt_cbimageX/HCS/xiaoyunwu/taoe005-u2os-72h-cp-a-au00044858/2013-08-08/41749/taoe005-u2os-72h-cp-a-au00044858_a13_s5_w18856f3d5-9c4e-4d6d-a459-0cae98b4127d.tif",,,,"Treated","WT","pLX304","","842","CASP9","0.65","","0","","41749","ORA11.12.13.18A","5","72H","ORF OE","1","1","a13","13","1"
"file:////iodine/cbnt_cbimageX/HCS/xiaoyunwu/taoe005-u2os-72h-cp-a-au00044858/2013-08-08/41749/taoe005-u2os-72h-cp-a-au00044858_a13_s5_w1_thumb5561d3cf-ac3a-489f-baae-d85ae33aab28.tif",,,,,,,,,,,,,,,,,,,,,,,
"file:////iodine/cbnt_cbimageX/HCS/xiaoyunwu/taoe005-u2os-72h-cp-a-au00044858/2013-08-08/41749/taoe005-u2os-72h-cp-a-au00044858_a13_s5_w21831b596-8eb4-4d41-8e5f-2d4cd9dd4ad7.tif",,,,"Treated","WT","pLX304","","842","CASP9","0.65","","0","","41749","ORA11.12.13.18A","5","72H","ORF OE","1","2","a13","13","1"
"file:////iodine/cbnt_cbimageX/HCS/xiaoyunwu/taoe005-u2os-72h-cp-a-au00044858/2013-08-08/41749/taoe005-u2os-72h-cp-a-au00044858_a13_s5_w2_thumb56d8bc25-486f-4ae3-a13e-9200db91d65f.tif",,,,,,,,,,,,,,,,,,,,,,,
"file:////iodine/cbnt_cbimageX/HCS/xiaoyunwu/taoe005-u2os-72h-cp-a-au00044858/2013-08-08/41749/taoe005-u2os-72h-cp-a-au00044858_a13_s5_w3_thumb88e9ffad-960f-458e-aea1-5d582ec639fe.tif",,,,,,,,,,,,,,,,,,,,,,,
"file:////iodine/cbnt_cbimageX/HCS/xiaoyunwu/taoe005-u2os-72h-cp-a-au00044858/2013-08-08/41749/taoe005-u2os-72h-cp-a-au00044858_a13_s5_w3eb16876e-b31c-41d8-8296-08e9aedf3abc.tif",,,,"Treated","WT","pLX304","","842","CASP9","0.65","","0","","41749","ORA11.12.13.18A","5","72H","ORF OE","1","3","a13","13","1"
"file:////iodine/cbnt_cbimageX/HCS/xiaoyunwu/taoe005-u2os-72h-cp-a-au00044858/2013-08-08/41749/taoe005-u2os-72h-cp-a-au00044858_a13_s5_w4913dbe01-1103-4658-82a3-1685aa54480c.tif",,,,"Treated","WT","pLX304","","842","CASP9","0.65","","0","","41749","ORA11.12.13.18A","5","72H","ORF OE","1","4","a13","13","1"
"file:////iodine/cbnt_cbimageX/HCS/xiaoyunwu/taoe005-u2os-72h-cp-a-au00044858/2013-08-08/41749/taoe005-u2os-72h-cp-a-au00044858_a13_s5_w4_thumb391ac849-c0cd-482c-b847-6cf07756c485.tif",,,,,,,,,,,,,,,,,,,,,,,
"file:////iodine/cbnt_cbimageX/HCS/xiaoyunwu/taoe005-u2os-72h-cp-a-au00044858/2013-08-08/41749/taoe005-u2os-72h-cp-a-au00044858_a13_s5_w51be64059-2a37-4287-9a7c-2c7fbf6a40a4.tif",,,,"Treated","WT","pLX304","","842","CASP9","0.65","","0","","41749","ORA11.12.13.18A","5","72H","ORF OE","1","5","a13","13","1"
"file:////iodine/cbnt_cbimageX/HCS/xiaoyunwu/taoe005-u2os-72h-cp-a-au00044858/2013-08-08/41749/taoe005-u2os-72h-cp-a-au00044858_a13_s5_w5_thumb5debf8b3-e8f3-43ad-aaf6-54a1eac7b3ea.tif",,,,,,,,,,,,,,,,,,,,,,,
"file:////iodine/cbnt_cbimageX/HCS/xiaoyunwu/taoe005-u2os-72h-cp-a-au00044858/2013-08-08/41749/taoe005-u2os-72h-cp-a-au00044858_a13_s6_w1_thumbc7795728-5b3e-4cd1-9183-9051ff7bfc87.tif",,,,,,,,,,,,,,,,,,,,,,,
"file:////iodine/cbnt_cbimageX/HCS/xiaoyunwu/taoe005-u2os-72h-cp-a-au00044858/2013-08-08/41749/taoe005-u2os-72h-cp-a-au00044858_a13_s6_w1a77ba2fb-a684-42fb-919d-6e12852ff677.tif",,,,"Treated","WT","pLX304","","842","CASP9","0.65","","0","","41749","ORA11.12.13.18A","6","72H","ORF OE","1","1","a13","13","1"
"file:////iodine/cbnt_cbimageX/HCS/xiaoyunwu/taoe005-u2os-72h-cp-a-au00044858/2013-08-08/41749/taoe005-u2os-72h-cp-a-au00044858_a13_s6_w2118c4367-3d2b-453b-a543-da43b0a5ba82.tif",,,,"Treated","WT","pLX304","","842","CASP9","0.65","","0","","41749","ORA11.12.13.18A","6","72H","ORF OE","1","2","a13","13","1"
"file:////iodine/cbnt_cbimageX/HCS/xiaoyunwu/taoe005-u2os-72h-cp-a-au00044858/2013-08-08/41749/taoe005-u2os-72h-cp-a-au00044858_a13_s6_w2_thumb0e2a9997-f76c-4a64-bf40-4e6035afa4ee.tif",,,,,,,,,,,,,,,,,,,,,,,
"file:////iodine/cbnt_cbimageX/HCS/xiaoyunwu/taoe005-u2os-72h-cp-a-au00044858/2013-08-08/41749/taoe005-u2os-72h-cp-a-au00044858_a13_s6_w38ca8f9a3-d90d-47cf-8fde-e6285e1b3f5d.tif",,,,"Treated","WT","pLX304","","842","CASP9","0.65","","0","","41749","ORA11.12.13.18A","6","72H","ORF OE","1","3","a13","13","1"
"file:////iodine/cbnt_cbimageX/HCS/xiaoyunwu/taoe005-u2os-72h-cp-a-au00044858/2013-08-08/41749/taoe005-u2os-72h-cp-a-au00044858_a13_s6_w3_thumb4427aa41-4e52-40e5-9181-862725665316.tif",,,,,,,,,,,,,,,,,,,,,,,
"file:////iodine/cbnt_cbimageX/HCS/xiaoyunwu/taoe005-u2os-72h-cp-a-au00044858/2013-08-08/41749/taoe005-u2os-72h-cp-a-au00044858_a13_s6_w46a66b569-842e-4161-a840-1fcbe431c47a.tif",,,,"Treated","WT","pLX304","","842","CASP9","0.65","","0","","41749","ORA11.12.13.18A","6","72H","ORF OE","1","4","a13","13","1"
"file:////iodine/cbnt_cbimageX/HCS/xiaoyunwu/taoe005-u2os-72h-cp-a-au00044858/2013-08-08/41749/taoe005-u2os-72h-cp-a-au00044858_a13_s6_w4_thumb57afc031-f84c-4b31-8efe-b7264f9c4fd1.tif",,,,,,,,,,,,,,,,,,,,,,,
"file:////iodine/cbnt_cbimageX/HCS/xiaoyunwu/taoe005-u2os-72h-cp-a-au00044858/2013-08-08/41749/taoe005-u2os-72h-cp-a-au00044858_a13_s6_w56078caa3-325c-4fcd-8fdc-9fd153e859c4.tif",,,,"Treated","WT","pLX304","","842","CASP9","0.65","","0","","41749","ORA11.12.13.18A","6","72H","ORF OE","1","5","a13","13","1"
"file:////iodine/cbnt_cbimageX/HCS/xiaoyunwu/taoe005-u2os-72h-cp-a-au00044858/2013-08-08/41749/taoe005-u2os-72h-cp-a-au00044858_a13_s6_w5_thumbba29e7d9-9800-48ba-aeec-437d64e4fec6.tif",,,,,,,,,,,,,,,,,,,,,,,
"file:////iodine/cbnt_cbimageX/HCS/xiaoyunwu/taoe005-u2os-72h-cp-a-au00044858/2013-08-08/41749/taoe005-u2os-72h-cp-a-au00044858_a13_s7_w1_thumb2e81f434-9939-4d4e-bcdd-659b8c867a0a.tif",,,,,,,,,,,,,,,,,,,,,,,
"file:////iodine/cbnt_cbimageX/HCS/xiaoyunwu/taoe005-u2os-72h-cp-a-au00044858/2013-08-08/41749/taoe005-u2os-72h-cp-a-au00044858_a13_s7_w1a40879e9-3eda-4ecf-9512-21be67ec8ec1.tif",,,,"Treated","WT","pLX304","","842","CASP9","0.65","","0","","41749","ORA11.12.13.18A","7","72H","ORF OE","1","1","a13","13","1"
"file:////iodine/cbnt_cbimageX/HCS/xiaoyunwu/taoe005-u2os-72h-cp-a-au00044858/2013-08-08/41749/taoe005-u2os-72h-cp-a-au00044858_a13_s7_w2_thumb3ec8a8e5-2524-46db-b0c5-91791a9e3921.tif",,,,,,,,,,,,,,,,,,,,,,,
"file:////iodine/cbnt_cbimageX/HCS/xiaoyunwu/taoe005-u2os-72h-cp-a-au00044858/2013-08-08/41749/taoe005-u2os-72h-cp-a-au00044858_a13_s7_w2e42862ec-2a58-472d-ad67-e6a31e29d432.tif",,,,"Treated","WT","pLX304","","842","CASP9","0.65","","0","","41749","ORA11.12.13.18A","7","72H","ORF OE","1","2","a13","13","1"
"file:////iodine/cbnt_cbimageX/HCS/xiaoyunwu/taoe005-u2os-72h-cp-a-au00044858/2013-08-08/41749/taoe005-u2os-72h-cp-a-au00044858_a13_s7_w371d1b21a-cd80-4ada-b0ad-91823510bedb.tif",,,,"Treated","WT","pLX304","","842","CASP9","0.65","","0","","41749","ORA11.12.13.18A","7","72H","ORF OE","1","3","a13","13","1"
"file:////iodine/cbnt_cbimageX/HCS/xiaoyunwu/taoe005-u2os-72h-cp-a-au00044858/2013-08-08/41749/taoe005-u2os-72h-cp-a-au00044858_a13_s7_w3_thumbcc3cbcc6-c56e-494e-aea2-d0e008b16b3b.tif",,,,,,,,,,,,,,,,,,,,,,,
"file:////iodine/cbnt_cbimageX/HCS/xiaoyunwu/taoe005-u2os-72h-cp-a-au00044858/2013-08-08/41749/taoe005-u2os-72h-cp-a-au00044858_a13_s7_w4_thumb4d6dd7e6-d581-46eb-9e9a-f375f6528db1.tif",,,,,,,,,,,,,,,,,,,,,,,
"file:////iodine/cbnt_cbimageX/HCS/xiaoyunwu/taoe005-u2os-72h-cp-a-au00044858/2013-08-08/41749/taoe005-u2os-72h-cp-a-au00044858_a13_s7_w4a606ecac-875c-4769-91f6-7a86ef1d5217.tif",,,,"Treated","WT","pLX304","","842","CASP9","0.65","","0","","41749","ORA11.12.13.18A","7","72H","ORF OE","1","4","a13","13","1"
"file:////iodine/cbnt_cbimageX/HCS/xiaoyunwu/taoe005-u2os-72h-cp-a-au00044858/2013-08-08/41749/taoe005-u2os-72h-cp-a-au00044858_a13_s7_w55ae60f9b-3ee5-4227-86ff-5e4fae391c8a.tif",,,,"Treated","WT","pLX304","","842","CASP9","0.65","","0","","41749","ORA11.12.13.18A","7","72H","ORF OE","1","5","a13","13","1"
"file:////iodine/cbnt_cbimageX/HCS/xiaoyunwu/taoe005-u2os-72h-cp-a-au00044858/2013-08-08/41749/taoe005-u2os-72h-cp-a-au00044858_a13_s7_w5_thumb9a1c52e3-44b7-4896-9295-4f9cbb52e3f2.tif",,,,,,,,,,,,,,,,,,,,,,,
"file:////iodine/cbnt_cbimageX/HCS/xiaoyunwu/taoe005-u2os-72h-cp-a-au00044858/2013-08-08/41749/taoe005-u2os-72h-cp-a-au00044858_a13_s8_w10083f57f-64cc-4bf1-8379-baf82ecd428a.tif",,,,"Treated","WT","pLX304","","842","CASP9","0.65","","0","","41749","ORA11.12.13.18A","8","72H","ORF OE","1","1","a13","13","1"
"file:////iodine/cbnt_cbimageX/HCS/xiaoyunwu/taoe005-u2os-72h-cp-a-au00044858/2013-08-08/41749/taoe005-u2os-72h-cp-a-au00044858_a13_s8_w1_thumb74697e26-e564-4c01-ad57-7c46f5d6523d.tif",,,,,,,,,,,,,,,,,,,,,,,
"file:////iodine/cbnt_cbimageX/HCS/xiaoyunwu/taoe005-u2os-72h-cp-a-au00044858/2013-08-08/41749/taoe005-u2os-72h-cp-a-au00044858_a13_s8_w269c95ec8-74a9-4c2b-95ca-2eac3e9b0fe9.tif",,,,"Treated","WT","pLX304","","842","CASP9","0.65","","0","","41749","ORA11.12.13.18A","8","72H","ORF OE","1","2","a13","13","1"
"file:////iodine/cbnt_cbimageX/HCS/xiaoyunwu/taoe005-u2os-72h-cp-a-au00044858/2013-08-08/41749/taoe005-u2os-72h-cp-a-au00044858_a13_s8_w2_thumb5a2195ac-33ff-4c35-b9f3-f031a8b34efb.tif",,,,,,,,,,,,,,,,,,,,,,,
"file:////iodine/cbnt_cbimageX/HCS/xiaoyunwu/taoe005-u2os-72h-cp-a-au00044858/2013-08-08/41749/taoe005-u2os-72h-cp-a-au00044858_a13_s8_w3_thumbba54f835-bfa1-40f8-9f3d-d4bcd763095c.tif",,,,,,,,,,,,,,,,,,,,,,,
"file:////iodine/cbnt_cbimageX/HCS/xiaoyunwu/taoe005-u2os-72h-cp-a-au00044858/2013-08-08/41749/taoe005-u2os-72h-cp-a-au00044858_a13_s8_w3c161dee4-e387-4fd6-90b3-e83125fe055c.tif",,,,"Treated","WT","pLX304","","842","CASP9","0.65","","0","","41749","ORA11.12.13.18A","8","72H","ORF OE","1","3","a13","13","1"
"file:////iodine/cbnt_cbimageX/HCS/xiaoyunwu/taoe005-u2os-72h-cp-a-au00044858/2013-08-08/41749/taoe005-u2os-72h-cp-a-au00044858_a13_s8_w43aef56e7-640c-449a-8bfe-6b35fc42befd.tif",,,,"Treated","WT","pLX304","","842","CASP9","0.65","","0","","41749","ORA11.12.13.18A","8","72H","ORF OE","1","4","a13","13","1"
"file:////iodine/cbnt_cbimageX/HCS/xiaoyunwu/taoe005-u2os-72h-cp-a-au00044858/2013-08-08/41749/taoe005-u2os-72h-cp-a-au00044858_a13_s8_w4_thumb141e922d-73c3-4cd3-b4f7-f32c768405c9.tif",,,,,,,,,,,,,,,,,,,,,,,
"file:////iodine/cbnt_cbimageX/HCS/xiaoyunwu/taoe005-u2os-72h-cp-a-au00044858/2013-08-08/41749/taoe005-u2os-72h-cp-a-au00044858_a13_s8_w518fb7fde-c64d-418a-8d25-dac661509740.tif",,,,"Treated","WT","pLX304","","842","CASP9","0.65","","0","","41749","ORA11.12.13.18A","8","72H","ORF OE","1","5","a13","13","1"
"file:////iodine/cbnt_cbimageX/HCS/xiaoyunwu/taoe005-u2os-72h-cp-a-au00044858/2013-08-08/41749/taoe005-u2os-72h-cp-a-au00044858_a13_s8_w5_thumbda2d6468-a432-4ea2-8ff9-26c88df29d1c.tif",,,,,,,,,,,,,,,,,,,,,,,
"file:////iodine/cbnt_cbimageX/HCS/xiaoyunwu/taoe005-u2os-72h-cp-a-au00044858/2013-08-08/41749/taoe005-u2os-72h-cp-a-au00044858_a13_s9_w1_thumbe51ad89d-4c7a-4543-95f1-c565348a2e88.tif",,,,,,,,,,,,,,,,,,,,,,,
"file:////iodine/cbnt_cbimageX/HCS/xiaoyunwu/taoe005-u2os-72h-cp-a-au00044858/2013-08-08/41749/taoe005-u2os-72h-cp-a-au00044858_a13_s9_w1bb3cf234-ea21-4d06-8494-c34adb131f10.tif",,,,"Treated","WT","pLX304","","842","CASP9","0.65","","0","","41749","ORA11.12.13.18A","9","72H","ORF OE","1","1","a13","13","1"
"file:////iodine/cbnt_cbimageX/HCS/xiaoyunwu/taoe005-u2os-72h-cp-a-au00044858/2013-08-08/41749/taoe005-u2os-72h-cp-a-au00044858_a13_s9_w25c14ecd0-c0ee-4a92-a62a-69e48dd09dfb.tif",,,,"Treated","WT","pLX304","","842","CASP9","0.65","","0","","41749","ORA11.12.13.18A","9","72H","ORF OE","1","2","a13","13","1"
"file:////iodine/cbnt_cbimageX/HCS/xiaoyunwu/taoe005-u2os-72h-cp-a-au00044858/2013-08-08/41749/taoe005-u2os-72h-cp-a-au00044858_a13_s9_w2_thumb392e15eb-a917-412c-9eb4-5ff9ab1c67c0.tif",,,,,,,,,,,,,,,,,,,,,,,
"file:////iodine/cbnt_cbimageX/HCS/xiaoyunwu/taoe005-u2os-72h-cp-a-au00044858/2013-08-08/41749/taoe005-u2os-72h-cp-a-au00044858_a13_s9_w3_thumb0e6746ae-b67b-461d-9aae-c94663b54bfc.tif",,,,,,,,,,,,,,,,,,,,,,,
"file:////iodine/cbnt_cbimageX/HCS/xiaoyunwu/taoe005-u2os-72h-cp-a-au00044858/2013-08-08/41749/taoe005-u2os-72h-cp-a-au00044858_a13_s9_w3ffe7c829-05a6-4b99-a16c-f13122d1879b.tif",,,,"Treated","WT","pLX304","","842","CASP9","0.65","","0","","41749","ORA11.12.13.18A","9","72H","ORF OE","1","3","a13","13","1"
"file:////iodine/cbnt_cbimageX/HCS/xiaoyunwu/taoe005-u2os-72h-cp-a-au00044858/2013-08-08/41749/taoe005-u2os-72h-cp-a-au00044858_a13_s9_w4_thumb4dda1768-334b-4d2d-922f-f137b55ca78a.tif",,,,,,,,,,,,,,,,,,,,,,,
"file:////iodine/cbnt_cbimageX/HCS/xiaoyunwu/taoe005-u2os-72h-cp-a-au00044858/2013-08-08/41749/taoe005-u2os-72h-cp-a-au00044858_a13_s9_w4b5718ced-5f14-44d9-864f-7439933ef079.tif",,,,"Treated","WT","pLX304","","842","CASP9","0.65","","0","","41749","ORA11.12.13.18A","9","72H","ORF OE","1","4","a13","13","1"
"file:////iodine/cbnt_cbimageX/HCS/xiaoyunwu/taoe005-u2os-72h-cp-a-au00044858/2013-08-08/41749/taoe005-u2os-72h-cp-a-au00044858_a13_s9_w5_thumb2bed26c5-12e8-4c33-b862-e1e34799b36f.tif",,,,,,,,,,,,,,,,,,,,,,,
"file:////iodine/cbnt_cbimageX/HCS/xiaoyunwu/taoe005-u2os-72h-cp-a-au00044858/2013-08-08/41749/taoe005-u2os-72h-cp-a-au00044858_a13_s9_w5bca9199a-1a7f-4e9c-90f0-76c1b3677c74.tif",,,,"Treated","WT","pLX304","","842","CASP9","0.65","","0","","41749","ORA11.12.13.18A","9","72H","ORF OE","1","5","a13","13","1"
"file:////iodine/cbnt_cbimageX/HCS/xiaoyunwu/taoe005-u2os-72h-cp-a-au00044858/2013-08-08/41749/taoe005-u2os-72h-cp-a-au00044858_a14_s1_w104882bdb-3fea-4399-926a-a757e97fd4b4.tif",,,,"Treated","WT.1","pLX304","","10000","AKT3","1.04","","0","open","41749","ORA11.12.13.18A","1","72H","ORF OE","1","1","a14","14","1"
"file:////iodine/cbnt_cbimageX/HCS/xiaoyunwu/taoe005-u2os-72h-cp-a-au00044858/2013-08-08/41749/taoe005-u2os-72h-cp-a-au00044858_a14_s1_w1_thumb6dd5d01d-0460-4769-826a-8e5004765beb.tif",,,,,,,,,,,,,,,,,,,,,,,
"file:////iodine/cbnt_cbimageX/HCS/xiaoyunwu/taoe005-u2os-72h-cp-a-au00044858/2013-08-08/41749/taoe005-u2os-72h-cp-a-au00044858_a14_s1_w282a73ab0-771c-479f-b855-73491ceecec4.tif",,,,"Treated","WT.1","pLX304","","10000","AKT3","1.04","","0","open","41749","ORA11.12.13.18A","1","72H","ORF OE","1","2","a14","14","1"
"file:////iodine/cbnt_cbimageX/HCS/xiaoyunwu/taoe005-u2os-72h-cp-a-au00044858/2013-08-08/41749/taoe005-u2os-72h-cp-a-au00044858_a14_s1_w2_thumbabe1213f-88f9-4922-a620-122a1437ab54.tif",,,,,,,,,,,,,,,,,,,,,,,
"file:////iodine/cbnt_cbimageX/HCS/xiaoyunwu/taoe005-u2os-72h-cp-a-au00044858/2013-08-08/41749/taoe005-u2os-72h-cp-a-au00044858_a14_s1_w3_thumb2d574b24-2398-43b0-9124-8dddefa1d4ea.tif",,,,,,,,,,,,,,,,,,,,,,,
"file:////iodine/cbnt_cbimageX/HCS/xiaoyunwu/taoe005-u2os-72h-cp-a-au00044858/2013-08-08/41749/taoe005-u2os-72h-cp-a-au00044858_a14_s1_w3e7a30e68-8d38-4c79-9393-395bf6739171.tif",,,,"Treated","WT.1","pLX304","","10000","AKT3","1.04","","0","open","41749","ORA11.12.13.18A","1","72H","ORF OE","1","3","a14","14","1"
"file:////iodine/cbnt_cbimageX/HCS/xiaoyunwu/taoe005-u2os-72h-cp-a-au00044858/2013-08-08/41749/taoe005-u2os-72h-cp-a-au00044858_a14_s1_w42914d74f-ae99-4efc-aef3-952e973d356f.tif",,,,"Treated","WT.1","pLX304","","10000","AKT3","1.04","","0","open","41749","ORA11.12.13.18A","1","72H","ORF OE","1","4","a14","14","1"
"file:////iodine/cbnt_cbimageX/HCS/xiaoyunwu/taoe005-u2os-72h-cp-a-au00044858/2013-08-08/41749/taoe005-u2os-72h-cp-a-au00044858_a14_s1_w4_thumb09c3d5c5-6dd9-4426-bbf1-1055c1c09df2.tif",,,,,,,,,,,,,,,,,,,,,,,
"file:////iodine/cbnt_cbimageX/HCS/xiaoyunwu/taoe005-u2os-72h-cp-a-au00044858/2013-08-08/41749/taoe005-u2os-72h-cp-a-au00044858_a14_s1_w58a102292-c7e6-4de3-810c-a456d1a4a25d.tif",,,,"Treated","WT.1","pLX304","","10000","AKT3","1.04","","0","open","41749","ORA11.12.13.18A","1","72H","ORF OE","1","5","a14","14","1"
"file:////iodine/cbnt_cbimageX/HCS/xiaoyunwu/taoe005-u2os-72h-cp-a-au00044858/2013-08-08/41749/taoe005-u2os-72h-cp-a-au00044858_a14_s1_w5_thumb010ecd62-60df-4043-a329-6560add58e87.tif",,,,,,,,,,,,,,,,,,,,,,,
"file:////iodine/cbnt_cbimageX/HCS/xiaoyunwu/taoe005-u2os-72h-cp-a-au00044858/2013-08-08/41749/taoe005-u2os-72h-cp-a-au00044858_a14_s2_w160a16d2e-1b3e-4eb9-82b9-c7cc9519daf9.tif",,,,"Treated","WT.1","pLX304","","10000","AKT3","1.04","","0","open","41749","ORA11.12.13.18A","2","72H","ORF OE","1","1","a14","14","1"
"file:////iodine/cbnt_cbimageX/HCS/xiaoyunwu/taoe005-u2os-72h-cp-a-au00044858/2013-08-08/41749/taoe005-u2os-72h-cp-a-au00044858_a14_s2_w1_thumb4de43201-56d6-4da7-baf4-72ec03c10eaf.tif",,,,,,,,,,,,,,,,,,,,,,,
"file:////iodine/cbnt_cbimageX/HCS/xiaoyunwu/taoe005-u2os-72h-cp-a-au00044858/2013-08-08/41749/taoe005-u2os-72h-cp-a-au00044858_a14_s2_w286b727e8-1ea4-4867-be0d-b30e950a2d61.tif",,,,"Treated","WT.1","pLX304","","10000","AKT3","1.04","","0","open","41749","ORA11.12.13.18A","2","72H","ORF OE","1","2","a14","14","1"
"file:////iodine/cbnt_cbimageX/HCS/xiaoyunwu/taoe005-u2os-72h-cp-a-au00044858/2013-08-08/41749/taoe005-u2os-72h-cp-a-au00044858_a14_s2_w2_thumb54671d2a-75d6-4df7-8c51-45551d40c928.tif",,,,,,,,,,,,,,,,,,,,,,,
"file:////iodine/cbnt_cbimageX/HCS/xiaoyunwu/taoe005-u2os-72h-cp-a-au00044858/2013-08-08/41749/taoe005-u2os-72h-cp-a-au00044858_a14_s2_w34b388c55-b620-4ab1-929b-5f8a9cf54579.tif",,,,"Treated","WT.1","pLX304","","10000","AKT3","1.04","","0","open","41749","ORA11.12.13.18A","2","72H","ORF OE","1","3","a14","14","1"
"file:////iodine/cbnt_cbimageX/HCS/xiaoyunwu/taoe005-u2os-72h-cp-a-au00044858/2013-08-08/41749/taoe005-u2os-72h-cp-a-au00044858_a14_s2_w3_thumb804939bc-fc7f-4905-a809-5d68c00ab17f.tif",,,,,,,,,,,,,,,,,,,,,,,
"file:////iodine/cbnt_cbimageX/HCS/xiaoyunwu/taoe005-u2os-72h-cp-a-au00044858/2013-08-08/41749/taoe005-u2os-72h-cp-a-au00044858_a14_s2_w44862e81d-2d8e-486a-ba87-babed7a87bfd.tif",,,,"Treated","WT.1","pLX304","","10000","AKT3","1.04","","0","open","41749","ORA11.12.13.18A","2","72H","ORF OE","1","4","a14","14","1"
"file:////iodine/cbnt_cbimageX/HCS/xiaoyunwu/taoe005-u2os-72h-cp-a-au00044858/2013-08-08/41749/taoe005-u2os-72h-cp-a-au00044858_a14_s2_w4_thumbbb76df7a-07a3-4d50-92b2-ca796be5386c.tif",,,,,,,,,,,,,,,,,,,,,,,
"file:////iodine/cbnt_cbimageX/HCS/xiaoyunwu/taoe005-u2os-72h-cp-a-au00044858/2013-08-08/41749/taoe005-u2os-72h-cp-a-au00044858_a14_s2_w5195b6c36-d677-4b5d-9e73-d91c4c8952b4.tif",,,,"Treated","WT.1","pLX304","","10000","AKT3","1.04","","0","open","41749","ORA11.12.13.18A","2","72H","ORF OE","1","5","a14","14","1"
"file:////iodine/cbnt_cbimageX/HCS/xiaoyunwu/taoe005-u2os-72h-cp-a-au00044858/2013-08-08/41749/taoe005-u2os-72h-cp-a-au00044858_a14_s2_w5_thumb9554b765-e123-4762-88e6-341b61c518b4.tif",,,,,,,,,,,,,,,,,,,,,,,
"file:////iodine/cbnt_cbimageX/HCS/xiaoyunwu/taoe005-u2os-72h-cp-a-au00044858/2013-08-08/41749/taoe005-u2os-72h-cp-a-au00044858_a14_s3_w1_thumb88e78bd6-2039-4409-baf4-cbe011c56540.tif",,,,,,,,,,,,,,,,,,,,,,,
"file:////iodine/cbnt_cbimageX/HCS/xiaoyunwu/taoe005-u2os-72h-cp-a-au00044858/2013-08-08/41749/taoe005-u2os-72h-cp-a-au00044858_a14_s3_w1fa572a3c-d755-4411-9236-a55683704745.tif",,,,"Treated","WT.1","pLX304","","10000","AKT3","1.04","","0","open","41749","ORA11.12.13.18A","3","72H","ORF OE","1","1","a14","14","1"
"file:////iodine/cbnt_cbimageX/HCS/xiaoyunwu/taoe005-u2os-72h-cp-a-au00044858/2013-08-08/41749/taoe005-u2os-72h-cp-a-au00044858_a14_s3_w200d7d54b-7396-4eb9-bcec-ec4951fe7222.tif",,,,"Treated","WT.1","pLX304","","10000","AKT3","1.04","","0","open","41749","ORA11.12.13.18A","3","72H","ORF OE","1","2","a14","14","1"
"file:////iodine/cbnt_cbimageX/HCS/xiaoyunwu/taoe005-u2os-72h-cp-a-au00044858/2013-08-08/41749/taoe005-u2os-72h-cp-a-au00044858_a14_s3_w2_thumb74fa17fb-9514-4930-b641-5bec8c21e0f5.tif",,,,,,,,,,,,,,,,,,,,,,,
"file:////iodine/cbnt_cbimageX/HCS/xiaoyunwu/taoe005-u2os-72h-cp-a-au00044858/2013-08-08/41749/taoe005-u2os-72h-cp-a-au00044858_a14_s3_w38496d66e-1835-48bc-bf2d-bd2c9d67d8ba.tif",,,,"Treated","WT.1","pLX304","","10000","AKT3","1.04","","0","open","41749","ORA11.12.13.18A","3","72H","ORF OE","1","3","a14","14","1"
"file:////iodine/cbnt_cbimageX/HCS/xiaoyunwu/taoe005-u2os-72h-cp-a-au00044858/2013-08-08/41749/taoe005-u2os-72h-cp-a-au00044858_a14_s3_w3_thumb54a6a783-f68e-4318-a4b8-dd2977a5ba30.tif",,,,,,,,,,,,,,,,,,,,,,,
"file:////iodine/cbnt_cbimageX/HCS/xiaoyunwu/taoe005-u2os-72h-cp-a-au00044858/2013-08-08/41749/taoe005-u2os-72h-cp-a-au00044858_a14_s3_w4_thumb68636c7f-f9f7-4551-82b9-a7f8b1bb812a.tif",,,,,,,,,,,,,,,,,,,,,,,
"file:////iodine/cbnt_cbimageX/HCS/xiaoyunwu/taoe005-u2os-72h-cp-a-au00044858/2013-08-08/41749/taoe005-u2os-72h-cp-a-au00044858_a14_s3_w4a1d83815-6f7c-4fab-bc68-d84e8f75d682.tif",,,,"Treated","WT.1","pLX304","","10000","AKT3","1.04","","0","open","41749","ORA11.12.13.18A","3","72H","ORF OE","1","4","a14","14","1"
"file:////iodine/cbnt_cbimageX/HCS/xiaoyunwu/taoe005-u2os-72h-cp-a-au00044858/2013-08-08/41749/taoe005-u2os-72h-cp-a-au00044858_a14_s3_w568c1cb70-fefa-4649-a898-a5c754169b73.tif",,,,"Treated","WT.1","pLX304","","10000","AKT3","1.04","","0","open","41749","ORA11.12.13.18A","3","72H","ORF OE","1","5","a14","14","1"
"file:////iodine/cbnt_cbimageX/HCS/xiaoyunwu/taoe005-u2os-72h-cp-a-au00044858/2013-08-08/41749/taoe005-u2os-72h-cp-a-au00044858_a14_s3_w5_thumb8cf9231d-686c-481f-8420-93951f9556d8.tif",,,,,,,,,,,,,,,,,,,,,,,
"file:////iodine/cbnt_cbimageX/HCS/xiaoyunwu/taoe005-u2os-72h-cp-a-au00044858/2013-08-08/41749/taoe005-u2os-72h-cp-a-au00044858_a14_s4_w12e8346d3-a628-4bb4-964e-248073af78f4.tif",,,,"Treated","WT.1","pLX304","","10000","AKT3","1.04","","0","open","41749","ORA11.12.13.18A","4","72H","ORF OE","1","1","a14","14","1"
"file:////iodine/cbnt_cbimageX/HCS/xiaoyunwu/taoe005-u2os-72h-cp-a-au00044858/2013-08-08/41749/taoe005-u2os-72h-cp-a-au00044858_a14_s4_w1_thumbf418693f-b0fc-476b-8f35-3a42ad9004af.tif",,,,,,,,,,,,,,,,,,,,,,,
"file:////iodine/cbnt_cbimageX/HCS/xiaoyunwu/taoe005-u2os-72h-cp-a-au00044858/2013-08-08/41749/taoe005-u2os-72h-cp-a-au00044858_a14_s4_w2_thumb70c128a5-5d15-4b10-8002-9df2c9200d9f.tif",,,,,,,,,,,,,,,,,,,,,,,
"file:////iodine/cbnt_cbimageX/HCS/xiaoyunwu/taoe005-u2os-72h-cp-a-au00044858/2013-08-08/41749/taoe005-u2os-72h-cp-a-au00044858_a14_s4_w2e47f0c0e-d0c6-4c2d-93ab-ea5793dfd9fc.tif",,,,"Treated","WT.1","pLX304","","10000","AKT3","1.04","","0","open","41749","ORA11.12.13.18A","4","72H","ORF OE","1","2","a14","14","1"
"file:////iodine/cbnt_cbimageX/HCS/xiaoyunwu/taoe005-u2os-72h-cp-a-au00044858/2013-08-08/41749/taoe005-u2os-72h-cp-a-au00044858_a14_s4_w3_thumba408a7f3-c35a-41f4-a667-4d408cd6b196.tif",,,,,,,,,,,,,,,,,,,,,,,
"file:////iodine/cbnt_cbimageX/HCS/xiaoyunwu/taoe005-u2os-72h-cp-a-au00044858/2013-08-08/41749/taoe005-u2os-72h-cp-a-au00044858_a14_s4_w3cde0b5da-41f7-4e37-a254-4b83ae545427.tif",,,,"Treated","WT.1","pLX304","","10000","AKT3","1.04","","0","open","41749","ORA11.12.13.18A","4","72H","ORF OE","1","3","a14","14","1"
"file:////iodine/cbnt_cbimageX/HCS/xiaoyunwu/taoe005-u2os-72h-cp-a-au00044858/2013-08-08/41749/taoe005-u2os-72h-cp-a-au00044858_a14_s4_w42a9e71a6-0dc0-47e6-a648-c963722c84fc.tif",,,,"Treated","WT.1","pLX304","","10000","AKT3","1.04","","0","open","41749","ORA11.12.13.18A","4","72H","ORF OE","1","4","a14","14","1"
"file:////iodine/cbnt_cbimageX/HCS/xiaoyunwu/taoe005-u2os-72h-cp-a-au00044858/2013-08-08/41749/taoe005-u2os-72h-cp-a-au00044858_a14_s4_w4_thumbd8b49804-9dc9-4e91-892a-1cac585bb6fe.tif",,,,,,,,,,,,,,,,,,,,,,,
"file:////iodine/cbnt_cbimageX/HCS/xiaoyunwu/taoe005-u2os-72h-cp-a-au00044858/2013-08-08/41749/taoe005-u2os-72h-cp-a-au00044858_a14_s4_w5_thumb91f24b20-a1f2-4676-add9-06fa7a58c47f.tif",,,,,,,,,,,,,,,,,,,,,,,
"file:////iodine/cbnt_cbimageX/HCS/xiaoyunwu/taoe005-u2os-72h-cp-a-au00044858/2013-08-08/41749/taoe005-u2os-72h-cp-a-au00044858_a14_s4_w5dc0229f8-12e0-4a07-b9fd-a1d22bbf3b8f.tif",,,,"Treated","WT.1","pLX304","","10000","AKT3","1.04","","0","open","41749","ORA11.12.13.18A","4","72H","ORF OE","1","5","a14","14","1"
"file:////iodine/cbnt_cbimageX/HCS/xiaoyunwu/taoe005-u2os-72h-cp-a-au00044858/2013-08-08/41749/taoe005-u2os-72h-cp-a-au00044858_a14_s5_w1696cb007-0472-4db6-9d90-f94f61c75963.tif",,,,"Treated","WT.1","pLX304","","10000","AKT3","1.04","","0","open","41749","ORA11.12.13.18A","5","72H","ORF OE","1","1","a14","14","1"
"file:////iodine/cbnt_cbimageX/HCS/xiaoyunwu/taoe005-u2os-72h-cp-a-au00044858/2013-08-08/41749/taoe005-u2os-72h-cp-a-au00044858_a14_s5_w1_thumb7e42ee37-be9a-4f85-a3c3-5e50fe422f25.tif",,,,,,,,,,,,,,,,,,,,,,,
"file:////iodine/cbnt_cbimageX/HCS/xiaoyunwu/taoe005-u2os-72h-cp-a-au00044858/2013-08-08/41749/taoe005-u2os-72h-cp-a-au00044858_a14_s5_w22e04b50f-32d7-40c4-a067-8c48c8342b7d.tif",,,,"Treated","WT.1","pLX304","","10000","AKT3","1.04","","0","open","41749","ORA11.12.13.18A","5","72H","ORF OE","1","2","a14","14","1"
"file:////iodine/cbnt_cbimageX/HCS/xiaoyunwu/taoe005-u2os-72h-cp-a-au00044858/2013-08-08/41749/taoe005-u2os-72h-cp-a-au00044858_a14_s5_w2_thumbcc2a69ca-c23e-4b0f-8156-0e068c746266.tif",,,,,,,,,,,,,,,,,,,,,,,
"file:////iodine/cbnt_cbimageX/HCS/xiaoyunwu/taoe005-u2os-72h-cp-a-au00044858/2013-08-08/41749/taoe005-u2os-72h-cp-a-au00044858_a14_s5_w3127fab84-249a-4de4-afff-03746be34b1d.tif",,,,"Treated","WT.1","pLX304","","10000","AKT3","1.04","","0","open","41749","ORA11.12.13.18A","5","72H","ORF OE","1","3","a14","14","1"
"file:////iodine/cbnt_cbimageX/HCS/xiaoyunwu/taoe005-u2os-72h-cp-a-au00044858/2013-08-08/41749/taoe005-u2os-72h-cp-a-au00044858_a14_s5_w3_thumbd5c2ab8c-0d8d-44d0-9d32-f9dea61e521a.tif",,,,,,,,,,,,,,,,,,,,,,,
"file:////iodine/cbnt_cbimageX/HCS/xiaoyunwu/taoe005-u2os-72h-cp-a-au00044858/2013-08-08/41749/taoe005-u2os-72h-cp-a-au00044858_a14_s5_w4_thumb28e94f3c-6069-4a06-ace2-d1f3a3d98d83.tif",,,,,,,,,,,,,,,,,,,,,,,
"file:////iodine/cbnt_cbimageX/HCS/xiaoyunwu/taoe005-u2os-72h-cp-a-au00044858/2013-08-08/41749/taoe005-u2os-72h-cp-a-au00044858_a14_s5_w4b65c052f-5948-4650-87d9-f29bec297df4.tif",,,,"Treated","WT.1","pLX304","","10000","AKT3","1.04","","0","open","41749","ORA11.12.13.18A","5","72H","ORF OE","1","4","a14","14","1"
"file:////iodine/cbnt_cbimageX/HCS/xiaoyunwu/taoe005-u2os-72h-cp-a-au00044858/2013-08-08/41749/taoe005-u2os-72h-cp-a-au00044858_a14_s5_w5_thumbae46df82-765e-4c13-8e7b-d67c65570fcc.tif",,,,,,,,,,,,,,,,,,,,,,,
"file:////iodine/cbnt_cbimageX/HCS/xiaoyunwu/taoe005-u2os-72h-cp-a-au00044858/2013-08-08/41749/taoe005-u2os-72h-cp-a-au00044858_a14_s5_w5b2f88bf1-4d28-4dc1-b2db-38f750c6a949.tif",,,,"Treated","WT.1","pLX304","","10000","AKT3","1.04","","0","open","41749","ORA11.12.13.18A","5","72H","ORF OE","1","5","a14","14","1"
"file:////iodine/cbnt_cbimageX/HCS/xiaoyunwu/taoe005-u2os-72h-cp-a-au00044858/2013-08-08/41749/taoe005-u2os-72h-cp-a-au00044858_a14_s6_w1_thumb118abe4b-8fac-4de8-add2-cbb8485c1080.tif",,,,,,,,,,,,,,,,,,,,,,,
"file:////iodine/cbnt_cbimageX/HCS/xiaoyunwu/taoe005-u2os-72h-cp-a-au00044858/2013-08-08/41749/taoe005-u2os-72h-cp-a-au00044858_a14_s6_w1f1a112cc-d4fd-494a-8365-29bf52536fe9.tif",,,,"Treated","WT.1","pLX304","","10000","AKT3","1.04","","0","open","41749","ORA11.12.13.18A","6","72H","ORF OE","1","1","a14","14","1"
"file:////iodine/cbnt_cbimageX/HCS/xiaoyunwu/taoe005-u2os-72h-cp-a-au00044858/2013-08-08/41749/taoe005-u2os-72h-cp-a-au00044858_a14_s6_w242a6e943-8ec8-4d7f-97c9-ca16ccabf3ba.tif",,,,"Treated","WT.1","pLX304","","10000","AKT3","1.04","","0","open","41749","ORA11.12.13.18A","6","72H","ORF OE","1","2","a14","14","1"
"file:////iodine/cbnt_cbimageX/HCS/xiaoyunwu/taoe005-u2os-72h-cp-a-au00044858/2013-08-08/41749/taoe005-u2os-72h-cp-a-au00044858_a14_s6_w2_thumb5e95a59f-100f-49a6-9a2d-30849c706627.tif",,,,,,,,,,,,,,,,,,,,,,,
"file:////iodine/cbnt_cbimageX/HCS/xiaoyunwu/taoe005-u2os-72h-cp-a-au00044858/2013-08-08/41749/taoe005-u2os-72h-cp-a-au00044858_a14_s6_w3568a8560-2bd2-48ca-9c5c-ea08a6d1475f.tif",,,,"Treated","WT.1","pLX304","","10000","AKT3","1.04","","0","open","41749","ORA11.12.13.18A","6","72H","ORF OE","1","3","a14","14","1"
"file:////iodine/cbnt_cbimageX/HCS/xiaoyunwu/taoe005-u2os-72h-cp-a-au00044858/2013-08-08/41749/taoe005-u2os-72h-cp-a-au00044858_a14_s6_w3_thumbb3d2fd18-a5ba-47d2-a470-00bd380cbfcb.tif",,,,,,,,,,,,,,,,,,,,,,,
"file:////iodine/cbnt_cbimageX/HCS/xiaoyunwu/taoe005-u2os-72h-cp-a-au00044858/2013-08-08/41749/taoe005-u2os-72h-cp-a-au00044858_a14_s6_w47a4fad59-b942-4e94-a6db-bdfa2efc3348.tif",,,,"Treated","WT.1","pLX304","","10000","AKT3","1.04","","0","open","41749","ORA11.12.13.18A","6","72H","ORF OE","1","4","a14","14","1"
"file:////iodine/cbnt_cbimageX/HCS/xiaoyunwu/taoe005-u2os-72h-cp-a-au00044858/2013-08-08/41749/taoe005-u2os-72h-cp-a-au00044858_a14_s6_w4_thumbfeb1342b-a16a-41cd-9333-a97c12d33013.tif",,,,,,,,,,,,,,,,,,,,,,,
"file:////iodine/cbnt_cbimageX/HCS/xiaoyunwu/taoe005-u2os-72h-cp-a-au00044858/2013-08-08/41749/taoe005-u2os-72h-cp-a-au00044858_a14_s6_w530366057-b3e2-465d-bb4d-c4062a00973b.tif",,,,"Treated","WT.1","pLX304","","10000","AKT3","1.04","","0","open","41749","ORA11.12.13.18A","6","72H","ORF OE","1","5","a14","14","1"
"file:////iodine/cbnt_cbimageX/HCS/xiaoyunwu/taoe005-u2os-72h-cp-a-au00044858/2013-08-08/41749/taoe005-u2os-72h-cp-a-au00044858_a14_s6_w5_thumbf76fefde-0d9b-445c-b7b0-8b553d3feadb.tif",,,,,,,,,,,,,,,,,,,,,,,
"file:////iodine/cbnt_cbimageX/HCS/xiaoyunwu/taoe005-u2os-72h-cp-a-au00044858/2013-08-08/41749/taoe005-u2os-72h-cp-a-au00044858_a14_s7_w1_thumbb5d3532c-2e1c-4882-86e8-7c1b00f4011f.tif",,,,,,,,,,,,,,,,,,,,,,,
"file:////iodine/cbnt_cbimageX/HCS/xiaoyunwu/taoe005-u2os-72h-cp-a-au00044858/2013-08-08/41749/taoe005-u2os-72h-cp-a-au00044858_a14_s7_w1f695240a-d000-446a-bf19-56c1d7678f57.tif",,,,"Treated","WT.1","pLX304","","10000","AKT3","1.04","","0","open","41749","ORA11.12.13.18A","7","72H","ORF OE","1","1","a14","14","1"
"file:////iodine/cbnt_cbimageX/HCS/xiaoyunwu/taoe005-u2os-72h-cp-a-au00044858/2013-08-08/41749/taoe005-u2os-72h-cp-a-au00044858_a14_s7_w203ba11a9-7a90-4295-b17d-b30f9aff3c15.tif",,,,"Treated","WT.1","pLX304","","10000","AKT3","1.04","","0","open","41749","ORA11.12.13.18A","7","72H","ORF OE","1","2","a14","14","1"
"file:////iodine/cbnt_cbimageX/HCS/xiaoyunwu/taoe005-u2os-72h-cp-a-au00044858/2013-08-08/41749/taoe005-u2os-72h-cp-a-au00044858_a14_s7_w2_thumb72ada04f-6073-43c5-ae20-43fa85948fa1.tif",,,,,,,,,,,,,,,,,,,,,,,
"file:////iodine/cbnt_cbimageX/HCS/xiaoyunwu/taoe005-u2os-72h-cp-a-au00044858/2013-08-08/41749/taoe005-u2os-72h-cp-a-au00044858_a14_s7_w398a802b0-cb68-44dc-96c6-4cc441186e6d.tif",,,,"Treated","WT.1","pLX304","","10000","AKT3","1.04","","0","open","41749","ORA11.12.13.18A","7","72H","ORF OE","1","3","a14","14","1"
"file:////iodine/cbnt_cbimageX/HCS/xiaoyunwu/taoe005-u2os-72h-cp-a-au00044858/2013-08-08/41749/taoe005-u2os-72h-cp-a-au00044858_a14_s7_w3_thumbaa7b219b-5e3b-414c-944a-d25b2ec1abfa.tif",,,,,,,,,,,,,,,,,,,,,,,
"file:////iodine/cbnt_cbimageX/HCS/xiaoyunwu/taoe005-u2os-72h-cp-a-au00044858/2013-08-08/41749/taoe005-u2os-72h-cp-a-au00044858_a14_s7_w48c9d8ef5-f352-419e-8c72-f37acf817b37.tif",,,,"Treated","WT.1","pLX304","","10000","AKT3","1.04","","0","open","41749","ORA11.12.13.18A","7","72H","ORF OE","1","4","a14","14","1"
"file:////iodine/cbnt_cbimageX/HCS/xiaoyunwu/taoe005-u2os-72h-cp-a-au00044858/2013-08-08/41749/taoe005-u2os-72h-cp-a-au00044858_a14_s7_w4_thumbbbf68dd3-b4e7-4779-af3e-508376a618f0.tif",,,,,,,,,,,,,,,,,,,,,,,
"file:////iodine/cbnt_cbimageX/HCS/xiaoyunwu/taoe005-u2os-72h-cp-a-au00044858/2013-08-08/41749/taoe005-u2os-72h-cp-a-au00044858_a14_s7_w523fee474-2cf4-49c4-95c9-cacdd8f7cb12.tif",,,,"Treated","WT.1","pLX304","","10000","AKT3","1.04","","0","open","41749","ORA11.12.13.18A","7","72H","ORF OE","1","5","a14","14","1"
"file:////iodine/cbnt_cbimageX/HCS/xiaoyunwu/taoe005-u2os-72h-cp-a-au00044858/2013-08-08/41749/taoe005-u2os-72h-cp-a-au00044858_a14_s7_w5_thumb5ee3ef91-f04a-41ce-a41d-572f21d5a6ce.tif",,,,,,,,,,,,,,,,,,,,,,,
"file:////iodine/cbnt_cbimageX/HCS/xiaoyunwu/taoe005-u2os-72h-cp-a-au00044858/2013-08-08/41749/taoe005-u2os-72h-cp-a-au00044858_a14_s8_w176067c25-f5c2-4542-a1c0-e9d6136efc61.tif",,,,"Treated","WT.1","pLX304","","10000","AKT3","1.04","","0","open","41749","ORA11.12.13.18A","8","72H","ORF OE","1","1","a14","14","1"
"file:////iodine/cbnt_cbimageX/HCS/xiaoyunwu/taoe005-u2os-72h-cp-a-au00044858/2013-08-08/41749/taoe005-u2os-72h-cp-a-au00044858_a14_s8_w1_thumba79e3f06-ce50-4f10-8cbc-99471e59c64e.tif",,,,,,,,,,,,,,,,,,,,,,,
"file:////iodine/cbnt_cbimageX/HCS/xiaoyunwu/taoe005-u2os-72h-cp-a-au00044858/2013-08-08/41749/taoe005-u2os-72h-cp-a-au00044858_a14_s8_w2_thumb8c069041-ef0b-47f5-b35c-0bf62309c0f3.tif",,,,,,,,,,,,,,,,,,,,,,,
"file:////iodine/cbnt_cbimageX/HCS/xiaoyunwu/taoe005-u2os-72h-cp-a-au00044858/2013-08-08/41749/taoe005-u2os-72h-cp-a-au00044858_a14_s8_w2e734bd8c-b735-4657-93eb-30d7c33b5634.tif",,,,"Treated","WT.1","pLX304","","10000","AKT3","1.04","","0","open","41749","ORA11.12.13.18A","8","72H","ORF OE","1","2","a14","14","1"
"file:////iodine/cbnt_cbimageX/HCS/xiaoyunwu/taoe005-u2os-72h-cp-a-au00044858/2013-08-08/41749/taoe005-u2os-72h-cp-a-au00044858_a14_s8_w3_thumb5f6890fe-e22c-412a-9a34-15df8640527d.tif",,,,,,,,,,,,,,,,,,,,,,,
"file:////iodine/cbnt_cbimageX/HCS/xiaoyunwu/taoe005-u2os-72h-cp-a-au00044858/2013-08-08/41749/taoe005-u2os-72h-cp-a-au00044858_a14_s8_w3b1dd270d-cd83-4050-adb9-db5e1142964d.tif",,,,"Treated","WT.1","pLX304","","10000","AKT3","1.04","","0","open","41749","ORA11.12.13.18A","8","72H","ORF OE","1","3","a14","14","1"
"file:////iodine/cbnt_cbimageX/HCS/xiaoyunwu/taoe005-u2os-72h-cp-a-au00044858/2013-08-08/41749/taoe005-u2os-72h-cp-a-au00044858_a14_s8_w463210059-5a0a-4ed1-9150-49dde96daa9f.tif",,,,"Treated","WT.1","pLX304","","10000","AKT3","1.04","","0","open","41749","ORA11.12.13.18A","8","72H","ORF OE","1","4","a14","14","1"
"file:////iodine/cbnt_cbimageX/HCS/xiaoyunwu/taoe005-u2os-72h-cp-a-au00044858/2013-08-08/41749/taoe005-u2os-72h-cp-a-au00044858_a14_s8_w4_thumb9c7b200c-33dc-48a4-9ef9-74f346d02842.tif",,,,,,,,,,,,,,,,,,,,,,,
"file:////iodine/cbnt_cbimageX/HCS/xiaoyunwu/taoe005-u2os-72h-cp-a-au00044858/2013-08-08/41749/taoe005-u2os-72h-cp-a-au00044858_a14_s8_w56e637999-5a34-40f8-854b-fde698d8bdb9.tif",,,,"Treated","WT.1","pLX304","","10000","AKT3","1.04","","0","open","41749","ORA11.12.13.18A","8","72H","ORF OE","1","5","a14","14","1"
"file:////iodine/cbnt_cbimageX/HCS/xiaoyunwu/taoe005-u2os-72h-cp-a-au00044858/2013-08-08/41749/taoe005-u2os-72h-cp-a-au00044858_a14_s8_w5_thumb9c9a9d7b-f061-482f-a502-5dd9d0dc0ccd.tif",,,,,,,,,,,,,,,,,,,,,,,
"file:////iodine/cbnt_cbimageX/HCS/xiaoyunwu/taoe005-u2os-72h-cp-a-au00044858/2013-08-08/41749/taoe005-u2os-72h-cp-a-au00044858_a14_s9_w1383b77a7-e3cd-43ca-bc06-bc53eef8c401.tif",,,,"Treated","WT.1","pLX304","","10000","AKT3","1.04","","0","open","41749","ORA11.12.13.18A","9","72H","ORF OE","1","1","a14","14","1"
"file:////iodine/cbnt_cbimageX/HCS/xiaoyunwu/taoe005-u2os-72h-cp-a-au00044858/2013-08-08/41749/taoe005-u2os-72h-cp-a-au00044858_a14_s9_w1_thumb1bfcf188-aa29-482f-b54d-14ebbb6f16a7.tif",,,,,,,,,,,,,,,,,,,,,,,
"file:////iodine/cbnt_cbimageX/HCS/xiaoyunwu/taoe005-u2os-72h-cp-a-au00044858/2013-08-08/41749/taoe005-u2os-72h-cp-a-au00044858_a14_s9_w292933932-d309-4a91-a22b-7c83f9782b5e.tif",,,,"Treated","WT.1","pLX304","","10000","AKT3","1.04","","0","open","41749","ORA11.12.13.18A","9","72H","ORF OE","1","2","a14","14","1"
"file:////iodine/cbnt_cbimageX/HCS/xiaoyunwu/taoe005-u2os-72h-cp-a-au00044858/2013-08-08/41749/taoe005-u2os-72h-cp-a-au00044858_a14_s9_w2_thumb81bfb30a-b5d7-420e-adf2-3ddbb77f77a6.tif",,,,,,,,,,,,,,,,,,,,,,,
"file:////iodine/cbnt_cbimageX/HCS/xiaoyunwu/taoe005-u2os-72h-cp-a-au00044858/2013-08-08/41749/taoe005-u2os-72h-cp-a-au00044858_a14_s9_w3_thumbdcb95c6d-9536-4e61-b307-b41b9a3726a6.tif",,,,,,,,,,,,,,,,,,,,,,,
"file:////iodine/cbnt_cbimageX/HCS/xiaoyunwu/taoe005-u2os-72h-cp-a-au00044858/2013-08-08/41749/taoe005-u2os-72h-cp-a-au00044858_a14_s9_w3bea36560-5e82-4dc9-b46f-65a3a95b2e36.tif",,,,"Treated","WT.1","pLX304","","10000","AKT3","1.04","","0","open","41749","ORA11.12.13.18A","9","72H","ORF OE","1","3","a14","14","1"
"file:////iodine/cbnt_cbimageX/HCS/xiaoyunwu/taoe005-u2os-72h-cp-a-au00044858/2013-08-08/41749/taoe005-u2os-72h-cp-a-au00044858_a14_s9_w47bc59ce2-79b9-43a0-86b5-cd977164353c.tif",,,,"Treated","WT.1","pLX304","","10000","AKT3","1.04","","0","open","41749","ORA11.12.13.18A","9","72H","ORF OE","1","4","a14","14","1"
"file:////iodine/cbnt_cbimageX/HCS/xiaoyunwu/taoe005-u2os-72h-cp-a-au00044858/2013-08-08/41749/taoe005-u2os-72h-cp-a-au00044858_a14_s9_w4_thumbbdcbb95e-3bfd-4707-8728-34dc1ef77133.tif",,,,,,,,,,,,,,,,,,,,,,,
"file:////iodine/cbnt_cbimageX/HCS/xiaoyunwu/taoe005-u2os-72h-cp-a-au00044858/2013-08-08/41749/taoe005-u2os-72h-cp-a-au00044858_a14_s9_w58befa421-32f5-4d55-b53e-c4be4bb23e5a.tif",,,,"Treated","WT.1","pLX304","","10000","AKT3","1.04","","0","open","41749","ORA11.12.13.18A","9","72H","ORF OE","1","5","a14","14","1"
"file:////iodine/cbnt_cbimageX/HCS/xiaoyunwu/taoe005-u2os-72h-cp-a-au00044858/2013-08-08/41749/taoe005-u2os-72h-cp-a-au00044858_a14_s9_w5_thumbfdff6ecf-4987-4dfe-88f2-2c042f640abc.tif",,,,,,,,,,,,,,,,,,,,,,,
"file:////iodine/cbnt_cbimageX/HCS/xiaoyunwu/taoe005-u2os-72h-cp-a-au00044858/2013-08-08/41749/taoe005-u2os-72h-cp-a-au00044858_a15_s1_w1_thumbe7b23ae3-e1d4-4034-b57c-cc6fcbce3c2b.tif",,,,,,,,,,,,,,,,,,,,,,,
"file:////iodine/cbnt_cbimageX/HCS/xiaoyunwu/taoe005-u2os-72h-cp-a-au00044858/2013-08-08/41749/taoe005-u2os-72h-cp-a-au00044858_a15_s1_w1cd7f2219-248c-4e0a-84d1-cceccc9444c8.tif",,,,"CTRL","CTRL","pLX304","","-42","LacZ","0.89","","0","open","41749","ORA11.12.13.18A","1","72H","ORF OE","1","1","a15","15","1"
"file:////iodine/cbnt_cbimageX/HCS/xiaoyunwu/taoe005-u2os-72h-cp-a-au00044858/2013-08-08/41749/taoe005-u2os-72h-cp-a-au00044858_a15_s1_w208619fb4-7011-4ca3-b831-c5977ef43910.tif",,,,"CTRL","CTRL","pLX304","","-42","LacZ","0.89","","0","open","41749","ORA11.12.13.18A","1","72H","ORF OE","1","2","a15","15","1"
"file:////iodine/cbnt_cbimageX/HCS/xiaoyunwu/taoe005-u2os-72h-cp-a-au00044858/2013-08-08/41749/taoe005-u2os-72h-cp-a-au00044858_a15_s1_w2_thumbecdd1d37-7d36-440b-bfaa-253b1acf847c.tif",,,,,,,,,,,,,,,,,,,,,,,
"file:////iodine/cbnt_cbimageX/HCS/xiaoyunwu/taoe005-u2os-72h-cp-a-au00044858/2013-08-08/41749/taoe005-u2os-72h-cp-a-au00044858_a15_s1_w367590dd7-e1f7-42b6-9b05-e5c93eceef2c.tif",,,,"CTRL","CTRL","pLX304","","-42","LacZ","0.89","","0","open","41749","ORA11.12.13.18A","1","72H","ORF OE","1","3","a15","15","1"
"file:////iodine/cbnt_cbimageX/HCS/xiaoyunwu/taoe005-u2os-72h-cp-a-au00044858/2013-08-08/41749/taoe005-u2os-72h-cp-a-au00044858_a15_s1_w3_thumb50a6c31a-2c85-45f9-b143-d8e47fd9e893.tif",,,,,,,,,,,,,,,,,,,,,,,
"file:////iodine/cbnt_cbimageX/HCS/xiaoyunwu/taoe005-u2os-72h-cp-a-au00044858/2013-08-08/41749/taoe005-u2os-72h-cp-a-au00044858_a15_s1_w49219ff3d-10b9-4671-8e7c-eb35701f65ee.tif",,,,"CTRL","CTRL","pLX304","","-42","LacZ","0.89","","0","open","41749","ORA11.12.13.18A","1","72H","ORF OE","1","4","a15","15","1"
"file:////iodine/cbnt_cbimageX/HCS/xiaoyunwu/taoe005-u2os-72h-cp-a-au00044858/2013-08-08/41749/taoe005-u2os-72h-cp-a-au00044858_a15_s1_w4_thumb44a44eb5-8011-40de-9083-3acdd07d4b3e.tif",,,,,,,,,,,,,,,,,,,,,,,
"file:////iodine/cbnt_cbimageX/HCS/xiaoyunwu/taoe005-u2os-72h-cp-a-au00044858/2013-08-08/41749/taoe005-u2os-72h-cp-a-au00044858_a15_s1_w5_thumb64221d20-9f3d-4b44-85b1-7b29bba31275.tif",,,,,,,,,,,,,,,,,,,,,,,
"file:////iodine/cbnt_cbimageX/HCS/xiaoyunwu/taoe005-u2os-72h-cp-a-au00044858/2013-08-08/41749/taoe005-u2os-72h-cp-a-au00044858_a15_s1_w5a9628dac-22d6-432a-858a-3afb1e9216df.tif",,,,"CTRL","CTRL","pLX304","","-42","LacZ","0.89","","0","open","41749","ORA11.12.13.18A","1","72H","ORF OE","1","5","a15","15","1"
"file:////iodine/cbnt_cbimageX/HCS/xiaoyunwu/taoe005-u2os-72h-cp-a-au00044858/2013-08-08/41749/taoe005-u2os-72h-cp-a-au00044858_a15_s2_w173b77dd1-7a60-470b-ba99-769810092823.tif",,,,"CTRL","CTRL","pLX304","","-42","LacZ","0.89","","0","open","41749","ORA11.12.13.18A","2","72H","ORF OE","1","1","a15","15","1"
"file:////iodine/cbnt_cbimageX/HCS/xiaoyunwu/taoe005-u2os-72h-cp-a-au00044858/2013-08-08/41749/taoe005-u2os-72h-cp-a-au00044858_a15_s2_w1_thumb191b9178-8a95-4f1e-a101-0e209394c1a8.tif",,,,,,,,,,,,,,,,,,,,,,,
"file:////iodine/cbnt_cbimageX/HCS/xiaoyunwu/taoe005-u2os-72h-cp-a-au00044858/2013-08-08/41749/taoe005-u2os-72h-cp-a-au00044858_a15_s2_w2_thumbd84d2ed0-d1d1-4bc5-8620-62a7972e84c9.tif",,,,,,,,,,,,,,,,,,,,,,,
"file:////iodine/cbnt_cbimageX/HCS/xiaoyunwu/taoe005-u2os-72h-cp-a-au00044858/2013-08-08/41749/taoe005-u2os-72h-cp-a-au00044858_a15_s2_w2ec72dd70-d765-4714-a86e-a31ba3852660.tif",,,,"CTRL","CTRL","pLX304","","-42","LacZ","0.89","","0","open","41749","ORA11.12.13.18A","2","72H","ORF OE","1","2","a15","15","1"
"file:////iodine/cbnt_cbimageX/HCS/xiaoyunwu/taoe005-u2os-72h-cp-a-au00044858/2013-08-08/41749/taoe005-u2os-72h-cp-a-au00044858_a15_s2_w334bce10e-2849-4e81-854e-b6b657bcca20.tif",,,,"CTRL","CTRL","pLX304","","-42","LacZ","0.89","","0","open","41749","ORA11.12.13.18A","2","72H","ORF OE","1","3","a15","15","1"
"file:////iodine/cbnt_cbimageX/HCS/xiaoyunwu/taoe005-u2os-72h-cp-a-au00044858/2013-08-08/41749/taoe005-u2os-72h-cp-a-au00044858_a15_s2_w3_thumb22ad9479-be3c-4edc-b898-841de4cfd67c.tif",,,,,,,,,,,,,,,,,,,,,,,
"file:////iodine/cbnt_cbimageX/HCS/xiaoyunwu/taoe005-u2os-72h-cp-a-au00044858/2013-08-08/41749/taoe005-u2os-72h-cp-a-au00044858_a15_s2_w4_thumb72b24dda-5d24-4fa8-a6c1-f4bba4ba644a.tif",,,,,,,,,,,,,,,,,,,,,,,
"file:////iodine/cbnt_cbimageX/HCS/xiaoyunwu/taoe005-u2os-72h-cp-a-au00044858/2013-08-08/41749/taoe005-u2os-72h-cp-a-au00044858_a15_s2_w4c51f523f-cdc0-432d-940a-49ecc9848b4e.tif",,,,"CTRL","CTRL","pLX304","","-42","LacZ","0.89","","0","open","41749","ORA11.12.13.18A","2","72H","ORF OE","1","4","a15","15","1"
"file:////iodine/cbnt_cbimageX/HCS/xiaoyunwu/taoe005-u2os-72h-cp-a-au00044858/2013-08-08/41749/taoe005-u2os-72h-cp-a-au00044858_a15_s2_w5_thumbefb80b03-976a-4bc2-b6b2-8cbc6a78541b.tif",,,,,,,,,,,,,,,,,,,,,,,
"file:////iodine/cbnt_cbimageX/HCS/xiaoyunwu/taoe005-u2os-72h-cp-a-au00044858/2013-08-08/41749/taoe005-u2os-72h-cp-a-au00044858_a15_s2_w5e67239fd-9d4b-4836-8440-039bb8ab9506.tif",,,,"CTRL","CTRL","pLX304","","-42","LacZ","0.89","","0","open","41749","ORA11.12.13.18A","2","72H","ORF OE","1","5","a15","15","1"
"file:////iodine/cbnt_cbimageX/HCS/xiaoyunwu/taoe005-u2os-72h-cp-a-au00044858/2013-08-08/41749/taoe005-u2os-72h-cp-a-au00044858_a15_s3_w1_thumb62962ea2-f292-440c-868e-dd073051926a.tif",,,,,,,,,,,,,,,,,,,,,,,
"file:////iodine/cbnt_cbimageX/HCS/xiaoyunwu/taoe005-u2os-72h-cp-a-au00044858/2013-08-08/41749/taoe005-u2os-72h-cp-a-au00044858_a15_s3_w1e29ac2a3-59b2-4057-8b1d-045ad2ac8744.tif",,,,"CTRL","CTRL","pLX304","","-42","LacZ","0.89","","0","open","41749","ORA11.12.13.18A","3","72H","ORF OE","1","1","a15","15","1"
"file:////iodine/cbnt_cbimageX/HCS/xiaoyunwu/taoe005-u2os-72h-cp-a-au00044858/2013-08-08/41749/taoe005-u2os-72h-cp-a-au00044858_a15_s3_w2_thumb0821990f-ad05-4e4b-8562-9f7f68914113.tif",,,,,,,,,,,,,,,,,,,,,,,
"file:////iodine/cbnt_cbimageX/HCS/xiaoyunwu/taoe005-u2os-72h-cp-a-au00044858/2013-08-08/41749/taoe005-u2os-72h-cp-a-au00044858_a15_s3_w2f04e9a63-0b8f-41b8-9014-ffb1dd973e14.tif",,,,"CTRL","CTRL","pLX304","","-42","LacZ","0.89","","0","open","41749","ORA11.12.13.18A","3","72H","ORF OE","1","2","a15","15","1"
"file:////iodine/cbnt_cbimageX/HCS/xiaoyunwu/taoe005-u2os-72h-cp-a-au00044858/2013-08-08/41749/taoe005-u2os-72h-cp-a-au00044858_a15_s3_w350a79625-b826-48c7-a0b6-3879abe3c998.tif",,,,"CTRL","CTRL","pLX304","","-42","LacZ","0.89","","0","open","41749","ORA11.12.13.18A","3","72H","ORF OE","1","3","a15","15","1"
"file:////iodine/cbnt_cbimageX/HCS/xiaoyunwu/taoe005-u2os-72h-cp-a-au00044858/2013-08-08/41749/taoe005-u2os-72h-cp-a-au00044858_a15_s3_w3_thumb52b2f641-8669-4d18-a485-53ef6286c18d.tif",,,,,,,,,,,,,,,,,,,,,,,
"file:////iodine/cbnt_cbimageX/HCS/xiaoyunwu/taoe005-u2os-72h-cp-a-au00044858/2013-08-08/41749/taoe005-u2os-72h-cp-a-au00044858_a15_s3_w4_thumb2a866fb1-b432-4ce1-8d25-1c3ca21440da.tif",,,,,,,,,,,,,,,,,,,,,,,
"file:////iodine/cbnt_cbimageX/HCS/xiaoyunwu/taoe005-u2os-72h-cp-a-au00044858/2013-08-08/41749/taoe005-u2os-72h-cp-a-au00044858_a15_s3_w4e529f7b1-cf97-485c-ba06-1c2ff6407815.tif",,,,"CTRL","CTRL","pLX304","","-42","LacZ","0.89","","0","open","41749","ORA11.12.13.18A","3","72H","ORF OE","1","4","a15","15","1"
"file:////iodine/cbnt_cbimageX/HCS/xiaoyunwu/taoe005-u2os-72h-cp-a-au00044858/2013-08-08/41749/taoe005-u2os-72h-cp-a-au00044858_a15_s3_w5_thumb45519b6c-3fb0-4ce0-bdea-a3ba714254c6.tif",,,,,,,,,,,,,,,,,,,,,,,
"file:////iodine/cbnt_cbimageX/HCS/xiaoyunwu/taoe005-u2os-72h-cp-a-au00044858/2013-08-08/41749/taoe005-u2os-72h-cp-a-au00044858_a15_s3_w5ac9a3981-a7c7-43aa-b773-7efcdb1fda9e.tif",,,,"CTRL","CTRL","pLX304","","-42","LacZ","0.89","","0","open","41749","ORA11.12.13.18A","3","72H","ORF OE","1","5","a15","15","1"
"file:////iodine/cbnt_cbimageX/HCS/xiaoyunwu/taoe005-u2os-72h-cp-a-au00044858/2013-08-08/41749/taoe005-u2os-72h-cp-a-au00044858_a15_s4_w18da6d0bc-3887-475e-b32f-410956d20e52.tif",,,,"CTRL","CTRL","pLX304","","-42","LacZ","0.89","","0","open","41749","ORA11.12.13.18A","4","72H","ORF OE","1","1","a15","15","1"
"file:////iodine/cbnt_cbimageX/HCS/xiaoyunwu/taoe005-u2os-72h-cp-a-au00044858/2013-08-08/41749/taoe005-u2os-72h-cp-a-au00044858_a15_s4_w1_thumbb94f9156-89d5-4994-841c-49580a84d0da.tif",,,,,,,,,,,,,,,,,,,,,,,
"file:////iodine/cbnt_cbimageX/HCS/xiaoyunwu/taoe005-u2os-72h-cp-a-au00044858/2013-08-08/41749/taoe005-u2os-72h-cp-a-au00044858_a15_s4_w20b825272-a541-4a92-add1-98abf7069c17.tif",,,,"CTRL","CTRL","pLX304","","-42","LacZ","0.89","","0","open","41749","ORA11.12.13.18A","4","72H","ORF OE","1","2","a15","15","1"
"file:////iodine/cbnt_cbimageX/HCS/xiaoyunwu/taoe005-u2os-72h-cp-a-au00044858/2013-08-08/41749/taoe005-u2os-72h-cp-a-au00044858_a15_s4_w2_thumbf5abc35b-dbcb-41f8-b967-c7d0d4aa0e1a.tif",,,,,,,,,,,,,,,,,,,,,,,
"file:////iodine/cbnt_cbimageX/HCS/xiaoyunwu/taoe005-u2os-72h-cp-a-au00044858/2013-08-08/41749/taoe005-u2os-72h-cp-a-au00044858_a15_s4_w3_thumb8cef0d90-f185-4b9e-aa00-e43d7349ecb4.tif",,,,,,,,,,,,,,,,,,,,,,,
"file:////iodine/cbnt_cbimageX/HCS/xiaoyunwu/taoe005-u2os-72h-cp-a-au00044858/2013-08-08/41749/taoe005-u2os-72h-cp-a-au00044858_a15_s4_w3c4e2f602-bc2f-4cdb-80c9-6f5eb9113d55.tif",,,,"CTRL","CTRL","pLX304","","-42","LacZ","0.89","","0","open","41749","ORA11.12.13.18A","4","72H","ORF OE","1","3","a15","15","1"
"file:////iodine/cbnt_cbimageX/HCS/xiaoyunwu/taoe005-u2os-72h-cp-a-au00044858/2013-08-08/41749/taoe005-u2os-72h-cp-a-au00044858_a15_s4_w4_thumb28feea42-fd93-41c1-91c1-0d179774338a.tif",,,,,,,,,,,,,,,,,,,,,,,
"file:////iodine/cbnt_cbimageX/HCS/xiaoyunwu/taoe005-u2os-72h-cp-a-au00044858/2013-08-08/41749/taoe005-u2os-72h-cp-a-au00044858_a15_s4_w4d6f0cf95-510c-4b69-8986-7b872ba6e689.tif",,,,"CTRL","CTRL","pLX304","","-42","LacZ","0.89","","0","open","41749","ORA11.12.13.18A","4","72H","ORF OE","1","4","a15","15","1"
"file:////iodine/cbnt_cbimageX/HCS/xiaoyunwu/taoe005-u2os-72h-cp-a-au00044858/2013-08-08/41749/taoe005-u2os-72h-cp-a-au00044858_a15_s4_w52c89ab85-c06e-45bf-89c1-317e6094e4e2.tif",,,,"CTRL","CTRL","pLX304","","-42","LacZ","0.89","","0","open","41749","ORA11.12.13.18A","4","72H","ORF OE","1","5","a15","15","1"
"file:////iodine/cbnt_cbimageX/HCS/xiaoyunwu/taoe005-u2os-72h-cp-a-au00044858/2013-08-08/41749/taoe005-u2os-72h-cp-a-au00044858_a15_s4_w5_thumb4495bcd3-0077-4b57-ba27-56f95a8463d3.tif",,,,,,,,,,,,,,,,,,,,,,,
"file:////iodine/cbnt_cbimageX/HCS/xiaoyunwu/taoe005-u2os-72h-cp-a-au00044858/2013-08-08/41749/taoe005-u2os-72h-cp-a-au00044858_a15_s5_w1996ac8b7-0775-4d8f-a247-bd4e2cc53906.tif",,,,"CTRL","CTRL","pLX304","","-42","LacZ","0.89","","0","open","41749","ORA11.12.13.18A","5","72H","ORF OE","1","1","a15","15","1"
"file:////iodine/cbnt_cbimageX/HCS/xiaoyunwu/taoe005-u2os-72h-cp-a-au00044858/2013-08-08/41749/taoe005-u2os-72h-cp-a-au00044858_a15_s5_w1_thumbc5e5019c-984e-437d-a063-364418513226.tif",,,,,,,,,,,,,,,,,,,,,,,
"file:////iodine/cbnt_cbimageX/HCS/xiaoyunwu/taoe005-u2os-72h-cp-a-au00044858/2013-08-08/41749/taoe005-u2os-72h-cp-a-au00044858_a15_s5_w2_thumb3c876327-8067-4508-8260-dccf567fcd2c.tif",,,,,,,,,,,,,,,,,,,,,,,
"file:////iodine/cbnt_cbimageX/HCS/xiaoyunwu/taoe005-u2os-72h-cp-a-au00044858/2013-08-08/41749/taoe005-u2os-72h-cp-a-au00044858_a15_s5_w2cacad407-3cd1-4184-a37b-912614c91ed1.tif",,,,"CTRL","CTRL","pLX304","","-42","LacZ","0.89","","0","open","41749","ORA11.12.13.18A","5","72H","ORF OE","1","2","a15","15","1"
"file:////iodine/cbnt_cbimageX/HCS/xiaoyunwu/taoe005-u2os-72h-cp-a-au00044858/2013-08-08/41749/taoe005-u2os-72h-cp-a-au00044858_a15_s5_w3_thumb2ee755cc-12a7-4d1d-b974-2751e9eea814.tif",,,,,,,,,,,,,,,,,,,,,,,
"file:////iodine/cbnt_cbimageX/HCS/xiaoyunwu/taoe005-u2os-72h-cp-a-au00044858/2013-08-08/41749/taoe005-u2os-72h-cp-a-au00044858_a15_s5_w3bb3b0e45-2c49-464b-8417-5125ea9a4d04.tif",,,,"CTRL","CTRL","pLX304","","-42","LacZ","0.89","","0","open","41749","ORA11.12.13.18A","5","72H","ORF OE","1","3","a15","15","1"
"file:////iodine/cbnt_cbimageX/HCS/xiaoyunwu/taoe005-u2os-72h-cp-a-au00044858/2013-08-08/41749/taoe005-u2os-72h-cp-a-au00044858_a15_s5_w44476d279-7c2a-4296-9799-2ed9f6e8d84a.tif",,,,"CTRL","CTRL","pLX304","","-42","LacZ","0.89","","0","open","41749","ORA11.12.13.18A","5","72H","ORF OE","1","4","a15","15","1"
"file:////iodine/cbnt_cbimageX/HCS/xiaoyunwu/taoe005-u2os-72h-cp-a-au00044858/2013-08-08/41749/taoe005-u2os-72h-cp-a-au00044858_a15_s5_w4_thumb79a2a0f9-4372-447f-b007-34973d8448f9.tif",,,,,,,,,,,,,,,,,,,,,,,
"file:////iodine/cbnt_cbimageX/HCS/xiaoyunwu/taoe005-u2os-72h-cp-a-au00044858/2013-08-08/41749/taoe005-u2os-72h-cp-a-au00044858_a15_s5_w540c419dd-cc88-4754-8b50-0ae32a6836dd.tif",,,,"CTRL","CTRL","pLX304","","-42","LacZ","0.89","","0","open","41749","ORA11.12.13.18A","5","72H","ORF OE","1","5","a15","15","1"
"file:////iodine/cbnt_cbimageX/HCS/xiaoyunwu/taoe005-u2os-72h-cp-a-au00044858/2013-08-08/41749/taoe005-u2os-72h-cp-a-au00044858_a15_s5_w5_thumb15b1466e-2010-4a95-a1ac-1250888091e1.tif",,,,,,,,,,,,,,,,,,,,,,,
"file:////iodine/cbnt_cbimageX/HCS/xiaoyunwu/taoe005-u2os-72h-cp-a-au00044858/2013-08-08/41749/taoe005-u2os-72h-cp-a-au00044858_a15_s6_w10e882d11-fb1d-4ddc-ab4e-a5a8785ebe18.tif",,,,"CTRL","CTRL","pLX304","","-42","LacZ","0.89","","0","open","41749","ORA11.12.13.18A","6","72H","ORF OE","1","1","a15","15","1"
"file:////iodine/cbnt_cbimageX/HCS/xiaoyunwu/taoe005-u2os-72h-cp-a-au00044858/2013-08-08/41749/taoe005-u2os-72h-cp-a-au00044858_a15_s6_w1_thumb56383017-0d50-4419-ac35-8e808cee65da.tif",,,,,,,,,,,,,,,,,,,,,,,
"file:////iodine/cbnt_cbimageX/HCS/xiaoyunwu/taoe005-u2os-72h-cp-a-au00044858/2013-08-08/41749/taoe005-u2os-72h-cp-a-au00044858_a15_s6_w2_thumbdbff5057-583c-48d6-a70f-9d45e6c24209.tif",,,,,,,,,,,,,,,,,,,,,,,
"file:////iodine/cbnt_cbimageX/HCS/xiaoyunwu/taoe005-u2os-72h-cp-a-au00044858/2013-08-08/41749/taoe005-u2os-72h-cp-a-au00044858_a15_s6_w2e20fa68a-f599-4822-858f-f4073d03113b.tif",,,,"CTRL","CTRL","pLX304","","-42","LacZ","0.89","","0","open","41749","ORA11.12.13.18A","6","72H","ORF OE","1","2","a15","15","1"
"file:////iodine/cbnt_cbimageX/HCS/xiaoyunwu/taoe005-u2os-72h-cp-a-au00044858/2013-08-08/41749/taoe005-u2os-72h-cp-a-au00044858_a15_s6_w3288de6cf-80f0-4513-8454-a7e641c9b8ae.tif",,,,"CTRL","CTRL","pLX304","","-42","LacZ","0.89","","0","open","41749","ORA11.12.13.18A","6","72H","ORF OE","1","3","a15","15","1"
"file:////iodine/cbnt_cbimageX/HCS/xiaoyunwu/taoe005-u2os-72h-cp-a-au00044858/2013-08-08/41749/taoe005-u2os-72h-cp-a-au00044858_a15_s6_w3_thumb3132057c-5b48-423a-81e5-58097da1efa7.tif",,,,,,,,,,,,,,,,,,,,,,,
"file:////iodine/cbnt_cbimageX/HCS/xiaoyunwu/taoe005-u2os-72h-cp-a-au00044858/2013-08-08/41749/taoe005-u2os-72h-cp-a-au00044858_a15_s6_w4_thumbcb55afd6-5b3b-453e-a016-092f345a3acd.tif",,,,,,,,,,,,,,,,,,,,,,,
"file:////iodine/cbnt_cbimageX/HCS/xiaoyunwu/taoe005-u2os-72h-cp-a-au00044858/2013-08-08/41749/taoe005-u2os-72h-cp-a-au00044858_a15_s6_w4cb771831-e836-402b-81fa-01aa07ada767.tif",,,,"CTRL","CTRL","pLX304","","-42","LacZ","0.89","","0","open","41749","ORA11.12.13.18A","6","72H","ORF OE","1","4","a15","15","1"
"file:////iodine/cbnt_cbimageX/HCS/xiaoyunwu/taoe005-u2os-72h-cp-a-au00044858/2013-08-08/41749/taoe005-u2os-72h-cp-a-au00044858_a15_s6_w53a5a46b5-8b6d-4b30-9ca6-ca23413ce85d.tif",,,,"CTRL","CTRL","pLX304","","-42","LacZ","0.89","","0","open","41749","ORA11.12.13.18A","6","72H","ORF OE","1","5","a15","15","1"
"file:////iodine/cbnt_cbimageX/HCS/xiaoyunwu/taoe005-u2os-72h-cp-a-au00044858/2013-08-08/41749/taoe005-u2os-72h-cp-a-au00044858_a15_s6_w5_thumb99d0ee5c-0786-4c26-a818-9155726c1ab2.tif",,,,,,,,,,,,,,,,,,,,,,,
"file:////iodine/cbnt_cbimageX/HCS/xiaoyunwu/taoe005-u2os-72h-cp-a-au00044858/2013-08-08/41749/taoe005-u2os-72h-cp-a-au00044858_a15_s7_w17f1f2edd-a847-4929-96da-6dab909e1999.tif",,,,"CTRL","CTRL","pLX304","","-42","LacZ","0.89","","0","open","41749","ORA11.12.13.18A","7","72H","ORF OE","1","1","a15","15","1"
"file:////iodine/cbnt_cbimageX/HCS/xiaoyunwu/taoe005-u2os-72h-cp-a-au00044858/2013-08-08/41749/taoe005-u2os-72h-cp-a-au00044858_a15_s7_w1_thumb03e6f45e-4e75-4fe9-b133-09cb77d95420.tif",,,,,,,,,,,,,,,,,,,,,,,
"file:////iodine/cbnt_cbimageX/HCS/xiaoyunwu/taoe005-u2os-72h-cp-a-au00044858/2013-08-08/41749/taoe005-u2os-72h-cp-a-au00044858_a15_s7_w2_thumbd964d177-31e9-49a5-a83e-1e9446013970.tif",,,,,,,,,,,,,,,,,,,,,,,
"file:////iodine/cbnt_cbimageX/HCS/xiaoyunwu/taoe005-u2os-72h-cp-a-au00044858/2013-08-08/41749/taoe005-u2os-72h-cp-a-au00044858_a15_s7_w2dfd724fd-4552-4673-a3dd-d0ec1fd5c9d1.tif",,,,"CTRL","CTRL","pLX304","","-42","LacZ","0.89","","0","open","41749","ORA11.12.13.18A","7","72H","ORF OE","1","2","a15","15","1"
"file:////iodine/cbnt_cbimageX/HCS/xiaoyunwu/taoe005-u2os-72h-cp-a-au00044858/2013-08-08/41749/taoe005-u2os-72h-cp-a-au00044858_a15_s7_w3_thumb07877bee-a0fe-4f40-aeca-8d23b0cb45cc.tif",,,,,,,,,,,,,,,,,,,,,,,
"file:////iodine/cbnt_cbimageX/HCS/xiaoyunwu/taoe005-u2os-72h-cp-a-au00044858/2013-08-08/41749/taoe005-u2os-72h-cp-a-au00044858_a15_s7_w3a7dc73a2-0333-4404-ba9f-d0082949e9f5.tif",,,,"CTRL","CTRL","pLX304","","-42","LacZ","0.89","","0","open","41749","ORA11.12.13.18A","7","72H","ORF OE","1","3","a15","15","1"
"file:////iodine/cbnt_cbimageX/HCS/xiaoyunwu/taoe005-u2os-72h-cp-a-au00044858/2013-08-08/41749/taoe005-u2os-72h-cp-a-au00044858_a15_s7_w4005f08fc-f65e-4014-b309-a9f359bf394e.tif",,,,"CTRL","CTRL","pLX304","","-42","LacZ","0.89","","0","open","41749","ORA11.12.13.18A","7","72H","ORF OE","1","4","a15","15","1"
"file:////iodine/cbnt_cbimageX/HCS/xiaoyunwu/taoe005-u2os-72h-cp-a-au00044858/2013-08-08/41749/taoe005-u2os-72h-cp-a-au00044858_a15_s7_w4_thumb08f466f7-aab7-42a6-b182-5a59aef76938.tif",,,,,,,,,,,,,,,,,,,,,,,
"file:////iodine/cbnt_cbimageX/HCS/xiaoyunwu/taoe005-u2os-72h-cp-a-au00044858/2013-08-08/41749/taoe005-u2os-72h-cp-a-au00044858_a15_s7_w5_thumb52f00968-8425-4111-9c67-613efb93baaa.tif",,,,,,,,,,,,,,,,,,,,,,,
"file:////iodine/cbnt_cbimageX/HCS/xiaoyunwu/taoe005-u2os-72h-cp-a-au00044858/2013-08-08/41749/taoe005-u2os-72h-cp-a-au00044858_a15_s7_w5ed6a2dcb-68b0-4478-aa7b-01a688b039df.tif",,,,"CTRL","CTRL","pLX304","","-42","LacZ","0.89","","0","open","41749","ORA11.12.13.18A","7","72H","ORF OE","1","5","a15","15","1"
"file:////iodine/cbnt_cbimageX/HCS/xiaoyunwu/taoe005-u2os-72h-cp-a-au00044858/2013-08-08/41749/taoe005-u2os-72h-cp-a-au00044858_a15_s8_w1_thumb97b62482-5e28-46db-ae80-c6def62fe045.tif",,,,,,,,,,,,,,,,,,,,,,,
"file:////iodine/cbnt_cbimageX/HCS/xiaoyunwu/taoe005-u2os-72h-cp-a-au00044858/2013-08-08/41749/taoe005-u2os-72h-cp-a-au00044858_a15_s8_w1e440bbe6-da55-449f-89f8-97b6dec67f35.tif",,,,"CTRL","CTRL","pLX304","","-42","LacZ","0.89","","0","open","41749","ORA11.12.13.18A","8","72H","ORF OE","1","1","a15","15","1"
"file:////iodine/cbnt_cbimageX/HCS/xiaoyunwu/taoe005-u2os-72h-cp-a-au00044858/2013-08-08/41749/taoe005-u2os-72h-cp-a-au00044858_a15_s8_w2_thumbd64255b2-480a-4f3c-b8a8-c4d78e2143bf.tif",,,,,,,,,,,,,,,,,,,,,,,
"file:////iodine/cbnt_cbimageX/HCS/xiaoyunwu/taoe005-u2os-72h-cp-a-au00044858/2013-08-08/41749/taoe005-u2os-72h-cp-a-au00044858_a15_s8_w2e8a38469-e141-4a51-a833-6673965e5baf.tif",,,,"CTRL","CTRL","pLX304","","-42","LacZ","0.89","","0","open","41749","ORA11.12.13.18A","8","72H","ORF OE","1","2","a15","15","1"
"file:////iodine/cbnt_cbimageX/HCS/xiaoyunwu/taoe005-u2os-72h-cp-a-au00044858/2013-08-08/41749/taoe005-u2os-72h-cp-a-au00044858_a15_s8_w3_thumbc4a44e49-6f0e-4ff7-b839-3c17d5959a26.tif",,,,,,,,,,,,,,,,,,,,,,,
"file:////iodine/cbnt_cbimageX/HCS/xiaoyunwu/taoe005-u2os-72h-cp-a-au00044858/2013-08-08/41749/taoe005-u2os-72h-cp-a-au00044858_a15_s8_w3b3f2b3ea-0d80-4f25-9f51-6ce13af22cb0.tif",,,,"CTRL","CTRL","pLX304","","-42","LacZ","0.89","","0","open","41749","ORA11.12.13.18A","8","72H","ORF OE","1","3","a15","15","1"
"file:////iodine/cbnt_cbimageX/HCS/xiaoyunwu/taoe005-u2os-72h-cp-a-au00044858/2013-08-08/41749/taoe005-u2os-72h-cp-a-au00044858_a15_s8_w42c01d52d-e57d-4298-baaa-e81c3d8a75f5.tif",,,,"CTRL","CTRL","pLX304","","-42","LacZ","0.89","","0","open","41749","ORA11.12.13.18A","8","72H","ORF OE","1","4","a15","15","1"
"file:////iodine/cbnt_cbimageX/HCS/xiaoyunwu/taoe005-u2os-72h-cp-a-au00044858/2013-08-08/41749/taoe005-u2os-72h-cp-a-au00044858_a15_s8_w4_thumb0b527f01-1700-4a9b-9a73-250d54e77933.tif",,,,,,,,,,,,,,,,,,,,,,,
"file:////iodine/cbnt_cbimageX/HCS/xiaoyunwu/taoe005-u2os-72h-cp-a-au00044858/2013-08-08/41749/taoe005-u2os-72h-cp-a-au00044858_a15_s8_w52b373183-3ef5-4d96-9e65-1a8bf41bed09.tif",,,,"CTRL","CTRL","pLX304","","-42","LacZ","0.89","","0","open","41749","ORA11.12.13.18A","8","72H","ORF OE","1","5","a15","15","1"
"file:////iodine/cbnt_cbimageX/HCS/xiaoyunwu/taoe005-u2os-72h-cp-a-au00044858/2013-08-08/41749/taoe005-u2os-72h-cp-a-au00044858_a15_s8_w5_thumb588a8a4e-c1d6-4cf1-b0bf-9410c691fe74.tif",,,,,,,,,,,,,,,,,,,,,,,
"file:////iodine/cbnt_cbimageX/HCS/xiaoyunwu/taoe005-u2os-72h-cp-a-au00044858/2013-08-08/41749/taoe005-u2os-72h-cp-a-au00044858_a15_s9_w1_thumb906c3b55-c4b2-47f9-9068-be75410e37aa.tif",,,,,,,,,,,,,,,,,,,,,,,
"file:////iodine/cbnt_cbimageX/HCS/xiaoyunwu/taoe005-u2os-72h-cp-a-au00044858/2013-08-08/41749/taoe005-u2os-72h-cp-a-au00044858_a15_s9_w1e1832b34-baf6-417a-8c23-c4eff96ef4a9.tif",,,,"CTRL","CTRL","pLX304","","-42","LacZ","0.89","","0","open","41749","ORA11.12.13.18A","9","72H","ORF OE","1","1","a15","15","1"
"file:////iodine/cbnt_cbimageX/HCS/xiaoyunwu/taoe005-u2os-72h-cp-a-au00044858/2013-08-08/41749/taoe005-u2os-72h-cp-a-au00044858_a15_s9_w2_thumb889fc16b-7141-4e04-b91e-09bec9cccb0e.tif",,,,,,,,,,,,,,,,,,,,,,,
"file:////iodine/cbnt_cbimageX/HCS/xiaoyunwu/taoe005-u2os-72h-cp-a-au00044858/2013-08-08/41749/taoe005-u2os-72h-cp-a-au00044858_a15_s9_w2d7101baa-0d2c-49ec-ac2a-d22178184c6d.tif",,,,"CTRL","CTRL","pLX304","","-42","LacZ","0.89","","0","open","41749","ORA11.12.13.18A","9","72H","ORF OE","1","2","a15","15","1"
"file:////iodine/cbnt_cbimageX/HCS/xiaoyunwu/taoe005-u2os-72h-cp-a-au00044858/2013-08-08/41749/taoe005-u2os-72h-cp-a-au00044858_a15_s9_w36f69b163-4f3b-4c88-b3cb-f1124353bf25.tif",,,,"CTRL","CTRL","pLX304","","-42","LacZ","0.89","","0","open","41749","ORA11.12.13.18A","9","72H","ORF OE","1","3","a15","15","1"
"file:////iodine/cbnt_cbimageX/HCS/xiaoyunwu/taoe005-u2os-72h-cp-a-au00044858/2013-08-08/41749/taoe005-u2os-72h-cp-a-au00044858_a15_s9_w3_thumb52ebdb0d-da36-458d-88b6-80b02a8982f0.tif",,,,,,,,,,,,,,,,,,,,,,,
"file:////iodine/cbnt_cbimageX/HCS/xiaoyunwu/taoe005-u2os-72h-cp-a-au00044858/2013-08-08/41749/taoe005-u2os-72h-cp-a-au00044858_a15_s9_w44e0a024d-e0bf-452a-95d7-dc6ba2e7dfb4.tif",,,,"CTRL","CTRL","pLX304","","-42","LacZ","0.89","","0","open","41749","ORA11.12.13.18A","9","72H","ORF OE","1","4","a15","15","1"
"file:////iodine/cbnt_cbimageX/HCS/xiaoyunwu/taoe005-u2os-72h-cp-a-au00044858/2013-08-08/41749/taoe005-u2os-72h-cp-a-au00044858_a15_s9_w4_thumbc4af53ba-2e0b-4546-9197-1731cd046169.tif",,,,,,,,,,,,,,,,,,,,,,,
"file:////iodine/cbnt_cbimageX/HCS/xiaoyunwu/taoe005-u2os-72h-cp-a-au00044858/2013-08-08/41749/taoe005-u2os-72h-cp-a-au00044858_a15_s9_w54f934b98-4fb0-4e09-8ff3-93d77bf3e71c.tif",,,,"CTRL","CTRL","pLX304","","-42","LacZ","0.89","","0","open","41749","ORA11.12.13.18A","9","72H","ORF OE","1","5","a15","15","1"
"file:////iodine/cbnt_cbimageX/HCS/xiaoyunwu/taoe005-u2os-72h-cp-a-au00044858/2013-08-08/41749/taoe005-u2os-72h-cp-a-au00044858_a15_s9_w5_thumb8b565965-8492-4664-9edf-98e0a81e3862.tif",,,,,,,,,,,,,,,,,,,,,,,
"file:////iodine/cbnt_cbimageX/HCS/xiaoyunwu/taoe005-u2os-72h-cp-a-au00044858/2013-08-08/41749/taoe005-u2os-72h-cp-a-au00044858_a16_s1_w19d37883f-23cb-42dd-b125-fe67ebe846d3.tif",,,,"Treated","WT.1","pLX304","","29110","TBK1","0.86","","0","open","41749","ORA11.12.13.18A","1","72H","ORF OE","1","1","a16","16","1"
"file:////iodine/cbnt_cbimageX/HCS/xiaoyunwu/taoe005-u2os-72h-cp-a-au00044858/2013-08-08/41749/taoe005-u2os-72h-cp-a-au00044858_a16_s1_w1_thumb3edf8ada-c0a2-427e-8d60-911648632410.tif",,,,,,,,,,,,,,,,,,,,,,,
"file:////iodine/cbnt_cbimageX/HCS/xiaoyunwu/taoe005-u2os-72h-cp-a-au00044858/2013-08-08/41749/taoe005-u2os-72h-cp-a-au00044858_a16_s1_w2952f1c60-a70f-463a-8b9a-0d81a1a86594.tif",,,,"Treated","WT.1","pLX304","","29110","TBK1","0.86","","0","open","41749","ORA11.12.13.18A","1","72H","ORF OE","1","2","a16","16","1"
"file:////iodine/cbnt_cbimageX/HCS/xiaoyunwu/taoe005-u2os-72h-cp-a-au00044858/2013-08-08/41749/taoe005-u2os-72h-cp-a-au00044858_a16_s1_w2_thumb6d9c5d54-38c7-4869-83e3-0c80391eb33e.tif",,,,,,,,,,,,,,,,,,,,,,,
"file:////iodine/cbnt_cbimageX/HCS/xiaoyunwu/taoe005-u2os-72h-cp-a-au00044858/2013-08-08/41749/taoe005-u2os-72h-cp-a-au00044858_a16_s1_w3_thumb9785ea2c-badb-4b1c-a55c-5a1fca07fa01.tif",,,,,,,,,,,,,,,,,,,,,,,
"file:////iodine/cbnt_cbimageX/HCS/xiaoyunwu/taoe005-u2os-72h-cp-a-au00044858/2013-08-08/41749/taoe005-u2os-72h-cp-a-au00044858_a16_s1_w3f226ce61-6b66-4102-90b3-a1b050ffabd9.tif",,,,"Treated","WT.1","pLX304","","29110","TBK1","0.86","","0","open","41749","ORA11.12.13.18A","1","72H","ORF OE","1","3","a16","16","1"
"file:////iodine/cbnt_cbimageX/HCS/xiaoyunwu/taoe005-u2os-72h-cp-a-au00044858/2013-08-08/41749/taoe005-u2os-72h-cp-a-au00044858_a16_s1_w488e3c724-c307-4d9d-b6bf-d4aba2a657c8.tif",,,,"Treated","WT.1","pLX304","","29110","TBK1","0.86","","0","open","41749","ORA11.12.13.18A","1","72H","ORF OE","1","4","a16","16","1"
"file:////iodine/cbnt_cbimageX/HCS/xiaoyunwu/taoe005-u2os-72h-cp-a-au00044858/2013-08-08/41749/taoe005-u2os-72h-cp-a-au00044858_a16_s1_w4_thumbe3524884-ad14-4d62-8ef2-d2f15ff54e18.tif",,,,,,,,,,,,,,,,,,,,,,,
"file:////iodine/cbnt_cbimageX/HCS/xiaoyunwu/taoe005-u2os-72h-cp-a-au00044858/2013-08-08/41749/taoe005-u2os-72h-cp-a-au00044858_a16_s1_w523a24697-2981-4413-a3bf-5ab2a7acd463.tif",,,,"Treated","WT.1","pLX304","","29110","TBK1","0.86","","0","open","41749","ORA11.12.13.18A","1","72H","ORF OE","1","5","a16","16","1"
"file:////iodine/cbnt_cbimageX/HCS/xiaoyunwu/taoe005-u2os-72h-cp-a-au00044858/2013-08-08/41749/taoe005-u2os-72h-cp-a-au00044858_a16_s1_w5_thumb2a3445ed-9eab-4cd0-86d5-8b323b41e2f8.tif",,,,,,,,,,,,,,,,,,,,,,,
"file:////iodine/cbnt_cbimageX/HCS/xiaoyunwu/taoe005-u2os-72h-cp-a-au00044858/2013-08-08/41749/taoe005-u2os-72h-cp-a-au00044858_a16_s2_w1_thumb23cb7060-661a-425c-8b37-caf67bedbf24.tif",,,,,,,,,,,,,,,,,,,,,,,
"file:////iodine/cbnt_cbimageX/HCS/xiaoyunwu/taoe005-u2os-72h-cp-a-au00044858/2013-08-08/41749/taoe005-u2os-72h-cp-a-au00044858_a16_s2_w1a686e304-809c-4b09-a885-9c6db68ec021.tif",,,,"Treated","WT.1","pLX304","","29110","TBK1","0.86","","0","open","41749","ORA11.12.13.18A","2","72H","ORF OE","1","1","a16","16","1"
"file:////iodine/cbnt_cbimageX/HCS/xiaoyunwu/taoe005-u2os-72h-cp-a-au00044858/2013-08-08/41749/taoe005-u2os-72h-cp-a-au00044858_a16_s2_w237917ff6-8a50-4a13-89ad-9de170f0f9d5.tif",,,,"Treated","WT.1","pLX304","","29110","TBK1","0.86","","0","open","41749","ORA11.12.13.18A","2","72H","ORF OE","1","2","a16","16","1"
"file:////iodine/cbnt_cbimageX/HCS/xiaoyunwu/taoe005-u2os-72h-cp-a-au00044858/2013-08-08/41749/taoe005-u2os-72h-cp-a-au00044858_a16_s2_w2_thumbfe59e421-7f23-40fe-8159-f12d694c5b5c.tif",,,,,,,,,,,,,,,,,,,,,,,
"file:////iodine/cbnt_cbimageX/HCS/xiaoyunwu/taoe005-u2os-72h-cp-a-au00044858/2013-08-08/41749/taoe005-u2os-72h-cp-a-au00044858_a16_s2_w3_thumb6692b194-f7cd-4e5e-bb61-09e383915d74.tif",,,,,,,,,,,,,,,,,,,,,,,
"file:////iodine/cbnt_cbimageX/HCS/xiaoyunwu/taoe005-u2os-72h-cp-a-au00044858/2013-08-08/41749/taoe005-u2os-72h-cp-a-au00044858_a16_s2_w3a2a5ac2e-d792-47a9-9985-321a0e99e00b.tif",,,,"Treated","WT.1","pLX304","","29110","TBK1","0.86","","0","open","41749","ORA11.12.13.18A","2","72H","ORF OE","1","3","a16","16","1"
"file:////iodine/cbnt_cbimageX/HCS/xiaoyunwu/taoe005-u2os-72h-cp-a-au00044858/2013-08-08/41749/taoe005-u2os-72h-cp-a-au00044858_a16_s2_w4_thumb5e5ee1cd-9ec7-481f-939b-ef511a732ea6.tif",,,,,,,,,,,,,,,,,,,,,,,
"file:////iodine/cbnt_cbimageX/HCS/xiaoyunwu/taoe005-u2os-72h-cp-a-au00044858/2013-08-08/41749/taoe005-u2os-72h-cp-a-au00044858_a16_s2_w4b04cee34-34fc-43ad-8f94-2061c6811536.tif",,,,"Treated","WT.1","pLX304","","29110","TBK1","0.86","","0","open","41749","ORA11.12.13.18A","2","72H","ORF OE","1","4","a16","16","1"
"file:////iodine/cbnt_cbimageX/HCS/xiaoyunwu/taoe005-u2os-72h-cp-a-au00044858/2013-08-08/41749/taoe005-u2os-72h-cp-a-au00044858_a16_s2_w528eddbef-3266-44fb-9a43-e1beac9435c4.tif",,,,"Treated","WT.1","pLX304","","29110","TBK1","0.86","","0","open","41749","ORA11.12.13.18A","2","72H","ORF OE","1","5","a16","16","1"
"file:////iodine/cbnt_cbimageX/HCS/xiaoyunwu/taoe005-u2os-72h-cp-a-au00044858/2013-08-08/41749/taoe005-u2os-72h-cp-a-au00044858_a16_s2_w5_thumb31866bce-719d-4215-91aa-6a33f80a3931.tif",,,,,,,,,,,,,,,,,,,,,,,
"file:////iodine/cbnt_cbimageX/HCS/xiaoyunwu/taoe005-u2os-72h-cp-a-au00044858/2013-08-08/41749/taoe005-u2os-72h-cp-a-au00044858_a16_s3_w115f16bc5-70aa-43c2-a879-3b2576e6136e.tif",,,,"Treated","WT.1","pLX304","","29110","TBK1","0.86","","0","open","41749","ORA11.12.13.18A","3","72H","ORF OE","1","1","a16","16","1"
"file:////iodine/cbnt_cbimageX/HCS/xiaoyunwu/taoe005-u2os-72h-cp-a-au00044858/2013-08-08/41749/taoe005-u2os-72h-cp-a-au00044858_a16_s3_w1_thumba889bb13-6709-4b9f-8587-80aa07a1df65.tif",,,,,,,,,,,,,,,,,,,,,,,
"file:////iodine/cbnt_cbimageX/HCS/xiaoyunwu/taoe005-u2os-72h-cp-a-au00044858/2013-08-08/41749/taoe005-u2os-72h-cp-a-au00044858_a16_s3_w22edbe7fa-c181-4911-b9f6-0ec1dec82661.tif",,,,"Treated","WT.1","pLX304","","29110","TBK1","0.86","","0","open","41749","ORA11.12.13.18A","3","72H","ORF OE","1","2","a16","16","1"
"file:////iodine/cbnt_cbimageX/HCS/xiaoyunwu/taoe005-u2os-72h-cp-a-au00044858/2013-08-08/41749/taoe005-u2os-72h-cp-a-au00044858_a16_s3_w2_thumb49cd04a7-5b66-49a2-978e-de166ceee76d.tif",,,,,,,,,,,,,,,,,,,,,,,
"file:////iodine/cbnt_cbimageX/HCS/xiaoyunwu/taoe005-u2os-72h-cp-a-au00044858/2013-08-08/41749/taoe005-u2os-72h-cp-a-au00044858_a16_s3_w336faf573-60a9-4708-9a48-d19f2e88d3d2.tif",,,,"Treated","WT.1","pLX304","","29110","TBK1","0.86","","0","open","41749","ORA11.12.13.18A","3","72H","ORF OE","1","3","a16","16","1"
"file:////iodine/cbnt_cbimageX/HCS/xiaoyunwu/taoe005-u2os-72h-cp-a-au00044858/2013-08-08/41749/taoe005-u2os-72h-cp-a-au00044858_a16_s3_w3_thumb375f2a69-1674-441d-b943-1da407eaae08.tif",,,,,,,,,,,,,,,,,,,,,,,
"file:////iodine/cbnt_cbimageX/HCS/xiaoyunwu/taoe005-u2os-72h-cp-a-au00044858/2013-08-08/41749/taoe005-u2os-72h-cp-a-au00044858_a16_s3_w471a7351f-ffd9-4c2f-86a1-cba8f8546013.tif",,,,"Treated","WT.1","pLX304","","29110","TBK1","0.86","","0","open","41749","ORA11.12.13.18A","3","72H","ORF OE","1","4","a16","16","1"
"file:////iodine/cbnt_cbimageX/HCS/xiaoyunwu/taoe005-u2os-72h-cp-a-au00044858/2013-08-08/41749/taoe005-u2os-72h-cp-a-au00044858_a16_s3_w4_thumb9f2e5eed-d318-4628-b6a4-708a98180b3d.tif",,,,,,,,,,,,,,,,,,,,,,,
"file:////iodine/cbnt_cbimageX/HCS/xiaoyunwu/taoe005-u2os-72h-cp-a-au00044858/2013-08-08/41749/taoe005-u2os-72h-cp-a-au00044858_a16_s3_w58d5b7c34-fe17-47c8-b889-de91692c60a6.tif",,,,"Treated","WT.1","pLX304","","29110","TBK1","0.86","","0","open","41749","ORA11.12.13.18A","3","72H","ORF OE","1","5","a16","16","1"
"file:////iodine/cbnt_cbimageX/HCS/xiaoyunwu/taoe005-u2os-72h-cp-a-au00044858/2013-08-08/41749/taoe005-u2os-72h-cp-a-au00044858_a16_s3_w5_thumb284eaac9-6ac4-489c-ad11-8a65080b7e70.tif",,,,,,,,,,,,,,,,,,,,,,,
"file:////iodine/cbnt_cbimageX/HCS/xiaoyunwu/taoe005-u2os-72h-cp-a-au00044858/2013-08-08/41749/taoe005-u2os-72h-cp-a-au00044858_a16_s4_w1_thumbfbb7be92-039a-415b-8055-665cd5affcc0.tif",,,,,,,,,,,,,,,,,,,,,,,
"file:////iodine/cbnt_cbimageX/HCS/xiaoyunwu/taoe005-u2os-72h-cp-a-au00044858/2013-08-08/41749/taoe005-u2os-72h-cp-a-au00044858_a16_s4_w1ba38613c-9d9c-4576-ac8a-76adcfe7c420.tif",,,,"Treated","WT.1","pLX304","","29110","TBK1","0.86","","0","open","41749","ORA11.12.13.18A","4","72H","ORF OE","1","1","a16","16","1"
"file:////iodine/cbnt_cbimageX/HCS/xiaoyunwu/taoe005-u2os-72h-cp-a-au00044858/2013-08-08/41749/taoe005-u2os-72h-cp-a-au00044858_a16_s4_w22aa11d21-bc9b-4318-bf1e-855be4360c3d.tif",,,,"Treated","WT.1","pLX304","","29110","TBK1","0.86","","0","open","41749","ORA11.12.13.18A","4","72H","ORF OE","1","2","a16","16","1"
"file:////iodine/cbnt_cbimageX/HCS/xiaoyunwu/taoe005-u2os-72h-cp-a-au00044858/2013-08-08/41749/taoe005-u2os-72h-cp-a-au00044858_a16_s4_w2_thumba751fc04-d611-44cc-a521-9efc93637cef.tif",,,,,,,,,,,,,,,,,,,,,,,
"file:////iodine/cbnt_cbimageX/HCS/xiaoyunwu/taoe005-u2os-72h-cp-a-au00044858/2013-08-08/41749/taoe005-u2os-72h-cp-a-au00044858_a16_s4_w3_thumb04fa62f6-e5b0-4f5b-a43e-a3520c272595.tif",,,,,,,,,,,,,,,,,,,,,,,
"file:////iodine/cbnt_cbimageX/HCS/xiaoyunwu/taoe005-u2os-72h-cp-a-au00044858/2013-08-08/41749/taoe005-u2os-72h-cp-a-au00044858_a16_s4_w3fe2d0cfb-696f-46d8-b24e-6ee541b1fd9e.tif",,,,"Treated","WT.1","pLX304","","29110","TBK1","0.86","","0","open","41749","ORA11.12.13.18A","4","72H","ORF OE","1","3","a16","16","1"
"file:////iodine/cbnt_cbimageX/HCS/xiaoyunwu/taoe005-u2os-72h-cp-a-au00044858/2013-08-08/41749/taoe005-u2os-72h-cp-a-au00044858_a16_s4_w44ff91077-ebba-43a7-9dc4-97feab58cebe.tif",,,,"Treated","WT.1","pLX304","","29110","TBK1","0.86","","0","open","41749","ORA11.12.13.18A","4","72H","ORF OE","1","4","a16","16","1"
"file:////iodine/cbnt_cbimageX/HCS/xiaoyunwu/taoe005-u2os-72h-cp-a-au00044858/2013-08-08/41749/taoe005-u2os-72h-cp-a-au00044858_a16_s4_w4_thumb7fa4f5d6-6fd1-4ebe-b6fb-a825f0cf6ec0.tif",,,,,,,,,,,,,,,,,,,,,,,
"file:////iodine/cbnt_cbimageX/HCS/xiaoyunwu/taoe005-u2os-72h-cp-a-au00044858/2013-08-08/41749/taoe005-u2os-72h-cp-a-au00044858_a16_s4_w5648f94fe-811d-4237-b0f7-1447f3a1842f.tif",,,,"Treated","WT.1","pLX304","","29110","TBK1","0.86","","0","open","41749","ORA11.12.13.18A","4","72H","ORF OE","1","5","a16","16","1"
"file:////iodine/cbnt_cbimageX/HCS/xiaoyunwu/taoe005-u2os-72h-cp-a-au00044858/2013-08-08/41749/taoe005-u2os-72h-cp-a-au00044858_a16_s4_w5_thumb889081c8-f2c2-498f-809e-4f27046da92c.tif",,,,,,,,,,,,,,,,,,,,,,,
"file:////iodine/cbnt_cbimageX/HCS/xiaoyunwu/taoe005-u2os-72h-cp-a-au00044858/2013-08-08/41749/taoe005-u2os-72h-cp-a-au00044858_a16_s5_w121f9b176-b102-4972-b9e5-5486a69b5881.tif",,,,"Treated","WT.1","pLX304","","29110","TBK1","0.86","","0","open","41749","ORA11.12.13.18A","5","72H","ORF OE","1","1","a16","16","1"
"file:////iodine/cbnt_cbimageX/HCS/xiaoyunwu/taoe005-u2os-72h-cp-a-au00044858/2013-08-08/41749/taoe005-u2os-72h-cp-a-au00044858_a16_s5_w1_thumb48d76e8e-08f9-4936-9bb6-b81c3f4e3182.tif",,,,,,,,,,,,,,,,,,,,,,,
"file:////iodine/cbnt_cbimageX/HCS/xiaoyunwu/taoe005-u2os-72h-cp-a-au00044858/2013-08-08/41749/taoe005-u2os-72h-cp-a-au00044858_a16_s5_w226ddc95e-859f-4a95-af59-8a8fc4b9e1f3.tif",,,,"Treated","WT.1","pLX304","","29110","TBK1","0.86","","0","open","41749","ORA11.12.13.18A","5","72H","ORF OE","1","2","a16","16","1"
"file:////iodine/cbnt_cbimageX/HCS/xiaoyunwu/taoe005-u2os-72h-cp-a-au00044858/2013-08-08/41749/taoe005-u2os-72h-cp-a-au00044858_a16_s5_w2_thumb03c48337-6cf0-4f62-a57e-a251309d248e.tif",,,,,,,,,,,,,,,,,,,,,,,
"file:////iodine/cbnt_cbimageX/HCS/xiaoyunwu/taoe005-u2os-72h-cp-a-au00044858/2013-08-08/41749/taoe005-u2os-72h-cp-a-au00044858_a16_s5_w3_thumb3599dce7-66aa-428b-ac5c-9b7228bed9e4.tif",,,,,,,,,,,,,,,,,,,,,,,
"file:////iodine/cbnt_cbimageX/HCS/xiaoyunwu/taoe005-u2os-72h-cp-a-au00044858/2013-08-08/41749/taoe005-u2os-72h-cp-a-au00044858_a16_s5_w3d8d531de-100a-4e7c-82d0-1f108f7c1c1a.tif",,,,"Treated","WT.1","pLX304","","29110","TBK1","0.86","","0","open","41749","ORA11.12.13.18A","5","72H","ORF OE","1","3","a16","16","1"
"file:////iodine/cbnt_cbimageX/HCS/xiaoyunwu/taoe005-u2os-72h-cp-a-au00044858/2013-08-08/41749/taoe005-u2os-72h-cp-a-au00044858_a16_s5_w471e037eb-667c-45ae-809d-9184b1b11971.tif",,,,"Treated","WT.1","pLX304","","29110","TBK1","0.86","","0","open","41749","ORA11.12.13.18A","5","72H","ORF OE","1","4","a16","16","1"
"file:////iodine/cbnt_cbimageX/HCS/xiaoyunwu/taoe005-u2os-72h-cp-a-au00044858/2013-08-08/41749/taoe005-u2os-72h-cp-a-au00044858_a16_s5_w4_thumbddaac824-d0e2-451f-89df-559b0abf08f5.tif",,,,,,,,,,,,,,,,,,,,,,,
"file:////iodine/cbnt_cbimageX/HCS/xiaoyunwu/taoe005-u2os-72h-cp-a-au00044858/2013-08-08/41749/taoe005-u2os-72h-cp-a-au00044858_a16_s5_w58d566866-a03f-4393-b6d1-fd11d83f243f.tif",,,,"Treated","WT.1","pLX304","","29110","TBK1","0.86","","0","open","41749","ORA11.12.13.18A","5","72H","ORF OE","1","5","a16","16","1"
"file:////iodine/cbnt_cbimageX/HCS/xiaoyunwu/taoe005-u2os-72h-cp-a-au00044858/2013-08-08/41749/taoe005-u2os-72h-cp-a-au00044858_a16_s5_w5_thumbebfef319-51e7-47a3-b5b1-1dc3b1ef6dcd.tif",,,,,,,,,,,,,,,,,,,,,,,
"file:////iodine/cbnt_cbimageX/HCS/xiaoyunwu/taoe005-u2os-72h-cp-a-au00044858/2013-08-08/41749/taoe005-u2os-72h-cp-a-au00044858_a16_s6_w1_thumb12e6d654-9d97-439d-b054-32e65f10bfeb.tif",,,,,,,,,,,,,,,,,,,,,,,
"file:////iodine/cbnt_cbimageX/HCS/xiaoyunwu/taoe005-u2os-72h-cp-a-au00044858/2013-08-08/41749/taoe005-u2os-72h-cp-a-au00044858_a16_s6_w1bff999f9-f4fd-4074-b7a4-492221bd23d1.tif",,,,"Treated","WT.1","pLX304","","29110","TBK1","0.86","","0","open","41749","ORA11.12.13.18A","6","72H","ORF OE","1","1","a16","16","1"
"file:////iodine/cbnt_cbimageX/HCS/xiaoyunwu/taoe005-u2os-72h-cp-a-au00044858/2013-08-08/41749/taoe005-u2os-72h-cp-a-au00044858_a16_s6_w2_thumb973d2bad-cba4-471c-b8be-fa3d45ad1212.tif",,,,,,,,,,,,,,,,,,,,,,,
"file:////iodine/cbnt_cbimageX/HCS/xiaoyunwu/taoe005-u2os-72h-cp-a-au00044858/2013-08-08/41749/taoe005-u2os-72h-cp-a-au00044858_a16_s6_w2e18e464a-5305-4810-a45b-6aa1b5270c47.tif",,,,"Treated","WT.1","pLX304","","29110","TBK1","0.86","","0","open","41749","ORA11.12.13.18A","6","72H","ORF OE","1","2","a16","16","1"
"file:////iodine/cbnt_cbimageX/HCS/xiaoyunwu/taoe005-u2os-72h-cp-a-au00044858/2013-08-08/41749/taoe005-u2os-72h-cp-a-au00044858_a16_s6_w31361eb8f-b987-4276-a10e-30c0ccc42046.tif",,,,"Treated","WT.1","pLX304","","29110","TBK1","0.86","","0","open","41749","ORA11.12.13.18A","6","72H","ORF OE","1","3","a16","16","1"
"file:////iodine/cbnt_cbimageX/HCS/xiaoyunwu/taoe005-u2os-72h-cp-a-au00044858/2013-08-08/41749/taoe005-u2os-72h-cp-a-au00044858_a16_s6_w3_thumb7a0b8e1d-acec-4176-a289-b370204fe393.tif",,,,,,,,,,,,,,,,,,,,,,,
"file:////iodine/cbnt_cbimageX/HCS/xiaoyunwu/taoe005-u2os-72h-cp-a-au00044858/2013-08-08/41749/taoe005-u2os-72h-cp-a-au00044858_a16_s6_w4_thumb6c1e39bf-faec-41b8-b1c1-e95095ded5fa.tif",,,,,,,,,,,,,,,,,,,,,,,
"file:////iodine/cbnt_cbimageX/HCS/xiaoyunwu/taoe005-u2os-72h-cp-a-au00044858/2013-08-08/41749/taoe005-u2os-72h-cp-a-au00044858_a16_s6_w4f8f86006-ca72-4b69-b2c7-c69c58435ca9.tif",,,,"Treated","WT.1","pLX304","","29110","TBK1","0.86","","0","open","41749","ORA11.12.13.18A","6","72H","ORF OE","1","4","a16","16","1"
"file:////iodine/cbnt_cbimageX/HCS/xiaoyunwu/taoe005-u2os-72h-cp-a-au00044858/2013-08-08/41749/taoe005-u2os-72h-cp-a-au00044858_a16_s6_w5_thumb8f8d7ad2-87c1-4fc3-887e-e67f0c5312dc.tif",,,,,,,,,,,,,,,,,,,,,,,
"file:////iodine/cbnt_cbimageX/HCS/xiaoyunwu/taoe005-u2os-72h-cp-a-au00044858/2013-08-08/41749/taoe005-u2os-72h-cp-a-au00044858_a16_s6_w5a87ad53a-2202-48ae-8a7f-2ca9635b4efe.tif",,,,"Treated","WT.1","pLX304","","29110","TBK1","0.86","","0","open","41749","ORA11.12.13.18A","6","72H","ORF OE","1","5","a16","16","1"
"file:////iodine/cbnt_cbimageX/HCS/xiaoyunwu/taoe005-u2os-72h-cp-a-au00044858/2013-08-08/41749/taoe005-u2os-72h-cp-a-au00044858_a16_s7_w1991be42a-1827-4210-b293-2279f080ce45.tif",,,,"Treated","WT.1","pLX304","","29110","TBK1","0.86","","0","open","41749","ORA11.12.13.18A","7","72H","ORF OE","1","1","a16","16","1"
"file:////iodine/cbnt_cbimageX/HCS/xiaoyunwu/taoe005-u2os-72h-cp-a-au00044858/2013-08-08/41749/taoe005-u2os-72h-cp-a-au00044858_a16_s7_w1_thumb89976670-3b28-4e6a-b521-83791498fe08.tif",,,,,,,,,,,,,,,,,,,,,,,
"file:////iodine/cbnt_cbimageX/HCS/xiaoyunwu/taoe005-u2os-72h-cp-a-au00044858/2013-08-08/41749/taoe005-u2os-72h-cp-a-au00044858_a16_s7_w273d60500-d36f-49a6-8e44-de6a4121d596.tif",,,,"Treated","WT.1","pLX304","","29110","TBK1","0.86","","0","open","41749","ORA11.12.13.18A","7","72H","ORF OE","1","2","a16","16","1"
"file:////iodine/cbnt_cbimageX/HCS/xiaoyunwu/taoe005-u2os-72h-cp-a-au00044858/2013-08-08/41749/taoe005-u2os-72h-cp-a-au00044858_a16_s7_w2_thumb0dab58fc-ca46-4adb-9046-fe710d545ca8.tif",,,,,,,,,,,,,,,,,,,,,,,
"file:////iodine/cbnt_cbimageX/HCS/xiaoyunwu/taoe005-u2os-72h-cp-a-au00044858/2013-08-08/41749/taoe005-u2os-72h-cp-a-au00044858_a16_s7_w3_thumb98160ced-6f02-47d6-8090-6145e67e8a59.tif",,,,,,,,,,,,,,,,,,,,,,,
"file:////iodine/cbnt_cbimageX/HCS/xiaoyunwu/taoe005-u2os-72h-cp-a-au00044858/2013-08-08/41749/taoe005-u2os-72h-cp-a-au00044858_a16_s7_w3fe58ded2-c59c-40f9-b847-9e474102bef8.tif",,,,"Treated","WT.1","pLX304","","29110","TBK1","0.86","","0","open","41749","ORA11.12.13.18A","7","72H","ORF OE","1","3","a16","16","1"
"file:////iodine/cbnt_cbimageX/HCS/xiaoyunwu/taoe005-u2os-72h-cp-a-au00044858/2013-08-08/41749/taoe005-u2os-72h-cp-a-au00044858_a16_s7_w46e8a8b07-fc59-4c02-892d-a2e8c3c675bb.tif",,,,"Treated","WT.1","pLX304","","29110","TBK1","0.86","","0","open","41749","ORA11.12.13.18A","7","72H","ORF OE","1","4","a16","16","1"
"file:////iodine/cbnt_cbimageX/HCS/xiaoyunwu/taoe005-u2os-72h-cp-a-au00044858/2013-08-08/41749/taoe005-u2os-72h-cp-a-au00044858_a16_s7_w4_thumbc7bafd30-b52c-4aed-b76c-22052597fc95.tif",,,,,,,,,,,,,,,,,,,,,,,
"file:////iodine/cbnt_cbimageX/HCS/xiaoyunwu/taoe005-u2os-72h-cp-a-au00044858/2013-08-08/41749/taoe005-u2os-72h-cp-a-au00044858_a16_s7_w5112898cf-6ddc-4801-b15c-d8efffa38fdf.tif",,,,"Treated","WT.1","pLX304","","29110","TBK1","0.86","","0","open","41749","ORA11.12.13.18A","7","72H","ORF OE","1","5","a16","16","1"
"file:////iodine/cbnt_cbimageX/HCS/xiaoyunwu/taoe005-u2os-72h-cp-a-au00044858/2013-08-08/41749/taoe005-u2os-72h-cp-a-au00044858_a16_s7_w5_thumb636dedbf-24b6-47b0-be48-6dc8a41d4d30.tif",,,,,,,,,,,,,,,,,,,,,,,
"file:////iodine/cbnt_cbimageX/HCS/xiaoyunwu/taoe005-u2os-72h-cp-a-au00044858/2013-08-08/41749/taoe005-u2os-72h-cp-a-au00044858_a16_s8_w15ef97084-c2fc-4323-98ea-90b468474dc2.tif",,,,"Treated","WT.1","pLX304","","29110","TBK1","0.86","","0","open","41749","ORA11.12.13.18A","8","72H","ORF OE","1","1","a16","16","1"
"file:////iodine/cbnt_cbimageX/HCS/xiaoyunwu/taoe005-u2os-72h-cp-a-au00044858/2013-08-08/41749/taoe005-u2os-72h-cp-a-au00044858_a16_s8_w1_thumbb4c31902-6392-475d-a3dd-3c6847323dff.tif",,,,,,,,,,,,,,,,,,,,,,,
[truncated: 55,296,733 more chars]
